# Supplementary material for: A generative adversarial network model alternative to animal studies for clinical pathology assessment
Source: Nat Commun. 2023 Nov 6;14:7141. doi: 10.1038/s41467-023-42933-9 (PMC10628291; doi:10.1038/s41467-023-42933-9)
Supplement: Supplementary file 4 — Supplementary Data 1 [file 41467_2023_42933_MOESM4_ESM.xlsx]

## Sheet: Metrics4Plot
MSE	MAE	MedAE	MAPE	endpoint	model	Toxicity (same with Figure 3)	Category
0.319842	0.459514	0.413854	0.340577	A/G	AB		Clinical Chemistry
188947	319.022	269.991	0.325268	ALP	AB	Hepatotoxicity	Clinical Chemistry
425.317	8.12944	4.75983	0.177484	ALT	AB	Hepatotoxicity	Clinical Chemistry
28.2838	3.3617	2.81494	0.164011	APTT	AB		Hematology
5689.63	25.8094	12.4809	0.270512	AST	AB	Hepatotoxicity	Clinical Chemistry
0.0837333	0.139566	0.0138365	108379000000000	Bas	AB		Hematology
402.387	3.87703	1.51146	0.122491	BUN	AB	Nephrotoxicity	Clinical Chemistry
0.335552	0.399006	0.254135	0.0373762	Ca	AB	Nephrotoxicity	Clinical Chemistry
3.86743	1.33967	1	0.0129064	Cl	AB	Nephrotoxicity	Clinical Chemistry
0.0704896	0.172938	0.18	0.5859	CRE	AB	Nephrotoxicity	Clinical Chemistry
0.0932789	0.0664542	0.018	22670300000000	DBIL	AB	Hepatotoxicity	Clinical Chemistry
0.125529	0.242158	0.162913	116492000000000	Eos	AB		Hematology
4167.71	43.5437	33.9988	0.182699	Fbg	AB		Hematology
443.737	12.615	8.94462	0.0711742	GLC	AB		Clinical Chemistry
4.03312	0.829084	0.40246	220125000000000	GTP	AB	Hepatotoxicity	Clinical Chemistry
0.976461	0.583807	0.38515	0.045594	Hb	AB		Hematology
10.2074	1.94004	1.3793	0.053191	Ht	AB		Hematology
0.812528	0.673967	0.534047	0.0988382	IP	AB	Nephrotoxicity	Clinical Chemistry
0.156256	0.310286	0.270526	0.0707025	K	AB	Nephrotoxicity	Clinical Chemistry
24974.8	67.6361	51.3033	0.542741	LDH	AB	Hepatotoxicity	Clinical Chemistry
55.335	4.96906	3.811	0.0748914	Lym	AB		Hematology
0.524221	0.477122	0.348934	0.0229936	MCH	AB		Hematology
1.49044	0.917595	0.700002	0.0264727	MCHC	AB		Hematology
8.01453	1.95741	1.45827	0.0327197	MCV	AB		Hematology
15.3817	2.53027	1.4	0.688647	Mono	AB		Hematology
4.85349	1.43507	0.939166	0.0102547	Na	AB	Nephrotoxicity	Clinical Chemistry
39.4783	4.13313	3.33246	0.253919	Neu	AB		Hematology
4271.42	37.2454	26.1	0.239118	PL	AB		Clinical Chemistry
355.678	12.7396	8.95731	0.203458	Plat	AB		Hematology
13.1879	2.18977	2.103	0.153781	PT	AB		Hematology
0.304835	0.480872	0.48	0.160101	RALB	AB		Clinical Chemistry
2588.86	29.4174	17.5326	0.0469164	RBC	AB		Hematology
4.87161	1.43707	0.888842	1.26434	Ret	AB		Hematology
0.189308	0.189937	0.13144	30447100000000	TBIL	AB	Hepatotoxicity	Clinical Chemistry
5224.97	56.4776	77.1	0.801811	TC	AB		Clinical Chemistry
2069.96	29.9292	20.8736	0.346764	TG	AB		Clinical Chemistry
0.267465	0.307337	0.2	0.0599433	TP	AB		Clinical Chemistry
1128.52	21.0498	13.6672	0.238896	WBC	AB		Hematology
0.00970327	0.0816664	0.0728753	0.0624669	A/G	AnimalGAN		Clinical Chemistry
15686.1	104.688	89.7406	0.0934229	ALP	AnimalGAN	Hepatotoxicity	Clinical Chemistry
30.0907	4.10704	3.64842	0.104975	ALT	AnimalGAN	Hepatotoxicity	Clinical Chemistry
1.80104	1.03774	0.915876	0.0523322	APTT	AnimalGAN		Hematology
191.845	10.7144	9.0685	0.149959	AST	AnimalGAN	Hepatotoxicity	Clinical Chemistry
0.0170218	0.071076	0.0323579	98600000000000	Bas	AnimalGAN		Hematology
13.5247	2.87681	2.58665	0.160029	BUN	AnimalGAN	Nephrotoxicity	Clinical Chemistry
0.0246827	0.134348	0.127725	0.0125501	Ca	AnimalGAN	Nephrotoxicity	Clinical Chemistry
0.406323	0.553033	0.550599	0.00526737	Cl	AnimalGAN	Nephrotoxicity	Clinical Chemistry
0.00282376	0.0443765	0.042467	0.147477	CRE	AnimalGAN	Nephrotoxicity	Clinical Chemistry
0.0060168	0.0366079	0.0235581	33600000000000	DBIL	AnimalGAN	Hepatotoxicity	Clinical Chemistry
0.0666765	0.207179	0.210605	6090000000000	Eos	AnimalGAN		Hematology
206.071	11.8755	11.078	0.0471046	Fbg	AnimalGAN		Hematology
46.5451	5.42482	4.50863	0.0291303	GLC	AnimalGAN		Clinical Chemistry
0.335977	0.434051	0.377861	25400000000000	GTP	AnimalGAN	Hepatotoxicity	Clinical Chemistry
0.0803858	0.241492	0.22518	0.0173287	Hb	AnimalGAN		Hematology
0.70031	0.701423	0.631537	0.0172953	Ht	AnimalGAN		Hematology
0.0763708	0.239523	0.228466	0.0345719	IP	AnimalGAN	Nephrotoxicity	Clinical Chemistry
0.0161042	0.10889	0.100146	0.0253439	K	AnimalGAN	Nephrotoxicity	Clinical Chemistry
1697.44	31.1868	28.7538	0.251259	LDH	AnimalGAN	Hepatotoxicity	Clinical Chemistry
6.38989	2.10781	1.82716	0.0278438	Lym	AnimalGAN		Hematology
0.0904872	0.260591	0.239589	0.0126743	MCH	AnimalGAN		Hematology
0.0766238	0.232944	0.213048	0.00679598	MCHC	AnimalGAN		Hematology
0.917935	0.790015	0.751593	0.0130962	MCV	AnimalGAN		Hematology
0.856793	0.711602	0.570841	0.172891	Mono	AnimalGAN		Hematology
0.407584	0.543039	0.511247	0.00384209	Na	AnimalGAN	Nephrotoxicity	Clinical Chemistry
4.82945	1.80109	1.54222	0.113956	Neu	AnimalGAN		Hematology
150.106	9.34678	8.60642	0.0624473	PL	AnimalGAN		Clinical Chemistry
34.7046	4.90463	4.34395	0.0443928	Plat	AnimalGAN		Hematology
0.486295	0.529896	0.465304	0.0390963	PT	AnimalGAN		Hematology
0.012558	0.0958583	0.0914943	0.030255	RALB	AnimalGAN		Clinical Chemistry
277.629	13.9997	12.6775	0.0209203	RBC	AnimalGAN		Hematology
0.320219	0.47988	0.465827	0.158499	Ret	AnimalGAN		Hematology
0.0116121	0.0559327	0.0390442	7630000000000	TBIL	AnimalGAN	Hepatotoxicity	Clinical Chemistry
74.4985	7.05722	6.40248	0.0934741	TC	AnimalGAN		Clinical Chemistry
355.042	14.5093	12.8492	0.144837	TG	AnimalGAN		Clinical Chemistry
0.0133507	0.100113	0.0948356	0.0176662	TP	AnimalGAN		Clinical Chemistry
136.578	9.68961	8.46219	0.0912216	WBC	AnimalGAN		Hematology
0.850085	0.710628	0.652663	0.613509	A/G	ARD		Clinical Chemistry
1.56982e+06	852.485	613.362	0.759225	ALP	ARD	Hepatotoxicity	Clinical Chemistry
691.618	15.9127	10.2214	0.393486	ALT	ARD	Hepatotoxicity	Clinical Chemistry
52.9306	4.74809	3.2039	0.21857	APTT	ARD		Hematology
5504.35	18.2258	7.38929	0.1495	AST	ARD	Hepatotoxicity	Clinical Chemistry
0.253621	0.363049	0.289472	1113470000000000	Bas	ARD		Hematology
7155.74	67.5781	109.6	3.9294	BUN	ARD	Nephrotoxicity	Clinical Chemistry
0.410928	0.466496	0.358922	0.0433944	Ca	ARD	Nephrotoxicity	Clinical Chemistry
9.26228	2.34142	2.05866	0.0224516	Cl	ARD	Nephrotoxicity	Clinical Chemistry
0.0853396	0.188019	0.154564	0.61172	CRE	ARD	Nephrotoxicity	Clinical Chemistry
0.0910131	0.0821348	0.0326138	49634000000000	DBIL	ARD	Hepatotoxicity	Clinical Chemistry
0.664504	0.510933	0.261842	192546000000000	Eos	ARD		Hematology
9106.87	72.4567	50.6217	0.322309	Fbg	ARD		Hematology
1521.68	29.4246	23.3252	0.165728	GLC	ARD		Clinical Chemistry
4.87294	1.2397	0.806329	201502000000000	GTP	ARD	Hepatotoxicity	Clinical Chemistry
1.82515	0.928296	0.649856	0.0706837	Hb	ARD		Hematology
13.5981	2.63347	2.15704	0.0701461	Ht	ARD		Hematology
2.01056	1.00412	0.741583	0.146514	IP	ARD	Nephrotoxicity	Clinical Chemistry
2.56517	0.864835	0.524724	0.201724	K	ARD	Nephrotoxicity	Clinical Chemistry
28270.1	83.051	64.8673	0.560772	LDH	ARD	Hepatotoxicity	Clinical Chemistry
69.2185	6.00656	4.90056	0.0876788	Lym	ARD		Hematology
1.83982	0.959384	0.681901	0.0466482	MCH	ARD		Hematology
3.94593	1.55908	1.13544	0.0456215	MCHC	ARD		Hematology
10.5254	2.34706	1.92586	0.0392374	MCV	ARD		Hematology
11.6949	2.69988	2.18626	0.727771	Mono	ARD		Hematology
1759.64	13.9819	2.29299	0.0994763	Na	ARD	Nephrotoxicity	Clinical Chemistry
67.8106	6.22288	5.35396	0.395859	Neu	ARD		Hematology
3348.96	25.1451	14.7579	0.148783	PL	ARD		Clinical Chemistry
455.503	15.2056	10.5016	0.234602	Plat	ARD		Hematology
174.49	6.2804	3.52225	0.423048	PT	ARD		Hematology
1.49691	1.01432	0.884775	0.323488	RALB	ARD		Clinical Chemistry
5885.23	59.5445	51.4929	0.090601	RBC	ARD		Hematology
18.1334	3.05988	2.50202	1.08156	Ret	ARD		Hematology
0.257983	0.247377	0.129016	29975300000000	TBIL	ARD	Hepatotoxicity	Clinical Chemistry
1756.91	19.8576	12.7781	0.22437	TC	ARD		Clinical Chemistry
27333.3	81.114	30.8254	0.898466	TG	ARD		Clinical Chemistry
0.479827	0.495225	0.332026	0.0918304	TP	ARD		Clinical Chemistry
28188.2	74.1165	25.5392	0.883203	WBC	ARD		Hematology
0.450049	0.56503	0.535417	0.416233	A/G	DT		Clinical Chemistry
223494	369.398	322.196	0.350645	ALP	DT	Hepatotoxicity	Clinical Chemistry
3964.46	53.5386	72.2	1.47556	ALT	DT	Hepatotoxicity	Clinical Chemistry
37.8638	4.01041	2.85	0.186069	APTT	DT		Hematology
17938.2	89.8971	53.6	1.27399	AST	DT	Hepatotoxicity	Clinical Chemistry
0.0824099	0.161683	0.05	235256000000000	Bas	DT		Hematology
946.811	23.8334	19.8	1.31616	BUN	DT	Nephrotoxicity	Clinical Chemistry
0.354854	0.430573	0.313333	0.0405647	Ca	DT	Nephrotoxicity	Clinical Chemistry
7.53275	2.1937	1.8	0.0209651	Cl	DT	Nephrotoxicity	Clinical Chemistry
0.0897877	0.196967	0.181111	0.590517	CRE	DT	Nephrotoxicity	Clinical Chemistry
0.0920046	0.078867	0.0265	48712100000000	DBIL	DT	Hepatotoxicity	Clinical Chemistry
0.13712	0.265959	0.182143	89464800000000	Eos	DT		Hematology
6243.41	52.3923	30.3042	0.235451	Fbg	DT		Hematology
849.197	21.5219	18	0.121799	GLC	DT		Clinical Chemistry
10.8767	1.52176	0.572302	165654000000000	GTP	DT	Hepatotoxicity	Clinical Chemistry
3.28648	1.42363	1.2217	0.102924	Hb	DT		Hematology
38.6167	4.64711	3.69817	0.118414	Ht	DT		Hematology
1.05697	0.765263	0.595556	0.11254	IP	DT	Nephrotoxicity	Clinical Chemistry
0.242113	0.379994	0.287778	0.0869968	K	DT	Nephrotoxicity	Clinical Chemistry
33007	96.713	61.8367	0.868509	LDH	DT	Hepatotoxicity	Clinical Chemistry
79.4159	6.3026	4.925	0.0917925	Lym	DT		Hematology
0.574926	0.499305	0.366806	0.0240058	MCH	DT		Hematology
1.98912	1.06235	0.788334	0.0307301	MCHC	DT		Hematology
10.499	2.3488	1.79167	0.0392178	MCV	DT		Hematology
7.08823	1.88724	1.15	0.41761	Mono	DT		Hematology
7.57968	1.9579	1.49583	0.0139897	Na	DT	Nephrotoxicity	Clinical Chemistry
84.5933	7.03508	5.85	0.491755	Neu	DT		Hematology
4438.8	41.2559	28.03	0.264068	PL	DT		Clinical Chemistry
503.983	17.2813	15.1975	0.264155	Plat	DT		Hematology
14.5258	2.26865	1.56292	0.153268	PT	DT		Hematology
0.896836	0.81249	0.8	0.263188	RALB	DT		Clinical Chemistry
3265.12	36.5859	25.4	0.0576021	RBC	DT		Hematology
197.417	12.9089	14.968	7.13724	Ret	DT		Hematology
0.200185	0.193921	0.1055	46446800000000	TBIL	DT	Hepatotoxicity	Clinical Chemistry
1610.1	16.0582	7.6963	0.1773	TC	DT		Clinical Chemistry
3457.45	41.0174	30.4458	0.456212	TG	DT		Clinical Chemistry
0.361023	0.407536	0.274667	0.0768869	TP	DT		Clinical Chemistry
1563.4	26.7244	16.2411	0.293122	WBC	DT		Hematology
0.274304	0.429309	0.366807	0.319352	A/G	ET		Clinical Chemistry
145759	286.633	239.705	0.304784	ALP	ET	Hepatotoxicity	Clinical Chemistry
438.541	8.93128	5.64561	0.204757	ALT	ET	Hepatotoxicity	Clinical Chemistry
26.6977	3.07087	2.26732	0.140569	APTT	ET		Hematology
5578.4	21.0892	9.42131	0.193092	AST	ET	Hepatotoxicity	Clinical Chemistry
0.0753641	0.153851	0.0438501	202266000000000	Bas	ET		Hematology
399.817	3.93598	1.56994	0.128772	BUN	ET	Nephrotoxicity	Clinical Chemistry
0.333682	0.405765	0.294193	0.0381474	Ca	ET	Nephrotoxicity	Clinical Chemistry
3.35372	1.22229	0.890257	0.0117662	Cl	ET	Nephrotoxicity	Clinical Chemistry
0.058875	0.137047	0.123859	0.413208	CRE	ET	Nephrotoxicity	Clinical Chemistry
0.0890683	0.0749058	0.0261148	46386000000000	DBIL	ET	Hepatotoxicity	Clinical Chemistry
0.299597	0.410376	0.317494	161598000000000	Eos	ET		Hematology
3700.2	39.6891	33.5535	0.171742	Fbg	ET		Hematology
456.603	13.2719	9.91241	0.0754259	GLC	ET		Clinical Chemistry
4.55585	0.900193	0.419271	204876000000000	GTP	ET	Hepatotoxicity	Clinical Chemistry
0.972884	0.584299	0.388955	0.0452985	Hb	ET		Hematology
9.83687	1.96131	1.45572	0.0531585	Ht	ET		Hematology
0.699014	0.611932	0.466525	0.0899416	IP	ET	Nephrotoxicity	Clinical Chemistry
0.132647	0.280615	0.238114	0.0640407	K	ET	Nephrotoxicity	Clinical Chemistry
23909.8	61.629	44.6837	0.470074	LDH	ET	Hepatotoxicity	Clinical Chemistry
54.9369	4.94906	3.6017	0.0742969	Lym	ET		Hematology
0.510859	0.470339	0.352716	0.0226518	MCH	ET		Hematology
1.4651	0.920883	0.73261	0.026584	MCHC	ET		Hematology
8.38924	2.00622	1.4041	0.0336553	MCV	ET		Hematology
5.53777	1.72811	1.22595	0.414837	Mono	ET		Hematology
5.36715	1.58377	1.10359	0.0112989	Na	ET	Nephrotoxicity	Clinical Chemistry
40.6056	4.25922	3.42245	0.265765	Neu	ET		Hematology
2872.12	19.9214	11.2381	0.113036	PL	ET		Clinical Chemistry
1009.91	26.4106	23.7424	0.380362	Plat	ET		Hematology
12.0129	2.07411	1.96327	0.144391	PT	ET		Hematology
0.279066	0.432294	0.42186	0.144761	RALB	ET		Clinical Chemistry
2487.24	29.1976	18.1248	0.046254	RBC	ET		Hematology
5.44933	1.60642	1.12838	1.29701	Ret	ET		Hematology
0.18035	0.172027	0.111043	24448000000000	TBIL	ET	Hepatotoxicity	Clinical Chemistry
1527.08	14.1556	7.07608	0.15314	TC	ET		Clinical Chemistry
2190.76	30.7507	21.2752	0.361977	TG	ET		Clinical Chemistry
0.240864	0.288549	0.177794	0.0562599	TP	ET		Clinical Chemistry
1193.95	21.9949	13.4428	0.2496	WBC	ET		Hematology
0.26412	0.413188	0.373089	0.305389	A/G	GB		Clinical Chemistry
188258	328.093	264.255	0.337018	ALP	GB	Hepatotoxicity	Clinical Chemistry
439.488	8.9481	4.72325	0.202725	ALT	GB	Hepatotoxicity	Clinical Chemistry
27.8273	3.18235	2.36471	0.144271	APTT	GB		Hematology
5598.93	25.9539	8.35836	0.289592	AST	GB	Hepatotoxicity	Clinical Chemistry
0.0765646	0.150346	0.0337691	184422000000000	Bas	GB		Hematology
403.635	4.19504	1.65419	0.144145	BUN	GB	Nephrotoxicity	Clinical Chemistry
0.323543	0.397909	0.293071	0.0374133	Ca	GB	Nephrotoxicity	Clinical Chemistry
4.08479	1.44866	1.16922	0.0139159	Cl	GB	Nephrotoxicity	Clinical Chemistry
0.0522604	0.118477	0.0794702	0.352319	CRE	GB	Nephrotoxicity	Clinical Chemistry
0.102716	0.100435	0.0430396	74112400000000	DBIL	GB	Hepatotoxicity	Clinical Chemistry
0.131507	0.249889	0.176681	116831000000000	Eos	GB		Hematology
5040.65	47.4185	35.2308	0.203041	Fbg	GB		Hematology
481.3	13.0572	9.43129	0.0736447	GLC	GB		Clinical Chemistry
5.37837	1.10272	0.497976	180072000000000	GTP	GB	Hepatotoxicity	Clinical Chemistry
1.04018	0.619722	0.400817	0.0478295	Hb	GB		Hematology
10.0387	1.97233	1.39068	0.0536728	Ht	GB		Hematology
0.817789	0.661238	0.509472	0.0968762	IP	GB	Nephrotoxicity	Clinical Chemistry
0.153877	0.301049	0.255572	0.0687603	K	GB	Nephrotoxicity	Clinical Chemistry
63011.8	202.134	205.312	1.92811	LDH	GB	Hepatotoxicity	Clinical Chemistry
53.8169	4.96389	3.81507	0.0743359	Lym	GB		Hematology
0.635622	0.522842	0.355447	0.0251779	MCH	GB		Hematology
1.44085	0.902918	0.651027	0.0260933	MCHC	GB		Hematology
8.11862	1.98878	1.51099	0.0332866	MCV	GB		Hematology
6.58994	1.88943	1.30074	0.41756	Mono	GB		Hematology
6.00653	1.69984	1.21451	0.012122	Na	GB	Nephrotoxicity	Clinical Chemistry
41.7265	4.28647	3.11637	0.262647	Neu	GB		Hematology
2953.66	22.8878	13.4705	0.137046	PL	GB		Clinical Chemistry
380.744	13.4837	9.37143	0.213501	Plat	GB		Hematology
12.6399	2.00519	1.61793	0.136959	PT	GB		Hematology
0.33978	0.478649	0.447338	0.158855	RALB	GB		Clinical Chemistry
2381.11	28.838	18.5305	0.0456873	RBC	GB		Hematology
4.721	1.51363	1.05655	1.31502	Ret	GB		Hematology
0.194039	0.223811	0.111051	16154000000000	TBIL	GB	Hepatotoxicity	Clinical Chemistry
1622.37	15.42	6.7861	0.171072	TC	GB		Clinical Chemistry
2397.25	32.6005	21.772	0.375031	TG	GB		Clinical Chemistry
0.258317	0.309212	0.203982	0.0598198	TP	GB		Clinical Chemistry
1390.3	24.1138	14.774	0.280674	WBC	GB		Hematology
0.30648	0.450194	0.447189	0.333867	A/G	GPR		Clinical Chemistry
171466	322.357	288.8	0.339689	ALP	GPR	Hepatotoxicity	Clinical Chemistry
443.926	9.03516	5.9	0.207971	ALT	GPR	Hepatotoxicity	Clinical Chemistry
27.776	3.25494	2.82381	0.152103	APTT	GPR		Hematology
5507.8	18.2403	7.3	0.149634	AST	GPR	Hepatotoxicity	Clinical Chemistry
0.0706322	0.151283	0.0573819	203159000000000	Bas	GPR		Hematology
402.923	3.99512	1.62479	0.130746	BUN	GPR	Nephrotoxicity	Clinical Chemistry
0.332634	0.384768	0.250908	0.0361281	Ca	GPR	Nephrotoxicity	Clinical Chemistry
3.34405	1.19935	0.983974	0.0115617	Cl	GPR	Nephrotoxicity	Clinical Chemistry
0.0576858	0.149302	0.133768	0.47173	CRE	GPR	Nephrotoxicity	Clinical Chemistry
0.0916021	0.0685468	0.025488	40918700000000	DBIL	GPR	Hepatotoxicity	Clinical Chemistry
0.131314	0.251257	0.165172	116513000000000	Eos	GPR		Hematology
4218	44.8821	40.382	0.192653	Fbg	GPR		Hematology
482.196	13.4584	10.1772	0.0764454	GLC	GPR		Clinical Chemistry
3.88558	0.791166	0.445479	191099000000000	GTP	GPR	Hepatotoxicity	Clinical Chemistry
1.17707	0.778823	0.65521	0.0589856	Hb	GPR		Hematology
10.6949	2.20135	1.67185	0.0589884	Ht	GPR		Hematology
0.81967	0.673274	0.528391	0.100488	IP	GPR	Nephrotoxicity	Clinical Chemistry
0.147498	0.297389	0.24	0.0673541	K	GPR	Nephrotoxicity	Clinical Chemistry
26405.9	60.8942	40.8778	0.43766	LDH	GPR	Hepatotoxicity	Clinical Chemistry
54.9933	4.97673	3.9	0.0748214	Lym	GPR		Hematology
0.560137	0.519012	0.373477	0.0251167	MCH	GPR		Hematology
1.47705	0.902082	0.744744	0.0259819	MCHC	GPR		Hematology
13.9845	2.81409	2.32	0.0476806	MCV	GPR		Hematology
6.30524	1.90517	1.37	0.435628	Mono	GPR		Hematology
5.51064	1.58577	1.13709	0.0113242	Na	GPR	Nephrotoxicity	Clinical Chemistry
41.2328	4.36132	3.43345	0.276905	Neu	GPR		Hematology
2853.84	20.2613	11.0456	0.11581	PL	GPR		Clinical Chemistry
367.385	13.3197	9.95227	0.220882	Plat	GPR		Hematology
11.7432	2.0348	1.92738	0.141444	PT	GPR		Hematology
0.312688	0.469835	0.477944	0.155462	RALB	GPR		Clinical Chemistry
2822.92	34.7823	23.5905	0.0541811	RBC	GPR		Hematology
5.60574	1.75289	1.41585	1.37875	Ret	GPR		Hematology
0.182155	0.172589	0.111485	22834100000000	TBIL	GPR	Hepatotoxicity	Clinical Chemistry
1576.17	14.3762	6.68516	0.159016	TC	GPR		Clinical Chemistry
2637.66	33.8346	21.6117	0.393801	TG	GPR		Clinical Chemistry
0.249742	0.325607	0.23549	0.0625244	TP	GPR		Clinical Chemistry
1000.87	20.0074	13.5	0.221707	WBC	GPR		Hematology
0.453301	0.502613	0.358173	0.356288	A/G	KNN		Clinical Chemistry
285369	418.368	366.347	0.416666	ALP	KNN	Hepatotoxicity	Clinical Chemistry
554.66	10.9568	6.57441	0.250678	ALT	KNN	Hepatotoxicity	Clinical Chemistry
33.641	3.58608	2.29651	0.164804	APTT	KNN		Hematology
5738.74	21.3276	6.6	0.19229	AST	KNN	Hepatotoxicity	Clinical Chemistry
0.11082	0.175327	0	278607000000000	Bas	KNN		Hematology
405.051	4.32194	1.8	0.142526	BUN	KNN	Nephrotoxicity	Clinical Chemistry
0.371848	0.433937	0.306298	0.0408315	Ca	KNN	Nephrotoxicity	Clinical Chemistry
6.23853	1.93106	1.73272	0.018484	Cl	KNN	Nephrotoxicity	Clinical Chemistry
0.0811393	0.176363	0.16	0.548313	CRE	KNN	Nephrotoxicity	Clinical Chemistry
0.0995793	0.0916923	0.0245	82556900000000	DBIL	KNN	Hepatotoxicity	Clinical Chemistry
0.147312	0.268005	0.2	125514000000000	Eos	KNN		Hematology
4999.72	47.2213	34.4802	0.191996	Fbg	KNN		Hematology
614.904	17.0622	14.25	0.0958602	GLC	KNN		Clinical Chemistry
4.8134	0.980539	0.533333	193528000000000	GTP	KNN	Hepatotoxicity	Clinical Chemistry
2.33703	0.947234	0.609998	0.0713136	Hb	KNN		Hematology
14.8986	2.38654	1.61297	0.0639148	Ht	KNN		Hematology
1.2371	0.787224	0.534024	0.115496	IP	KNN	Nephrotoxicity	Clinical Chemistry
0.228308	0.369928	0.303386	0.0846691	K	KNN	Nephrotoxicity	Clinical Chemistry
28390.5	74.0196	58.9585	0.563142	LDH	KNN	Hepatotoxicity	Clinical Chemistry
67.1583	5.95581	4.85	0.0848563	Lym	KNN		Hematology
0.538846	0.500564	0.39847	0.0241934	MCH	KNN		Hematology
2.05205	1.06747	0.736551	0.0308559	MCHC	KNN		Hematology
12.007	2.5379	1.955	0.0430072	MCV	KNN		Hematology
8.4487	2.22447	1.73997	0.512024	Mono	KNN		Hematology
7.28146	1.96415	1.54999	0.0139942	Na	KNN	Nephrotoxicity	Clinical Chemistry
56.2895	5.70835	5.05186	0.365794	Neu	KNN		Hematology
3006.41	24.2427	16.0583	0.140182	PL	KNN		Clinical Chemistry
571.312	16.5349	11.7114	0.227981	Plat	KNN		Hematology
13.9713	2.26692	1.63	0.15573	PT	KNN		Hematology
0.517851	0.578971	0.494998	0.185227	RALB	KNN		Clinical Chemistry
7350.01	66.4904	52.75	0.097674	RBC	KNN		Hematology
10.2876	2.49983	2.125	1.88055	Ret	KNN		Hematology
0.199616	0.182034	0.101	15681200000000	TBIL	KNN	Hepatotoxicity	Clinical Chemistry
1745.19	17.2457	8.10797	0.193654	TC	KNN		Clinical Chemistry
3735.33	41.1989	30.2705	0.417989	TG	KNN		Clinical Chemistry
0.302907	0.355961	0.249982	0.0666625	TP	KNN		Clinical Chemistry
1783.33	30.195	19.4958	0.325336	WBC	KNN		Hematology
0.589678	0.615446	0.537424	0.463462	A/G	LSVR		Clinical Chemistry
415740	503.296	390.274	0.468063	ALP	LSVR	Hepatotoxicity	Clinical Chemistry
808.281	18.8596	14.7992	0.472306	ALT	LSVR	Hepatotoxicity	Clinical Chemistry
29.4245	3.09579	1.97052	0.139496	APTT	LSVR		Hematology
5856.66	28.281	13.9447	0.306151	AST	LSVR	Hepatotoxicity	Clinical Chemistry
0.0708285	0.151102	0.0580965	200619000000000	Bas	LSVR		Hematology
403.379	4.04088	1.62569	0.13204	BUN	LSVR	Nephrotoxicity	Clinical Chemistry
0.355599	0.450858	0.359701	0.0422924	Ca	LSVR	Nephrotoxicity	Clinical Chemistry
3.35663	1.20147	0.955508	0.011585	Cl	LSVR	Nephrotoxicity	Clinical Chemistry
0.0547986	0.138812	0.134159	0.454909	CRE	LSVR	Nephrotoxicity	Clinical Chemistry
0.0914276	0.0704844	0.0287476	44677100000000	DBIL	LSVR	Hepatotoxicity	Clinical Chemistry
0.130023	0.241633	0.185833	120627000000000	Eos	LSVR		Hematology
5405.07	52.7507	42.8182	0.217636	Fbg	LSVR		Hematology
569.886	17.1769	13.8046	0.0982679	GLC	LSVR		Clinical Chemistry
4.1324	0.913894	0.527436	166369000000000	GTP	LSVR	Hepatotoxicity	Clinical Chemistry
1.1744	0.774647	0.649939	0.0584397	Hb	LSVR		Hematology
10.5136	2.16978	1.58963	0.0577372	Ht	LSVR		Hematology
0.966067	0.750622	0.572183	0.110279	IP	LSVR	Nephrotoxicity	Clinical Chemistry
0.257072	0.384301	0.301416	0.0884363	K	LSVR	Nephrotoxicity	Clinical Chemistry
29128.9	81.0018	62.1844	0.625796	LDH	LSVR	Hepatotoxicity	Clinical Chemistry
74.5744	5.97256	4.40443	0.0872622	Lym	LSVR		Hematology
0.827713	0.657756	0.537182	0.0317763	MCH	LSVR		Hematology
1.53733	0.917036	0.76	0.0263509	MCHC	LSVR		Hematology
9.37256	2.17571	1.56985	0.0367201	MCV	LSVR		Hematology
8.98821	2.32554	1.85493	0.58441	Mono	LSVR		Hematology
8.87497	2.26616	1.74953	0.0161287	Na	LSVR	Nephrotoxicity	Clinical Chemistry
44.9959	4.52881	3.50223	0.281577	Neu	LSVR		Hematology
2856.88	20.0046	10.7001	0.113332	PL	LSVR		Clinical Chemistry
696.762	18.5766	13.8334	0.338246	Plat	LSVR		Hematology
13.3864	1.96184	1.49953	0.134331	PT	LSVR		Hematology
0.312229	0.469071	0.478098	0.155189	RALB	LSVR		Clinical Chemistry
18008.6	67.6045	32.1501	0.101789	RBC	LSVR		Hematology
5.73219	1.78219	1.43292	1.37671	Ret	LSVR		Hematology
0.183361	0.17073	0.116597	17330000000000	TBIL	LSVR	Hepatotoxicity	Clinical Chemistry
1614.17	16.5831	10.3855	0.186107	TC	LSVR		Clinical Chemistry
2845.66	35.5637	25.228	0.406106	TG	LSVR		Clinical Chemistry
1.27608	0.598319	0.273709	0.109893	TP	LSVR		Clinical Chemistry
27289	65.9235	18.6688	0.800031	WBC	LSVR		Hematology
0.478757	0.548891	0.462875	0.404663	A/G	MLP		Clinical Chemistry
365419	472.722	389.549	0.469594	ALP	MLP	Hepatotoxicity	Clinical Chemistry
1221.91	18.2355	10.3358	0.461774	ALT	MLP	Hepatotoxicity	Clinical Chemistry
33.1419	3.69713	2.79663	0.172009	APTT	MLP		Hematology
347261	343.989	56.7	5.23932	AST	MLP	Hepatotoxicity	Clinical Chemistry
0.077653	0.165807	0.0768153	265470000000000	Bas	MLP		Hematology
420.152	5.07349	2.37236	0.18458	BUN	MLP	Nephrotoxicity	Clinical Chemistry
3.14208	0.917158	0.453691	0.0860113	Ca	MLP	Nephrotoxicity	Clinical Chemistry
4.77714	1.57292	1.18059	0.0151342	Cl	MLP	Nephrotoxicity	Clinical Chemistry
0.0621317	0.147986	0.121993	0.469325	CRE	MLP	Nephrotoxicity	Clinical Chemistry
0.0918248	0.0832175	0.0390444	66836100000000	DBIL	MLP	Hepatotoxicity	Clinical Chemistry
0.152548	0.273954	0.195209	124952000000000	Eos	MLP		Hematology
5607.67	53.442	39.0312	0.232272	Fbg	MLP		Hematology
630.593	18.5242	16.0821	0.105072	GLC	MLP		Clinical Chemistry
64.1172	3.04022	0.601158	171842000000000	GTP	MLP	Hepatotoxicity	Clinical Chemistry
3.49321	1.14621	0.610315	0.0872128	Hb	MLP		Hematology
21.3223	3.21733	2.23551	0.0843476	Ht	MLP		Hematology
1.48146	0.904634	0.693372	0.131897	IP	MLP	Nephrotoxicity	Clinical Chemistry
0.375512	0.439271	0.328024	0.102316	K	MLP	Nephrotoxicity	Clinical Chemistry
26872.1	65.73	45.8111	0.530221	LDH	MLP	Hepatotoxicity	Clinical Chemistry
80.0652	6.2535	4.74377	0.0898124	Lym	MLP		Hematology
1.38342	0.851962	0.581453	0.0412677	MCH	MLP		Hematology
1.88141	1.04894	0.853935	0.0304196	MCHC	MLP		Hematology
18.2165	3.31255	2.99233	0.0552601	MCV	MLP		Hematology
5.92292	1.83924	1.47689	0.447541	Mono	MLP		Hematology
10.8249	2.36887	1.7171	0.016902	Na	MLP	Nephrotoxicity	Clinical Chemistry
8633.34	76.3451	116.5	5.07745	Neu	MLP		Hematology
3500.79	26.0602	14.2889	0.152439	PL	MLP		Clinical Chemistry
513.26	16.4475	11.4354	0.244669	Plat	MLP		Hematology
19.4106	2.9811	2.3854	0.214981	PT	MLP		Hematology
0.519464	0.569972	0.444406	0.189766	RALB	MLP		Clinical Chemistry
3230.06	36.7721	26.7469	0.0571969	RBC	MLP		Hematology
5.33922	1.62129	1.09533	1.15646	Ret	MLP		Hematology
0.199373	0.190916	0.111073	37394300000000	TBIL	MLP	Hepatotoxicity	Clinical Chemistry
1575.31	16.3867	10.1875	0.18169	TC	MLP		Clinical Chemistry
4032.89	46.7273	36.4311	0.520529	TG	MLP		Clinical Chemistry
0.302933	0.349504	0.226984	0.0666577	TP	MLP		Clinical Chemistry
1431.66	26.8848	21.3117	0.2984	WBC	MLP		Hematology
0.27782	0.432216	0.427689	0.32524	A/G	RF		Clinical Chemistry
137639	279.007	231.635	0.297673	ALP	RF	Hepatotoxicity	Clinical Chemistry
5462.56	72.4687	73.41	2.02068	ALT	RF	Hepatotoxicity	Clinical Chemistry
28.027	3.22446	2.52328	0.149082	APTT	RF		Hematology
5468.68	22.6501	7.49873	0.22703	AST	RF	Hepatotoxicity	Clinical Chemistry
0.0821611	0.158846	0.0417427	226400000000000	Bas	RF		Hematology
400.042	3.99217	1.61879	0.131989	BUN	RF	Nephrotoxicity	Clinical Chemistry
0.329438	0.395792	0.288361	0.0371615	Ca	RF	Nephrotoxicity	Clinical Chemistry
3.94677	1.36764	1.0257	0.0131492	Cl	RF	Nephrotoxicity	Clinical Chemistry
0.0549409	0.140442	0.11625	0.471677	CRE	RF	Nephrotoxicity	Clinical Chemistry
0.180092	0.191217	0.0504979	281500000000000	DBIL	RF	Hepatotoxicity	Clinical Chemistry
0.122922	0.238916	0.161393	114221000000000	Eos	RF		Hematology
4477.01	43.9128	33.6327	0.190579	Fbg	RF		Hematology
442.783	12.6697	9.24912	0.0717522	GLC	RF		Clinical Chemistry
4.45559	0.876986	0.400928	226579000000000	GTP	RF	Hepatotoxicity	Clinical Chemistry
1.01703	0.600393	0.405347	0.0466955	Hb	RF		Hematology
20.5998	3.19753	2.24962	0.0829982	Ht	RF		Hematology
0.778578	0.656144	0.501347	0.096431	IP	RF	Nephrotoxicity	Clinical Chemistry
0.130168	0.281634	0.229794	0.0644057	K	RF	Nephrotoxicity	Clinical Chemistry
74256.9	228.161	213.456	1.97696	LDH	RF	Hepatotoxicity	Clinical Chemistry
53.7241	5.0122	4.04063	0.0747403	Lym	RF		Hematology
0.525396	0.479852	0.363013	0.0231181	MCH	RF		Hematology
1.40989	0.904618	0.701874	0.0261233	MCHC	RF		Hematology
8.30373	1.9672	1.35197	0.032966	MCV	RF		Hematology
6.30172	1.9881	1.62354	0.513655	Mono	RF		Hematology
4.98721	1.52705	1.08014	0.0108891	Na	RF	Nephrotoxicity	Clinical Chemistry
39.7847	4.26409	3.38641	0.267226	Neu	RF		Hematology
2902.42	21.0845	11.4643	0.123266	PL	RF		Clinical Chemistry
369.735	13.1739	9.3271	0.208019	Plat	RF		Hematology
12.0348	2.08341	1.84754	0.146642	PT	RF		Hematology
0.339532	0.485734	0.449793	0.161815	RALB	RF		Clinical Chemistry
2588.13	29.6855	18.9394	0.0471947	RBC	RF		Hematology
4.99536	1.59303	1.12078	1.33835	Ret	RF		Hematology
0.186169	0.17917	0.126833	21168200000000	TBIL	RF	Hepatotoxicity	Clinical Chemistry
1559.77	14.6307	7.77395	0.158933	TC	RF		Clinical Chemistry
2078.43	30.6163	21.6191	0.365794	TG	RF		Clinical Chemistry
0.258662	0.304804	0.209844	0.0593191	TP	RF		Clinical Chemistry
1263.64	22.7549	15.8409	0.261916	WBC	RF		Hematology
0.310562	0.450172	0.44264	0.330489	A/G	SGD		Clinical Chemistry
186180	327.993	284.2	0.313694	ALP	SGD	Hepatotoxicity	Clinical Chemistry
445.592	9.31806	6.29724	0.21712	ALT	SGD	Hepatotoxicity	Clinical Chemistry
27.6859	3.26201	2.86	0.152911	APTT	SGD		Hematology
5501.54	18.5498	7.70002	0.155143	AST	SGD	Hepatotoxicity	Clinical Chemistry
0.0777438	0.152894	0.0572697	185535000000000	Bas	SGD		Hematology
403.622	3.99614	1.65686	0.129556	BUN	SGD	Nephrotoxicity	Clinical Chemistry
0.332783	0.38503	0.252309	0.0361478	Ca	SGD	Nephrotoxicity	Clinical Chemistry
3.38709	1.20652	0.898601	0.0116392	Cl	SGD	Nephrotoxicity	Clinical Chemistry
0.0669397	0.159629	0.14865	0.547377	CRE	SGD	Nephrotoxicity	Clinical Chemistry
0.0988458	0.103374	0.0450799	91086100000000	DBIL	SGD	Hepatotoxicity	Clinical Chemistry
0.131911	0.258636	0.138741	113265000000000	Eos	SGD		Hematology
4210.46	44.8588	40.7	0.191591	Fbg	SGD		Hematology
477.215	13.295	10.0965	0.0752095	GLC	SGD		Clinical Chemistry
4.14359	0.979653	0.577806	165650000000000	GTP	SGD	Hepatotoxicity	Clinical Chemistry
1.39015	0.775177	0.519967	0.0592517	Hb	SGD		Hematology
11.9489	2.39552	1.85773	0.0644105	Ht	SGD		Hematology
0.905179	0.723651	0.582694	0.105976	IP	SGD	Nephrotoxicity	Clinical Chemistry
0.144599	0.294135	0.239631	0.0667525	K	SGD	Nephrotoxicity	Clinical Chemistry
25628.2	55.4146	35.1622	0.39405	LDH	SGD	Hepatotoxicity	Clinical Chemistry
54.7984	4.97084	3.83947	0.074675	Lym	SGD		Hematology
0.8542	0.681017	0.523083	0.0329062	MCH	SGD		Hematology
1.4695	0.901061	0.75	0.0259627	MCHC	SGD		Hematology
9.60531	2.20996	1.65415	0.0369647	MCV	SGD		Hematology
6.19424	1.87609	1.34452	0.426932	Mono	SGD		Hematology
5.56671	1.59778	1.14027	0.0114189	Na	SGD	Nephrotoxicity	Clinical Chemistry
41.0746	4.37404	3.57342	0.280887	Neu	SGD		Hematology
2854.46	20.229	11.1	0.115492	PL	SGD		Clinical Chemistry
392.27	13.8436	9.90133	0.223999	Plat	SGD		Hematology
14.8083	2.14514	1.50994	0.144292	PT	SGD		Hematology
0.303565	0.462751	0.45691	0.153748	RALB	SGD		Clinical Chemistry
3719.22	45.8767	38.2506	0.0700376	RBC	SGD		Hematology
5.55447	1.71293	1.47	1.2749	Ret	SGD		Hematology
0.190995	0.194459	0.129151	16921300000000	TBIL	SGD	Hepatotoxicity	Clinical Chemistry
1576.35	14.3626	6.63991	0.158747	TC	SGD		Clinical Chemistry
3096.69	38.1844	27.2136	0.385872	TG	SGD		Clinical Chemistry
0.248124	0.317375	0.225101	0.0613073	TP	SGD		Clinical Chemistry
996.143	19.6749	13.4922	0.214438	WBC	SGD		Hematology
0.316991	0.450741	0.44	0.326132	A/G	SVR		Clinical Chemistry
433378	510.482	404.935	0.469709	ALP	SVR	Hepatotoxicity	Clinical Chemistry
1614.93	20.233	10.0996	0.536034	ALT	SVR	Hepatotoxicity	Clinical Chemistry
37.541	3.66612	2.40801	0.166856	APTT	SVR		Hematology
5456.73	22.9282	13.2282	0.228038	AST	SVR	Hepatotoxicity	Clinical Chemistry
0.103684	0.219969	0.140449	460357000000000	Bas	SVR		Hematology
454.229	6.27693	3.55332	0.253029	BUN	SVR	Nephrotoxicity	Clinical Chemistry
0.33242	0.384382	0.24884	0.036099	Ca	SVR	Nephrotoxicity	Clinical Chemistry
3.50779	1.24105	0.956676	0.0119651	Cl	SVR	Nephrotoxicity	Clinical Chemistry
0.0795616	0.173313	0.130583	0.591508	CRE	SVR	Nephrotoxicity	Clinical Chemistry
0.0916137	0.0684304	0.0252845	40684100000000	DBIL	SVR	Hepatotoxicity	Clinical Chemistry
0.129863	0.239687	0.19174	121077000000000	Eos	SVR		Hematology
7603.08	64.1539	56.3529	0.235539	Fbg	SVR		Hematology
472.104	13.1037	10.289	0.0733061	GLC	SVR		Clinical Chemistry
3.83918	0.802644	0.412969	182629000000000	GTP	SVR	Hepatotoxicity	Clinical Chemistry
1.15049	0.745591	0.586101	0.056364	Hb	SVR		Hematology
10.8176	2.10778	1.556	0.0561919	Ht	SVR		Hematology
1.02682	0.78884	0.654391	0.114982	IP	SVR	Nephrotoxicity	Clinical Chemistry
0.581749	0.691198	0.667249	0.166661	K	SVR	Nephrotoxicity	Clinical Chemistry
31859.5	84.5003	62.7836	0.648207	LDH	SVR	Hepatotoxicity	Clinical Chemistry
57.0538	5.00099	3.71426	0.074948	Lym	SVR		Hematology
0.82808	0.651313	0.502366	0.0313976	MCH	SVR		Hematology
1.61874	0.941734	0.741991	0.0269919	MCHC	SVR		Hematology
11.5432	2.43416	1.77106	0.0414054	MCV	SVR		Hematology
6.09226	1.91053	1.41134	0.452991	Mono	SVR		Hematology
5.51282	1.58608	1.14349	0.0113269	Na	SVR	Nephrotoxicity	Clinical Chemistry
42.3828	4.37846	3.58092	0.263717	Neu	SVR		Hematology
2860.21	19.204	9.67572	0.106206	PL	SVR		Clinical Chemistry
526.945	17.3475	13.7457	0.212074	Plat	SVR		Hematology
12.1948	2.01702	1.82349	0.141584	PT	SVR		Hematology
0.298764	0.452416	0.426567	0.150599	RALB	SVR		Clinical Chemistry
5924.1	49.0712	29.1065	0.0759724	RBC	SVR		Hematology
5.03077	1.64323	1.23054	1.34538	Ret	SVR		Hematology
0.183475	0.17461	0.116884	20596100000000	TBIL	SVR	Hepatotoxicity	Clinical Chemistry
1575.58	14.4261	6.84501	0.159989	TC	SVR		Clinical Chemistry
2876.74	35.7127	25.6005	0.405223	TG	SVR		Clinical Chemistry
0.257666	0.332145	0.243233	0.0639321	TP	SVR		Clinical Chemistry
1003.53	20.1181	13.69	0.22378	WBC	SVR		Hematology
