# Supplementary material for: A generative adversarial network model alternative to animal studies for clinical pathology assessment
Source: Nat Commun. 2023 Nov 6;14:7141. doi: 10.1038/s41467-023-42933-9 (PMC10628291; doi:10.1038/s41467-023-42933-9)
Supplement: Supplementary file 5 — Supplementary Data 2 [file 41467_2023_42933_MOESM5_ESM.xlsx]

## Sheet: Sheet1
Sample_ID	COMPOUND_NAME	SACRI_PERIOD	DOSE_LEVEL	Split_RandomPick	Split_Structure	Split_ATC	Split_Time
042091	acetaminophen	4 day	Low	Training	Training	Training	Training
042092	acetaminophen	4 day	Low	Training	Training	Training	Training
042093	acetaminophen	4 day	Low	Training	Training	Training	Training
042094	acetaminophen	4 day	Low	Training	Training	Training	Training
042095	acetaminophen	4 day	Low	Training	Training	Training	Training
042101	acetaminophen	8 day	Low	Training	Training	Training	Training
042102	acetaminophen	8 day	Low	Training	Training	Training	Training
042103	acetaminophen	8 day	Low	Training	Training	Training	Training
042104	acetaminophen	8 day	Low	Training	Training	Training	Training
042105	acetaminophen	8 day	Low	Training	Training	Training	Training
042111	acetaminophen	15 day	Low	Training	Training	Training	Training
042112	acetaminophen	15 day	Low	Training	Training	Training	Training
042113	acetaminophen	15 day	Low	Training	Training	Training	Training
042114	acetaminophen	15 day	Low	Training	Training	Training	Training
042115	acetaminophen	15 day	Low	Training	Training	Training	Training
042121	acetaminophen	29 day	Low	Training	Training	Training	Training
042122	acetaminophen	29 day	Low	Training	Training	Training	Training
042123	acetaminophen	29 day	Low	Training	Training	Training	Training
042124	acetaminophen	29 day	Low	Training	Training	Training	Training
042125	acetaminophen	29 day	Low	Training	Training	Training	Training
042131	acetaminophen	4 day	Middle	Training	Training	Training	Training
042132	acetaminophen	4 day	Middle	Training	Training	Training	Training
042133	acetaminophen	4 day	Middle	Training	Training	Training	Training
042134	acetaminophen	4 day	Middle	Training	Training	Training	Training
042135	acetaminophen	4 day	Middle	Training	Training	Training	Training
042141	acetaminophen	8 day	Middle	Training	Training	Training	Training
042142	acetaminophen	8 day	Middle	Training	Training	Training	Training
042143	acetaminophen	8 day	Middle	Training	Training	Training	Training
042144	acetaminophen	8 day	Middle	Training	Training	Training	Training
042145	acetaminophen	8 day	Middle	Training	Training	Training	Training
042151	acetaminophen	15 day	Middle	Training	Training	Training	Training
042152	acetaminophen	15 day	Middle	Training	Training	Training	Training
042153	acetaminophen	15 day	Middle	Training	Training	Training	Training
042154	acetaminophen	15 day	Middle	Training	Training	Training	Training
042155	acetaminophen	15 day	Middle	Training	Training	Training	Training
042161	acetaminophen	29 day	Middle	Training	Training	Training	Training
042162	acetaminophen	29 day	Middle	Training	Training	Training	Training
042163	acetaminophen	29 day	Middle	Training	Training	Training	Training
042164	acetaminophen	29 day	Middle	Training	Training	Training	Training
042165	acetaminophen	29 day	Middle	Training	Training	Training	Training
042172	acetaminophen	4 day	High	Training	Training	Training	Training
042173	acetaminophen	4 day	High	Training	Training	Training	Training
042175	acetaminophen	4 day	High	Training	Training	Training	Training
042181	acetaminophen	8 day	High	Training	Training	Training	Training
042182	acetaminophen	8 day	High	Training	Training	Training	Training
042183	acetaminophen	8 day	High	Training	Training	Training	Training
042184	acetaminophen	8 day	High	Training	Training	Training	Training
042185	acetaminophen	8 day	High	Training	Training	Training	Training
042191	acetaminophen	15 day	High	Training	Training	Training	Training
042192	acetaminophen	15 day	High	Training	Training	Training	Training
042193	acetaminophen	15 day	High	Training	Training	Training	Training
042194	acetaminophen	15 day	High	Training	Training	Training	Training
042195	acetaminophen	15 day	High	Training	Training	Training	Training
042201	acetaminophen	29 day	High	Training	Training	Training	Training
042202	acetaminophen	29 day	High	Training	Training	Training	Training
042203	acetaminophen	29 day	High	Training	Training	Training	Training
042204	acetaminophen	29 day	High	Training	Training	Training	Training
042205	acetaminophen	29 day	High	Training	Training	Training	Training
061091	isoniazid	4 day	Low	Training	Training	Training	Training
061092	isoniazid	4 day	Low	Training	Training	Training	Training
061093	isoniazid	4 day	Low	Training	Training	Training	Training
061094	isoniazid	4 day	Low	Training	Training	Training	Training
061095	isoniazid	4 day	Low	Training	Training	Training	Training
061101	isoniazid	8 day	Low	Training	Training	Training	Training
061102	isoniazid	8 day	Low	Training	Training	Training	Training
061103	isoniazid	8 day	Low	Training	Training	Training	Training
061104	isoniazid	8 day	Low	Training	Training	Training	Training
061105	isoniazid	8 day	Low	Training	Training	Training	Training
061111	isoniazid	15 day	Low	Training	Training	Training	Training
061112	isoniazid	15 day	Low	Training	Training	Training	Training
061113	isoniazid	15 day	Low	Training	Training	Training	Training
061114	isoniazid	15 day	Low	Training	Training	Training	Training
061115	isoniazid	15 day	Low	Training	Training	Training	Training
061121	isoniazid	29 day	Low	Training	Training	Training	Training
061122	isoniazid	29 day	Low	Training	Training	Training	Training
061123	isoniazid	29 day	Low	Training	Training	Training	Training
061124	isoniazid	29 day	Low	Training	Training	Training	Training
061125	isoniazid	29 day	Low	Training	Training	Training	Training
061131	isoniazid	4 day	Middle	Training	Training	Training	Training
061132	isoniazid	4 day	Middle	Training	Training	Training	Training
061133	isoniazid	4 day	Middle	Training	Training	Training	Training
061134	isoniazid	4 day	Middle	Training	Training	Training	Training
061135	isoniazid	4 day	Middle	Training	Training	Training	Training
061141	isoniazid	8 day	Middle	Training	Training	Training	Training
061142	isoniazid	8 day	Middle	Training	Training	Training	Training
061143	isoniazid	8 day	Middle	Training	Training	Training	Training
061144	isoniazid	8 day	Middle	Training	Training	Training	Training
061145	isoniazid	8 day	Middle	Training	Training	Training	Training
061151	isoniazid	15 day	Middle	Training	Training	Training	Training
061152	isoniazid	15 day	Middle	Training	Training	Training	Training
061153	isoniazid	15 day	Middle	Training	Training	Training	Training
061154	isoniazid	15 day	Middle	Training	Training	Training	Training
061155	isoniazid	15 day	Middle	Training	Training	Training	Training
061161	isoniazid	29 day	Middle	Training	Training	Training	Training
061162	isoniazid	29 day	Middle	Training	Training	Training	Training
061163	isoniazid	29 day	Middle	Training	Training	Training	Training
061164	isoniazid	29 day	Middle	Training	Training	Training	Training
061165	isoniazid	29 day	Middle	Training	Training	Training	Training
061171	isoniazid	4 day	High	Training	Training	Training	Training
061172	isoniazid	4 day	High	Training	Training	Training	Training
061173	isoniazid	4 day	High	Training	Training	Training	Training
061174	isoniazid	4 day	High	Training	Training	Training	Training
061175	isoniazid	4 day	High	Training	Training	Training	Training
061181	isoniazid	8 day	High	Training	Training	Training	Training
061182	isoniazid	8 day	High	Training	Training	Training	Training
061183	isoniazid	8 day	High	Training	Training	Training	Training
061184	isoniazid	8 day	High	Training	Training	Training	Training
061185	isoniazid	8 day	High	Training	Training	Training	Training
061191	isoniazid	15 day	High	Training	Training	Training	Training
061192	isoniazid	15 day	High	Training	Training	Training	Training
061193	isoniazid	15 day	High	Training	Training	Training	Training
061194	isoniazid	15 day	High	Training	Training	Training	Training
061195	isoniazid	15 day	High	Training	Training	Training	Training
061201	isoniazid	29 day	High	Training	Training	Training	Training
061202	isoniazid	29 day	High	Training	Training	Training	Training
061204	isoniazid	29 day	High	Training	Training	Training	Training
061205	isoniazid	29 day	High	Training	Training	Training	Training
067091	carbon tetrachloride	4 day	Low	Training	Test	Training	Training
067092	carbon tetrachloride	4 day	Low	Training	Test	Training	Training
067093	carbon tetrachloride	4 day	Low	Training	Test	Training	Training
067094	carbon tetrachloride	4 day	Low	Training	Test	Training	Training
067095	carbon tetrachloride	4 day	Low	Training	Test	Training	Training
067101	carbon tetrachloride	8 day	Low	Training	Test	Training	Training
067102	carbon tetrachloride	8 day	Low	Training	Test	Training	Training
067103	carbon tetrachloride	8 day	Low	Training	Test	Training	Training
067104	carbon tetrachloride	8 day	Low	Training	Test	Training	Training
067105	carbon tetrachloride	8 day	Low	Training	Test	Training	Training
067111	carbon tetrachloride	15 day	Low	Training	Test	Training	Training
067112	carbon tetrachloride	15 day	Low	Training	Test	Training	Training
067113	carbon tetrachloride	15 day	Low	Training	Test	Training	Training
067114	carbon tetrachloride	15 day	Low	Training	Test	Training	Training
067115	carbon tetrachloride	15 day	Low	Training	Test	Training	Training
067121	carbon tetrachloride	29 day	Low	Training	Test	Training	Training
067122	carbon tetrachloride	29 day	Low	Training	Test	Training	Training
067123	carbon tetrachloride	29 day	Low	Training	Test	Training	Training
067124	carbon tetrachloride	29 day	Low	Training	Test	Training	Training
067125	carbon tetrachloride	29 day	Low	Training	Test	Training	Training
067131	carbon tetrachloride	4 day	Middle	Training	Test	Training	Training
067132	carbon tetrachloride	4 day	Middle	Training	Test	Training	Training
067133	carbon tetrachloride	4 day	Middle	Training	Test	Training	Training
067134	carbon tetrachloride	4 day	Middle	Training	Test	Training	Training
067135	carbon tetrachloride	4 day	Middle	Training	Test	Training	Training
067141	carbon tetrachloride	8 day	Middle	Training	Test	Training	Training
067142	carbon tetrachloride	8 day	Middle	Training	Test	Training	Training
067143	carbon tetrachloride	8 day	Middle	Training	Test	Training	Training
067144	carbon tetrachloride	8 day	Middle	Training	Test	Training	Training
067145	carbon tetrachloride	8 day	Middle	Training	Test	Training	Training
067151	carbon tetrachloride	15 day	Middle	Training	Test	Training	Training
067152	carbon tetrachloride	15 day	Middle	Training	Test	Training	Training
067153	carbon tetrachloride	15 day	Middle	Training	Test	Training	Training
067154	carbon tetrachloride	15 day	Middle	Training	Test	Training	Training
067155	carbon tetrachloride	15 day	Middle	Training	Test	Training	Training
067161	carbon tetrachloride	29 day	Middle	Training	Test	Training	Training
067162	carbon tetrachloride	29 day	Middle	Training	Test	Training	Training
067163	carbon tetrachloride	29 day	Middle	Training	Test	Training	Training
067164	carbon tetrachloride	29 day	Middle	Training	Test	Training	Training
067165	carbon tetrachloride	29 day	Middle	Training	Test	Training	Training
067171	carbon tetrachloride	4 day	High	Training	Test	Training	Training
067172	carbon tetrachloride	4 day	High	Training	Test	Training	Training
067173	carbon tetrachloride	4 day	High	Training	Test	Training	Training
067174	carbon tetrachloride	4 day	High	Training	Test	Training	Training
067175	carbon tetrachloride	4 day	High	Training	Test	Training	Training
067181	carbon tetrachloride	8 day	High	Training	Test	Training	Training
067182	carbon tetrachloride	8 day	High	Training	Test	Training	Training
067183	carbon tetrachloride	8 day	High	Training	Test	Training	Training
067184	carbon tetrachloride	8 day	High	Training	Test	Training	Training
067185	carbon tetrachloride	8 day	High	Training	Test	Training	Training
067191	carbon tetrachloride	15 day	High	Training	Test	Training	Training
067192	carbon tetrachloride	15 day	High	Training	Test	Training	Training
067193	carbon tetrachloride	15 day	High	Training	Test	Training	Training
067194	carbon tetrachloride	15 day	High	Training	Test	Training	Training
067195	carbon tetrachloride	15 day	High	Training	Test	Training	Training
067201	carbon tetrachloride	29 day	High	Training	Test	Training	Training
067202	carbon tetrachloride	29 day	High	Training	Test	Training	Training
067203	carbon tetrachloride	29 day	High	Training	Test	Training	Training
067204	carbon tetrachloride	29 day	High	Training	Test	Training	Training
067205	carbon tetrachloride	29 day	High	Training	Test	Training	Training
091051	valproic acid	4 day	Low	Training	Training	Training	Training
091052	valproic acid	4 day	Low	Training	Training	Training	Training
091053	valproic acid	4 day	Low	Training	Training	Training	Training
091054	valproic acid	4 day	Low	Training	Training	Training	Training
091055	valproic acid	4 day	Low	Training	Training	Training	Training
091061	valproic acid	8 day	Low	Training	Training	Training	Training
091062	valproic acid	8 day	Low	Training	Training	Training	Training
091063	valproic acid	8 day	Low	Training	Training	Training	Training
091064	valproic acid	8 day	Low	Training	Training	Training	Training
091065	valproic acid	8 day	Low	Training	Training	Training	Training
091071	valproic acid	15 day	Low	Training	Training	Training	Training
091072	valproic acid	15 day	Low	Training	Training	Training	Training
091073	valproic acid	15 day	Low	Training	Training	Training	Training
091074	valproic acid	15 day	Low	Training	Training	Training	Training
091075	valproic acid	15 day	Low	Training	Training	Training	Training
091081	valproic acid	29 day	Low	Training	Training	Training	Training
091082	valproic acid	29 day	Low	Training	Training	Training	Training
091083	valproic acid	29 day	Low	Training	Training	Training	Training
091084	valproic acid	29 day	Low	Training	Training	Training	Training
091085	valproic acid	29 day	Low	Training	Training	Training	Training
091091	valproic acid	4 day	Middle	Training	Training	Training	Training
091092	valproic acid	4 day	Middle	Training	Training	Training	Training
091093	valproic acid	4 day	Middle	Training	Training	Training	Training
091094	valproic acid	4 day	Middle	Training	Training	Training	Training
091095	valproic acid	4 day	Middle	Training	Training	Training	Training
091101	valproic acid	8 day	Middle	Training	Training	Training	Training
091102	valproic acid	8 day	Middle	Training	Training	Training	Training
091103	valproic acid	8 day	Middle	Training	Training	Training	Training
091104	valproic acid	8 day	Middle	Training	Training	Training	Training
091105	valproic acid	8 day	Middle	Training	Training	Training	Training
091111	valproic acid	15 day	Middle	Training	Training	Training	Training
091112	valproic acid	15 day	Middle	Training	Training	Training	Training
091113	valproic acid	15 day	Middle	Training	Training	Training	Training
091114	valproic acid	15 day	Middle	Training	Training	Training	Training
091115	valproic acid	15 day	Middle	Training	Training	Training	Training
091121	valproic acid	29 day	Middle	Training	Training	Training	Training
091122	valproic acid	29 day	Middle	Training	Training	Training	Training
091123	valproic acid	29 day	Middle	Training	Training	Training	Training
091124	valproic acid	29 day	Middle	Training	Training	Training	Training
091125	valproic acid	29 day	Middle	Training	Training	Training	Training
091131	valproic acid	4 day	High	Training	Training	Training	Training
091132	valproic acid	4 day	High	Training	Training	Training	Training
091133	valproic acid	4 day	High	Training	Training	Training	Training
091134	valproic acid	4 day	High	Training	Training	Training	Training
091135	valproic acid	4 day	High	Training	Training	Training	Training
091141	valproic acid	8 day	High	Training	Training	Training	Training
091142	valproic acid	8 day	High	Training	Training	Training	Training
091143	valproic acid	8 day	High	Training	Training	Training	Training
091144	valproic acid	8 day	High	Training	Training	Training	Training
091145	valproic acid	8 day	High	Training	Training	Training	Training
091151	valproic acid	15 day	High	Training	Training	Training	Training
091152	valproic acid	15 day	High	Training	Training	Training	Training
091153	valproic acid	15 day	High	Training	Training	Training	Training
091154	valproic acid	15 day	High	Training	Training	Training	Training
091155	valproic acid	15 day	High	Training	Training	Training	Training
091161	valproic acid	29 day	High	Training	Training	Training	Training
091162	valproic acid	29 day	High	Training	Training	Training	Training
091163	valproic acid	29 day	High	Training	Training	Training	Training
091164	valproic acid	29 day	High	Training	Training	Training	Training
091165	valproic acid	29 day	High	Training	Training	Training	Training
093051	phenobarbital	4 day	Low	Training	Training	Training	Training
093052	phenobarbital	4 day	Low	Training	Training	Training	Training
093053	phenobarbital	4 day	Low	Training	Training	Training	Training
093054	phenobarbital	4 day	Low	Training	Training	Training	Training
093055	phenobarbital	4 day	Low	Training	Training	Training	Training
093061	phenobarbital	8 day	Low	Training	Training	Training	Training
093062	phenobarbital	8 day	Low	Training	Training	Training	Training
093063	phenobarbital	8 day	Low	Training	Training	Training	Training
093064	phenobarbital	8 day	Low	Training	Training	Training	Training
093065	phenobarbital	8 day	Low	Training	Training	Training	Training
093071	phenobarbital	15 day	Low	Training	Training	Training	Training
093072	phenobarbital	15 day	Low	Training	Training	Training	Training
093073	phenobarbital	15 day	Low	Training	Training	Training	Training
093074	phenobarbital	15 day	Low	Training	Training	Training	Training
093075	phenobarbital	15 day	Low	Training	Training	Training	Training
093081	phenobarbital	29 day	Low	Training	Training	Training	Training
093082	phenobarbital	29 day	Low	Training	Training	Training	Training
093083	phenobarbital	29 day	Low	Training	Training	Training	Training
093084	phenobarbital	29 day	Low	Training	Training	Training	Training
093085	phenobarbital	29 day	Low	Training	Training	Training	Training
093091	phenobarbital	4 day	Middle	Training	Training	Training	Training
093092	phenobarbital	4 day	Middle	Training	Training	Training	Training
093093	phenobarbital	4 day	Middle	Training	Training	Training	Training
093094	phenobarbital	4 day	Middle	Training	Training	Training	Training
093095	phenobarbital	4 day	Middle	Training	Training	Training	Training
093101	phenobarbital	8 day	Middle	Training	Training	Training	Training
093102	phenobarbital	8 day	Middle	Training	Training	Training	Training
093103	phenobarbital	8 day	Middle	Training	Training	Training	Training
093104	phenobarbital	8 day	Middle	Training	Training	Training	Training
093105	phenobarbital	8 day	Middle	Training	Training	Training	Training
093111	phenobarbital	15 day	Middle	Training	Training	Training	Training
093112	phenobarbital	15 day	Middle	Training	Training	Training	Training
093113	phenobarbital	15 day	Middle	Training	Training	Training	Training
093114	phenobarbital	15 day	Middle	Training	Training	Training	Training
093115	phenobarbital	15 day	Middle	Training	Training	Training	Training
093121	phenobarbital	29 day	Middle	Training	Training	Training	Training
093122	phenobarbital	29 day	Middle	Training	Training	Training	Training
093123	phenobarbital	29 day	Middle	Training	Training	Training	Training
093124	phenobarbital	29 day	Middle	Training	Training	Training	Training
093125	phenobarbital	29 day	Middle	Training	Training	Training	Training
093131	phenobarbital	4 day	High	Training	Training	Training	Training
093132	phenobarbital	4 day	High	Training	Training	Training	Training
093133	phenobarbital	4 day	High	Training	Training	Training	Training
093134	phenobarbital	4 day	High	Training	Training	Training	Training
093135	phenobarbital	4 day	High	Training	Training	Training	Training
093141	phenobarbital	8 day	High	Training	Training	Training	Training
093142	phenobarbital	8 day	High	Training	Training	Training	Training
093143	phenobarbital	8 day	High	Training	Training	Training	Training
093144	phenobarbital	8 day	High	Training	Training	Training	Training
093145	phenobarbital	8 day	High	Training	Training	Training	Training
093151	phenobarbital	15 day	High	Training	Training	Training	Training
093152	phenobarbital	15 day	High	Training	Training	Training	Training
093153	phenobarbital	15 day	High	Training	Training	Training	Training
093154	phenobarbital	15 day	High	Training	Training	Training	Training
093155	phenobarbital	15 day	High	Training	Training	Training	Training
093161	phenobarbital	29 day	High	Training	Training	Training	Training
093162	phenobarbital	29 day	High	Training	Training	Training	Training
093163	phenobarbital	29 day	High	Training	Training	Training	Training
093164	phenobarbital	29 day	High	Training	Training	Training	Training
093165	phenobarbital	29 day	High	Training	Training	Training	Training
095051	rifampicin	4 day	Low	Training	Test	Training	Training
095052	rifampicin	4 day	Low	Training	Test	Training	Training
095053	rifampicin	4 day	Low	Training	Test	Training	Training
095054	rifampicin	4 day	Low	Training	Test	Training	Training
095055	rifampicin	4 day	Low	Training	Test	Training	Training
095061	rifampicin	8 day	Low	Training	Test	Training	Training
095062	rifampicin	8 day	Low	Training	Test	Training	Training
095063	rifampicin	8 day	Low	Training	Test	Training	Training
095064	rifampicin	8 day	Low	Training	Test	Training	Training
095065	rifampicin	8 day	Low	Training	Test	Training	Training
095071	rifampicin	15 day	Low	Training	Test	Training	Training
095072	rifampicin	15 day	Low	Training	Test	Training	Training
095073	rifampicin	15 day	Low	Training	Test	Training	Training
095074	rifampicin	15 day	Low	Training	Test	Training	Training
095075	rifampicin	15 day	Low	Training	Test	Training	Training
095081	rifampicin	29 day	Low	Training	Test	Training	Training
095082	rifampicin	29 day	Low	Training	Test	Training	Training
095083	rifampicin	29 day	Low	Training	Test	Training	Training
095084	rifampicin	29 day	Low	Training	Test	Training	Training
095085	rifampicin	29 day	Low	Training	Test	Training	Training
095091	rifampicin	4 day	Middle	Training	Test	Training	Training
095092	rifampicin	4 day	Middle	Training	Test	Training	Training
095093	rifampicin	4 day	Middle	Training	Test	Training	Training
095094	rifampicin	4 day	Middle	Training	Test	Training	Training
095095	rifampicin	4 day	Middle	Training	Test	Training	Training
095101	rifampicin	8 day	Middle	Training	Test	Training	Training
095102	rifampicin	8 day	Middle	Training	Test	Training	Training
095103	rifampicin	8 day	Middle	Training	Test	Training	Training
095104	rifampicin	8 day	Middle	Training	Test	Training	Training
095105	rifampicin	8 day	Middle	Training	Test	Training	Training
095111	rifampicin	15 day	Middle	Training	Test	Training	Training
095112	rifampicin	15 day	Middle	Training	Test	Training	Training
095113	rifampicin	15 day	Middle	Training	Test	Training	Training
095114	rifampicin	15 day	Middle	Training	Test	Training	Training
095115	rifampicin	15 day	Middle	Training	Test	Training	Training
095121	rifampicin	29 day	Middle	Training	Test	Training	Training
095122	rifampicin	29 day	Middle	Training	Test	Training	Training
095123	rifampicin	29 day	Middle	Training	Test	Training	Training
095124	rifampicin	29 day	Middle	Training	Test	Training	Training
095125	rifampicin	29 day	Middle	Training	Test	Training	Training
095131	rifampicin	4 day	High	Training	Test	Training	Training
095132	rifampicin	4 day	High	Training	Test	Training	Training
095133	rifampicin	4 day	High	Training	Test	Training	Training
095134	rifampicin	4 day	High	Training	Test	Training	Training
095135	rifampicin	4 day	High	Training	Test	Training	Training
095141	rifampicin	8 day	High	Training	Test	Training	Training
095142	rifampicin	8 day	High	Training	Test	Training	Training
095143	rifampicin	8 day	High	Training	Test	Training	Training
095144	rifampicin	8 day	High	Training	Test	Training	Training
095145	rifampicin	8 day	High	Training	Test	Training	Training
095151	rifampicin	15 day	High	Training	Test	Training	Training
095152	rifampicin	15 day	High	Training	Test	Training	Training
095153	rifampicin	15 day	High	Training	Test	Training	Training
095154	rifampicin	15 day	High	Training	Test	Training	Training
095155	rifampicin	15 day	High	Training	Test	Training	Training
095161	rifampicin	29 day	High	Training	Test	Training	Training
095162	rifampicin	29 day	High	Training	Test	Training	Training
095163	rifampicin	29 day	High	Training	Test	Training	Training
095164	rifampicin	29 day	High	Training	Test	Training	Training
095165	rifampicin	29 day	High	Training	Test	Training	Training
097051	phenylbutazone	4 day	Low	Training	Training	Training	Training
097052	phenylbutazone	4 day	Low	Training	Training	Training	Training
097053	phenylbutazone	4 day	Low	Training	Training	Training	Training
097054	phenylbutazone	4 day	Low	Training	Training	Training	Training
097055	phenylbutazone	4 day	Low	Training	Training	Training	Training
097061	phenylbutazone	8 day	Low	Training	Training	Training	Training
097062	phenylbutazone	8 day	Low	Training	Training	Training	Training
097063	phenylbutazone	8 day	Low	Training	Training	Training	Training
097064	phenylbutazone	8 day	Low	Training	Training	Training	Training
097065	phenylbutazone	8 day	Low	Training	Training	Training	Training
097071	phenylbutazone	15 day	Low	Training	Training	Training	Training
097072	phenylbutazone	15 day	Low	Training	Training	Training	Training
097073	phenylbutazone	15 day	Low	Training	Training	Training	Training
097074	phenylbutazone	15 day	Low	Training	Training	Training	Training
097075	phenylbutazone	15 day	Low	Training	Training	Training	Training
097081	phenylbutazone	29 day	Low	Training	Training	Training	Training
097082	phenylbutazone	29 day	Low	Training	Training	Training	Training
097083	phenylbutazone	29 day	Low	Training	Training	Training	Training
097084	phenylbutazone	29 day	Low	Training	Training	Training	Training
097085	phenylbutazone	29 day	Low	Training	Training	Training	Training
097091	phenylbutazone	4 day	Middle	Training	Training	Training	Training
097092	phenylbutazone	4 day	Middle	Training	Training	Training	Training
097093	phenylbutazone	4 day	Middle	Training	Training	Training	Training
097094	phenylbutazone	4 day	Middle	Training	Training	Training	Training
097095	phenylbutazone	4 day	Middle	Training	Training	Training	Training
097101	phenylbutazone	8 day	Middle	Training	Training	Training	Training
097102	phenylbutazone	8 day	Middle	Training	Training	Training	Training
097103	phenylbutazone	8 day	Middle	Training	Training	Training	Training
097104	phenylbutazone	8 day	Middle	Training	Training	Training	Training
097105	phenylbutazone	8 day	Middle	Training	Training	Training	Training
097111	phenylbutazone	15 day	Middle	Training	Training	Training	Training
097112	phenylbutazone	15 day	Middle	Training	Training	Training	Training
097113	phenylbutazone	15 day	Middle	Training	Training	Training	Training
097114	phenylbutazone	15 day	Middle	Training	Training	Training	Training
097115	phenylbutazone	15 day	Middle	Training	Training	Training	Training
097121	phenylbutazone	29 day	Middle	Training	Training	Training	Training
097122	phenylbutazone	29 day	Middle	Training	Training	Training	Training
097124	phenylbutazone	29 day	Middle	Training	Training	Training	Training
097125	phenylbutazone	29 day	Middle	Training	Training	Training	Training
097131	phenylbutazone	4 day	High	Training	Training	Training	Training
097132	phenylbutazone	4 day	High	Training	Training	Training	Training
097133	phenylbutazone	4 day	High	Training	Training	Training	Training
097134	phenylbutazone	4 day	High	Training	Training	Training	Training
097135	phenylbutazone	4 day	High	Training	Training	Training	Training
097141	phenylbutazone	8 day	High	Training	Training	Training	Training
097142	phenylbutazone	8 day	High	Training	Training	Training	Training
097143	phenylbutazone	8 day	High	Training	Training	Training	Training
097144	phenylbutazone	8 day	High	Training	Training	Training	Training
097145	phenylbutazone	8 day	High	Training	Training	Training	Training
097151	phenylbutazone	15 day	High	Training	Training	Training	Training
097152	phenylbutazone	15 day	High	Training	Training	Training	Training
097153	phenylbutazone	15 day	High	Training	Training	Training	Training
097154	phenylbutazone	15 day	High	Training	Training	Training	Training
097155	phenylbutazone	15 day	High	Training	Training	Training	Training
097161	phenylbutazone	29 day	High	Training	Training	Training	Training
097162	phenylbutazone	29 day	High	Training	Training	Training	Training
097163	phenylbutazone	29 day	High	Training	Training	Training	Training
097164	phenylbutazone	29 day	High	Training	Training	Training	Training
097165	phenylbutazone	29 day	High	Training	Training	Training	Training
099051	clofibrate	4 day	Low	Training	Training	Training	Training
099052	clofibrate	4 day	Low	Training	Training	Training	Training
099053	clofibrate	4 day	Low	Training	Training	Training	Training
099054	clofibrate	4 day	Low	Training	Training	Training	Training
099055	clofibrate	4 day	Low	Training	Training	Training	Training
099061	clofibrate	8 day	Low	Training	Training	Training	Training
099062	clofibrate	8 day	Low	Training	Training	Training	Training
099063	clofibrate	8 day	Low	Training	Training	Training	Training
099064	clofibrate	8 day	Low	Training	Training	Training	Training
099065	clofibrate	8 day	Low	Training	Training	Training	Training
099071	clofibrate	15 day	Low	Training	Training	Training	Training
099072	clofibrate	15 day	Low	Training	Training	Training	Training
099073	clofibrate	15 day	Low	Training	Training	Training	Training
099074	clofibrate	15 day	Low	Training	Training	Training	Training
099075	clofibrate	15 day	Low	Training	Training	Training	Training
099081	clofibrate	29 day	Low	Training	Training	Training	Training
099082	clofibrate	29 day	Low	Training	Training	Training	Training
099083	clofibrate	29 day	Low	Training	Training	Training	Training
099084	clofibrate	29 day	Low	Training	Training	Training	Training
099085	clofibrate	29 day	Low	Training	Training	Training	Training
099091	clofibrate	4 day	Middle	Training	Training	Training	Training
099092	clofibrate	4 day	Middle	Training	Training	Training	Training
099093	clofibrate	4 day	Middle	Training	Training	Training	Training
099094	clofibrate	4 day	Middle	Training	Training	Training	Training
099095	clofibrate	4 day	Middle	Training	Training	Training	Training
099101	clofibrate	8 day	Middle	Training	Training	Training	Training
099102	clofibrate	8 day	Middle	Training	Training	Training	Training
099103	clofibrate	8 day	Middle	Training	Training	Training	Training
099104	clofibrate	8 day	Middle	Training	Training	Training	Training
099105	clofibrate	8 day	Middle	Training	Training	Training	Training
099111	clofibrate	15 day	Middle	Training	Training	Training	Training
099112	clofibrate	15 day	Middle	Training	Training	Training	Training
099113	clofibrate	15 day	Middle	Training	Training	Training	Training
099114	clofibrate	15 day	Middle	Training	Training	Training	Training
099115	clofibrate	15 day	Middle	Training	Training	Training	Training
099121	clofibrate	29 day	Middle	Training	Training	Training	Training
099122	clofibrate	29 day	Middle	Training	Training	Training	Training
099123	clofibrate	29 day	Middle	Training	Training	Training	Training
099124	clofibrate	29 day	Middle	Training	Training	Training	Training
099125	clofibrate	29 day	Middle	Training	Training	Training	Training
099131	clofibrate	4 day	High	Training	Training	Training	Training
099132	clofibrate	4 day	High	Training	Training	Training	Training
099133	clofibrate	4 day	High	Training	Training	Training	Training
099134	clofibrate	4 day	High	Training	Training	Training	Training
099135	clofibrate	4 day	High	Training	Training	Training	Training
099141	clofibrate	8 day	High	Training	Training	Training	Training
099142	clofibrate	8 day	High	Training	Training	Training	Training
099143	clofibrate	8 day	High	Training	Training	Training	Training
099144	clofibrate	8 day	High	Training	Training	Training	Training
099145	clofibrate	8 day	High	Training	Training	Training	Training
099151	clofibrate	15 day	High	Training	Training	Training	Training
099152	clofibrate	15 day	High	Training	Training	Training	Training
099153	clofibrate	15 day	High	Training	Training	Training	Training
099154	clofibrate	15 day	High	Training	Training	Training	Training
099155	clofibrate	15 day	High	Training	Training	Training	Training
099161	clofibrate	29 day	High	Training	Training	Training	Training
099162	clofibrate	29 day	High	Training	Training	Training	Training
099163	clofibrate	29 day	High	Training	Training	Training	Training
099164	clofibrate	29 day	High	Training	Training	Training	Training
099165	clofibrate	29 day	High	Training	Training	Training	Training
103051	allyl alcohol	4 day	Low	Training	Training	Training	Training
103052	allyl alcohol	4 day	Low	Training	Training	Training	Training
103053	allyl alcohol	4 day	Low	Training	Training	Training	Training
103054	allyl alcohol	4 day	Low	Training	Training	Training	Training
103055	allyl alcohol	4 day	Low	Training	Training	Training	Training
103061	allyl alcohol	8 day	Low	Training	Training	Training	Training
103062	allyl alcohol	8 day	Low	Training	Training	Training	Training
103063	allyl alcohol	8 day	Low	Training	Training	Training	Training
103064	allyl alcohol	8 day	Low	Training	Training	Training	Training
103065	allyl alcohol	8 day	Low	Training	Training	Training	Training
103071	allyl alcohol	15 day	Low	Training	Training	Training	Training
103072	allyl alcohol	15 day	Low	Training	Training	Training	Training
103073	allyl alcohol	15 day	Low	Training	Training	Training	Training
103074	allyl alcohol	15 day	Low	Training	Training	Training	Training
103075	allyl alcohol	15 day	Low	Training	Training	Training	Training
103081	allyl alcohol	29 day	Low	Training	Training	Training	Training
103082	allyl alcohol	29 day	Low	Training	Training	Training	Training
103083	allyl alcohol	29 day	Low	Training	Training	Training	Training
103084	allyl alcohol	29 day	Low	Training	Training	Training	Training
103085	allyl alcohol	29 day	Low	Training	Training	Training	Training
103091	allyl alcohol	4 day	Middle	Training	Training	Training	Training
103092	allyl alcohol	4 day	Middle	Training	Training	Training	Training
103093	allyl alcohol	4 day	Middle	Training	Training	Training	Training
103094	allyl alcohol	4 day	Middle	Training	Training	Training	Training
103095	allyl alcohol	4 day	Middle	Training	Training	Training	Training
103101	allyl alcohol	8 day	Middle	Training	Training	Training	Training
103102	allyl alcohol	8 day	Middle	Training	Training	Training	Training
103103	allyl alcohol	8 day	Middle	Training	Training	Training	Training
103104	allyl alcohol	8 day	Middle	Training	Training	Training	Training
103105	allyl alcohol	8 day	Middle	Training	Training	Training	Training
103111	allyl alcohol	15 day	Middle	Training	Training	Training	Training
103112	allyl alcohol	15 day	Middle	Training	Training	Training	Training
103113	allyl alcohol	15 day	Middle	Training	Training	Training	Training
103114	allyl alcohol	15 day	Middle	Training	Training	Training	Training
103115	allyl alcohol	15 day	Middle	Training	Training	Training	Training
103121	allyl alcohol	29 day	Middle	Training	Training	Training	Training
103122	allyl alcohol	29 day	Middle	Training	Training	Training	Training
103123	allyl alcohol	29 day	Middle	Training	Training	Training	Training
103124	allyl alcohol	29 day	Middle	Training	Training	Training	Training
103125	allyl alcohol	29 day	Middle	Training	Training	Training	Training
103131	allyl alcohol	4 day	High	Training	Training	Training	Training
103132	allyl alcohol	4 day	High	Training	Training	Training	Training
103133	allyl alcohol	4 day	High	Training	Training	Training	Training
103134	allyl alcohol	4 day	High	Training	Training	Training	Training
103135	allyl alcohol	4 day	High	Training	Training	Training	Training
103141	allyl alcohol	8 day	High	Training	Training	Training	Training
103142	allyl alcohol	8 day	High	Training	Training	Training	Training
103143	allyl alcohol	8 day	High	Training	Training	Training	Training
103144	allyl alcohol	8 day	High	Training	Training	Training	Training
103145	allyl alcohol	8 day	High	Training	Training	Training	Training
103151	allyl alcohol	15 day	High	Training	Training	Training	Training
103152	allyl alcohol	15 day	High	Training	Training	Training	Training
103153	allyl alcohol	15 day	High	Training	Training	Training	Training
103154	allyl alcohol	15 day	High	Training	Training	Training	Training
103155	allyl alcohol	15 day	High	Training	Training	Training	Training
103161	allyl alcohol	29 day	High	Training	Training	Training	Training
103162	allyl alcohol	29 day	High	Training	Training	Training	Training
103163	allyl alcohol	29 day	High	Training	Training	Training	Training
103164	allyl alcohol	29 day	High	Training	Training	Training	Training
103165	allyl alcohol	29 day	High	Training	Training	Training	Training
113051	indomethacin	4 day	Low	Training	Training	Training	Training
113052	indomethacin	4 day	Low	Training	Training	Training	Training
113053	indomethacin	4 day	Low	Training	Training	Training	Training
113054	indomethacin	4 day	Low	Training	Training	Training	Training
113055	indomethacin	4 day	Low	Training	Training	Training	Training
113061	indomethacin	8 day	Low	Training	Training	Training	Training
113062	indomethacin	8 day	Low	Training	Training	Training	Training
113063	indomethacin	8 day	Low	Training	Training	Training	Training
113064	indomethacin	8 day	Low	Training	Training	Training	Training
113065	indomethacin	8 day	Low	Training	Training	Training	Training
113071	indomethacin	15 day	Low	Training	Training	Training	Training
113072	indomethacin	15 day	Low	Training	Training	Training	Training
113073	indomethacin	15 day	Low	Training	Training	Training	Training
113074	indomethacin	15 day	Low	Training	Training	Training	Training
113075	indomethacin	15 day	Low	Training	Training	Training	Training
113081	indomethacin	29 day	Low	Training	Training	Training	Training
113082	indomethacin	29 day	Low	Training	Training	Training	Training
113083	indomethacin	29 day	Low	Training	Training	Training	Training
113084	indomethacin	29 day	Low	Training	Training	Training	Training
113085	indomethacin	29 day	Low	Training	Training	Training	Training
113091	indomethacin	4 day	Middle	Training	Training	Training	Training
113092	indomethacin	4 day	Middle	Training	Training	Training	Training
113093	indomethacin	4 day	Middle	Training	Training	Training	Training
113094	indomethacin	4 day	Middle	Training	Training	Training	Training
113095	indomethacin	4 day	Middle	Training	Training	Training	Training
113101	indomethacin	8 day	Middle	Training	Training	Training	Training
113102	indomethacin	8 day	Middle	Training	Training	Training	Training
113103	indomethacin	8 day	Middle	Training	Training	Training	Training
113104	indomethacin	8 day	Middle	Training	Training	Training	Training
113105	indomethacin	8 day	Middle	Training	Training	Training	Training
113111	indomethacin	15 day	Middle	Training	Training	Training	Training
113112	indomethacin	15 day	Middle	Training	Training	Training	Training
113113	indomethacin	15 day	Middle	Training	Training	Training	Training
113114	indomethacin	15 day	Middle	Training	Training	Training	Training
113115	indomethacin	15 day	Middle	Training	Training	Training	Training
113121	indomethacin	29 day	Middle	Training	Training	Training	Training
113122	indomethacin	29 day	Middle	Training	Training	Training	Training
113123	indomethacin	29 day	Middle	Training	Training	Training	Training
113124	indomethacin	29 day	Middle	Training	Training	Training	Training
113125	indomethacin	29 day	Middle	Training	Training	Training	Training
113131	indomethacin	4 day	High	Training	Training	Training	Training
113132	indomethacin	4 day	High	Training	Training	Training	Training
113133	indomethacin	4 day	High	Training	Training	Training	Training
113134	indomethacin	4 day	High	Training	Training	Training	Training
113135	indomethacin	4 day	High	Training	Training	Training	Training
113141	indomethacin	8 day	High	Training	Training	Training	Training
113144	indomethacin	8 day	High	Training	Training	Training	Training
113145	indomethacin	8 day	High	Training	Training	Training	Training
113151	indomethacin	15 day	High	Training	Training	Training	Training
113154	indomethacin	15 day	High	Training	Training	Training	Training
113161	indomethacin	29 day	High	Training	Training	Training	Training
113163	indomethacin	29 day	High	Training	Training	Training	Training
115051	chlorpromazine	4 day	Low	Training	Training	Training	Training
115052	chlorpromazine	4 day	Low	Training	Training	Training	Training
115053	chlorpromazine	4 day	Low	Training	Training	Training	Training
115054	chlorpromazine	4 day	Low	Training	Training	Training	Training
115055	chlorpromazine	4 day	Low	Training	Training	Training	Training
115061	chlorpromazine	8 day	Low	Training	Training	Training	Training
115062	chlorpromazine	8 day	Low	Training	Training	Training	Training
115063	chlorpromazine	8 day	Low	Training	Training	Training	Training
115064	chlorpromazine	8 day	Low	Training	Training	Training	Training
115065	chlorpromazine	8 day	Low	Training	Training	Training	Training
115071	chlorpromazine	15 day	Low	Training	Training	Training	Training
115072	chlorpromazine	15 day	Low	Training	Training	Training	Training
115073	chlorpromazine	15 day	Low	Training	Training	Training	Training
115074	chlorpromazine	15 day	Low	Training	Training	Training	Training
115075	chlorpromazine	15 day	Low	Training	Training	Training	Training
115081	chlorpromazine	29 day	Low	Training	Training	Training	Training
115082	chlorpromazine	29 day	Low	Training	Training	Training	Training
115083	chlorpromazine	29 day	Low	Training	Training	Training	Training
115084	chlorpromazine	29 day	Low	Training	Training	Training	Training
115085	chlorpromazine	29 day	Low	Training	Training	Training	Training
115091	chlorpromazine	4 day	Middle	Training	Training	Training	Training
115092	chlorpromazine	4 day	Middle	Training	Training	Training	Training
115093	chlorpromazine	4 day	Middle	Training	Training	Training	Training
115094	chlorpromazine	4 day	Middle	Training	Training	Training	Training
115095	chlorpromazine	4 day	Middle	Training	Training	Training	Training
115101	chlorpromazine	8 day	Middle	Training	Training	Training	Training
115102	chlorpromazine	8 day	Middle	Training	Training	Training	Training
115103	chlorpromazine	8 day	Middle	Training	Training	Training	Training
115104	chlorpromazine	8 day	Middle	Training	Training	Training	Training
115105	chlorpromazine	8 day	Middle	Training	Training	Training	Training
115111	chlorpromazine	15 day	Middle	Training	Training	Training	Training
115112	chlorpromazine	15 day	Middle	Training	Training	Training	Training
115113	chlorpromazine	15 day	Middle	Training	Training	Training	Training
115114	chlorpromazine	15 day	Middle	Training	Training	Training	Training
115115	chlorpromazine	15 day	Middle	Training	Training	Training	Training
115121	chlorpromazine	29 day	Middle	Training	Training	Training	Training
115122	chlorpromazine	29 day	Middle	Training	Training	Training	Training
115123	chlorpromazine	29 day	Middle	Training	Training	Training	Training
115124	chlorpromazine	29 day	Middle	Training	Training	Training	Training
115125	chlorpromazine	29 day	Middle	Training	Training	Training	Training
115131	chlorpromazine	4 day	High	Training	Training	Training	Training
115132	chlorpromazine	4 day	High	Training	Training	Training	Training
115133	chlorpromazine	4 day	High	Training	Training	Training	Training
115134	chlorpromazine	4 day	High	Training	Training	Training	Training
115135	chlorpromazine	4 day	High	Training	Training	Training	Training
115141	chlorpromazine	8 day	High	Training	Training	Training	Training
115142	chlorpromazine	8 day	High	Training	Training	Training	Training
115143	chlorpromazine	8 day	High	Training	Training	Training	Training
115144	chlorpromazine	8 day	High	Training	Training	Training	Training
115145	chlorpromazine	8 day	High	Training	Training	Training	Training
115151	chlorpromazine	15 day	High	Training	Training	Training	Training
115152	chlorpromazine	15 day	High	Training	Training	Training	Training
115154	chlorpromazine	15 day	High	Training	Training	Training	Training
115155	chlorpromazine	15 day	High	Training	Training	Training	Training
115161	chlorpromazine	29 day	High	Training	Training	Training	Training
115162	chlorpromazine	29 day	High	Training	Training	Training	Training
115163	chlorpromazine	29 day	High	Training	Training	Training	Training
115165	chlorpromazine	29 day	High	Training	Training	Training	Training
117051	thioacetamide	4 day	Low	Training	Training	Training	Training
117052	thioacetamide	4 day	Low	Training	Training	Training	Training
117053	thioacetamide	4 day	Low	Training	Training	Training	Training
117054	thioacetamide	4 day	Low	Training	Training	Training	Training
117055	thioacetamide	4 day	Low	Training	Training	Training	Training
117061	thioacetamide	8 day	Low	Training	Training	Training	Training
117062	thioacetamide	8 day	Low	Training	Training	Training	Training
117063	thioacetamide	8 day	Low	Training	Training	Training	Training
117064	thioacetamide	8 day	Low	Training	Training	Training	Training
117065	thioacetamide	8 day	Low	Training	Training	Training	Training
117071	thioacetamide	15 day	Low	Training	Training	Training	Training
117072	thioacetamide	15 day	Low	Training	Training	Training	Training
117073	thioacetamide	15 day	Low	Training	Training	Training	Training
117074	thioacetamide	15 day	Low	Training	Training	Training	Training
117075	thioacetamide	15 day	Low	Training	Training	Training	Training
117081	thioacetamide	29 day	Low	Training	Training	Training	Training
117082	thioacetamide	29 day	Low	Training	Training	Training	Training
117083	thioacetamide	29 day	Low	Training	Training	Training	Training
117084	thioacetamide	29 day	Low	Training	Training	Training	Training
117085	thioacetamide	29 day	Low	Training	Training	Training	Training
117091	thioacetamide	4 day	Middle	Training	Training	Training	Training
117092	thioacetamide	4 day	Middle	Training	Training	Training	Training
117093	thioacetamide	4 day	Middle	Training	Training	Training	Training
117094	thioacetamide	4 day	Middle	Training	Training	Training	Training
117095	thioacetamide	4 day	Middle	Training	Training	Training	Training
117101	thioacetamide	8 day	Middle	Training	Training	Training	Training
117102	thioacetamide	8 day	Middle	Training	Training	Training	Training
117103	thioacetamide	8 day	Middle	Training	Training	Training	Training
117104	thioacetamide	8 day	Middle	Training	Training	Training	Training
117105	thioacetamide	8 day	Middle	Training	Training	Training	Training
117111	thioacetamide	15 day	Middle	Training	Training	Training	Training
117112	thioacetamide	15 day	Middle	Training	Training	Training	Training
117113	thioacetamide	15 day	Middle	Training	Training	Training	Training
117114	thioacetamide	15 day	Middle	Training	Training	Training	Training
117115	thioacetamide	15 day	Middle	Training	Training	Training	Training
117121	thioacetamide	29 day	Middle	Training	Training	Training	Training
117122	thioacetamide	29 day	Middle	Training	Training	Training	Training
117123	thioacetamide	29 day	Middle	Training	Training	Training	Training
117124	thioacetamide	29 day	Middle	Training	Training	Training	Training
117125	thioacetamide	29 day	Middle	Training	Training	Training	Training
117131	thioacetamide	4 day	High	Training	Training	Training	Training
117132	thioacetamide	4 day	High	Training	Training	Training	Training
117133	thioacetamide	4 day	High	Training	Training	Training	Training
117134	thioacetamide	4 day	High	Training	Training	Training	Training
117135	thioacetamide	4 day	High	Training	Training	Training	Training
117141	thioacetamide	8 day	High	Training	Training	Training	Training
117142	thioacetamide	8 day	High	Training	Training	Training	Training
117143	thioacetamide	8 day	High	Training	Training	Training	Training
117144	thioacetamide	8 day	High	Training	Training	Training	Training
117145	thioacetamide	8 day	High	Training	Training	Training	Training
117151	thioacetamide	15 day	High	Training	Training	Training	Training
117152	thioacetamide	15 day	High	Training	Training	Training	Training
117153	thioacetamide	15 day	High	Training	Training	Training	Training
117154	thioacetamide	15 day	High	Training	Training	Training	Training
117155	thioacetamide	15 day	High	Training	Training	Training	Training
117161	thioacetamide	29 day	High	Training	Training	Training	Training
117162	thioacetamide	29 day	High	Training	Training	Training	Training
117163	thioacetamide	29 day	High	Training	Training	Training	Training
117164	thioacetamide	29 day	High	Training	Training	Training	Training
117165	thioacetamide	29 day	High	Training	Training	Training	Training
124051	omeprazole	4 day	Low	Training	Training	Training	Test
124052	omeprazole	4 day	Low	Training	Training	Training	Test
124053	omeprazole	4 day	Low	Training	Training	Training	Test
124054	omeprazole	4 day	Low	Training	Training	Training	Test
124055	omeprazole	4 day	Low	Training	Training	Training	Test
124061	omeprazole	8 day	Low	Training	Training	Training	Test
124062	omeprazole	8 day	Low	Training	Training	Training	Test
124063	omeprazole	8 day	Low	Training	Training	Training	Test
124064	omeprazole	8 day	Low	Training	Training	Training	Test
124065	omeprazole	8 day	Low	Training	Training	Training	Test
124071	omeprazole	15 day	Low	Training	Training	Training	Test
124072	omeprazole	15 day	Low	Training	Training	Training	Test
124073	omeprazole	15 day	Low	Training	Training	Training	Test
124074	omeprazole	15 day	Low	Training	Training	Training	Test
124075	omeprazole	15 day	Low	Training	Training	Training	Test
124081	omeprazole	29 day	Low	Training	Training	Training	Test
124082	omeprazole	29 day	Low	Training	Training	Training	Test
124083	omeprazole	29 day	Low	Training	Training	Training	Test
124084	omeprazole	29 day	Low	Training	Training	Training	Test
124085	omeprazole	29 day	Low	Training	Training	Training	Test
124091	omeprazole	4 day	Middle	Training	Training	Training	Test
124092	omeprazole	4 day	Middle	Training	Training	Training	Test
124093	omeprazole	4 day	Middle	Training	Training	Training	Test
124094	omeprazole	4 day	Middle	Training	Training	Training	Test
124095	omeprazole	4 day	Middle	Training	Training	Training	Test
124101	omeprazole	8 day	Middle	Training	Training	Training	Test
124102	omeprazole	8 day	Middle	Training	Training	Training	Test
124103	omeprazole	8 day	Middle	Training	Training	Training	Test
124104	omeprazole	8 day	Middle	Training	Training	Training	Test
124105	omeprazole	8 day	Middle	Training	Training	Training	Test
124111	omeprazole	15 day	Middle	Training	Training	Training	Test
124112	omeprazole	15 day	Middle	Training	Training	Training	Test
124113	omeprazole	15 day	Middle	Training	Training	Training	Test
124114	omeprazole	15 day	Middle	Training	Training	Training	Test
124115	omeprazole	15 day	Middle	Training	Training	Training	Test
124121	omeprazole	29 day	Middle	Training	Training	Training	Test
124122	omeprazole	29 day	Middle	Training	Training	Training	Test
124123	omeprazole	29 day	Middle	Training	Training	Training	Test
124124	omeprazole	29 day	Middle	Training	Training	Training	Test
124125	omeprazole	29 day	Middle	Training	Training	Training	Test
124131	omeprazole	4 day	High	Training	Training	Training	Test
124132	omeprazole	4 day	High	Training	Training	Training	Test
124133	omeprazole	4 day	High	Training	Training	Training	Test
124134	omeprazole	4 day	High	Training	Training	Training	Test
124135	omeprazole	4 day	High	Training	Training	Training	Test
124141	omeprazole	8 day	High	Training	Training	Training	Test
124142	omeprazole	8 day	High	Training	Training	Training	Test
124143	omeprazole	8 day	High	Training	Training	Training	Test
124144	omeprazole	8 day	High	Training	Training	Training	Test
124145	omeprazole	8 day	High	Training	Training	Training	Test
124151	omeprazole	15 day	High	Training	Training	Training	Test
124152	omeprazole	15 day	High	Training	Training	Training	Test
124153	omeprazole	15 day	High	Training	Training	Training	Test
124154	omeprazole	15 day	High	Training	Training	Training	Test
124155	omeprazole	15 day	High	Training	Training	Training	Test
124161	omeprazole	29 day	High	Training	Training	Training	Test
124162	omeprazole	29 day	High	Training	Training	Training	Test
124163	omeprazole	29 day	High	Training	Training	Training	Test
124164	omeprazole	29 day	High	Training	Training	Training	Test
124165	omeprazole	29 day	High	Training	Training	Training	Test
126051	ethionine	4 day	Low	Training	Training	Training	Training
126052	ethionine	4 day	Low	Training	Training	Training	Training
126053	ethionine	4 day	Low	Training	Training	Training	Training
126054	ethionine	4 day	Low	Training	Training	Training	Training
126055	ethionine	4 day	Low	Training	Training	Training	Training
126061	ethionine	8 day	Low	Training	Training	Training	Training
126062	ethionine	8 day	Low	Training	Training	Training	Training
126063	ethionine	8 day	Low	Training	Training	Training	Training
126064	ethionine	8 day	Low	Training	Training	Training	Training
126065	ethionine	8 day	Low	Training	Training	Training	Training
126071	ethionine	15 day	Low	Training	Training	Training	Training
126072	ethionine	15 day	Low	Training	Training	Training	Training
126073	ethionine	15 day	Low	Training	Training	Training	Training
126074	ethionine	15 day	Low	Training	Training	Training	Training
126075	ethionine	15 day	Low	Training	Training	Training	Training
126081	ethionine	29 day	Low	Training	Training	Training	Training
126082	ethionine	29 day	Low	Training	Training	Training	Training
126083	ethionine	29 day	Low	Training	Training	Training	Training
126084	ethionine	29 day	Low	Training	Training	Training	Training
126085	ethionine	29 day	Low	Training	Training	Training	Training
126091	ethionine	4 day	Middle	Training	Training	Training	Training
126092	ethionine	4 day	Middle	Training	Training	Training	Training
126093	ethionine	4 day	Middle	Training	Training	Training	Training
126094	ethionine	4 day	Middle	Training	Training	Training	Training
126095	ethionine	4 day	Middle	Training	Training	Training	Training
126101	ethionine	8 day	Middle	Training	Training	Training	Training
126102	ethionine	8 day	Middle	Training	Training	Training	Training
126103	ethionine	8 day	Middle	Training	Training	Training	Training
126104	ethionine	8 day	Middle	Training	Training	Training	Training
126105	ethionine	8 day	Middle	Training	Training	Training	Training
126111	ethionine	15 day	Middle	Training	Training	Training	Training
126112	ethionine	15 day	Middle	Training	Training	Training	Training
126113	ethionine	15 day	Middle	Training	Training	Training	Training
126114	ethionine	15 day	Middle	Training	Training	Training	Training
126115	ethionine	15 day	Middle	Training	Training	Training	Training
126121	ethionine	29 day	Middle	Training	Training	Training	Training
126122	ethionine	29 day	Middle	Training	Training	Training	Training
126123	ethionine	29 day	Middle	Training	Training	Training	Training
126124	ethionine	29 day	Middle	Training	Training	Training	Training
126125	ethionine	29 day	Middle	Training	Training	Training	Training
126131	ethionine	4 day	High	Training	Training	Training	Training
126132	ethionine	4 day	High	Training	Training	Training	Training
126133	ethionine	4 day	High	Training	Training	Training	Training
126134	ethionine	4 day	High	Training	Training	Training	Training
126135	ethionine	4 day	High	Training	Training	Training	Training
126141	ethionine	8 day	High	Training	Training	Training	Training
126142	ethionine	8 day	High	Training	Training	Training	Training
126143	ethionine	8 day	High	Training	Training	Training	Training
126144	ethionine	8 day	High	Training	Training	Training	Training
126145	ethionine	8 day	High	Training	Training	Training	Training
126151	ethionine	15 day	High	Training	Training	Training	Training
126152	ethionine	15 day	High	Training	Training	Training	Training
126153	ethionine	15 day	High	Training	Training	Training	Training
126154	ethionine	15 day	High	Training	Training	Training	Training
126155	ethionine	15 day	High	Training	Training	Training	Training
126161	ethionine	29 day	High	Training	Training	Training	Training
126162	ethionine	29 day	High	Training	Training	Training	Training
126163	ethionine	29 day	High	Training	Training	Training	Training
126164	ethionine	29 day	High	Training	Training	Training	Training
126165	ethionine	29 day	High	Training	Training	Training	Training
128051	aspirin	4 day	Low	Training	Training	Training	Training
128052	aspirin	4 day	Low	Training	Training	Training	Training
128053	aspirin	4 day	Low	Training	Training	Training	Training
128054	aspirin	4 day	Low	Training	Training	Training	Training
128055	aspirin	4 day	Low	Training	Training	Training	Training
128061	aspirin	8 day	Low	Training	Training	Training	Training
128062	aspirin	8 day	Low	Training	Training	Training	Training
128063	aspirin	8 day	Low	Training	Training	Training	Training
128064	aspirin	8 day	Low	Training	Training	Training	Training
128065	aspirin	8 day	Low	Training	Training	Training	Training
128071	aspirin	15 day	Low	Training	Training	Training	Training
128072	aspirin	15 day	Low	Training	Training	Training	Training
128073	aspirin	15 day	Low	Training	Training	Training	Training
128074	aspirin	15 day	Low	Training	Training	Training	Training
128075	aspirin	15 day	Low	Training	Training	Training	Training
128081	aspirin	29 day	Low	Training	Training	Training	Training
128082	aspirin	29 day	Low	Training	Training	Training	Training
128083	aspirin	29 day	Low	Training	Training	Training	Training
128084	aspirin	29 day	Low	Training	Training	Training	Training
128085	aspirin	29 day	Low	Training	Training	Training	Training
128091	aspirin	4 day	Middle	Training	Training	Training	Training
128092	aspirin	4 day	Middle	Training	Training	Training	Training
128093	aspirin	4 day	Middle	Training	Training	Training	Training
128094	aspirin	4 day	Middle	Training	Training	Training	Training
128095	aspirin	4 day	Middle	Training	Training	Training	Training
128101	aspirin	8 day	Middle	Training	Training	Training	Training
128102	aspirin	8 day	Middle	Training	Training	Training	Training
128103	aspirin	8 day	Middle	Training	Training	Training	Training
128104	aspirin	8 day	Middle	Training	Training	Training	Training
128105	aspirin	8 day	Middle	Training	Training	Training	Training
128111	aspirin	15 day	Middle	Training	Training	Training	Training
128112	aspirin	15 day	Middle	Training	Training	Training	Training
128113	aspirin	15 day	Middle	Training	Training	Training	Training
128114	aspirin	15 day	Middle	Training	Training	Training	Training
128115	aspirin	15 day	Middle	Training	Training	Training	Training
128121	aspirin	29 day	Middle	Training	Training	Training	Training
128122	aspirin	29 day	Middle	Training	Training	Training	Training
128123	aspirin	29 day	Middle	Training	Training	Training	Training
128124	aspirin	29 day	Middle	Training	Training	Training	Training
128125	aspirin	29 day	Middle	Training	Training	Training	Training
128131	aspirin	4 day	High	Training	Training	Training	Training
128132	aspirin	4 day	High	Training	Training	Training	Training
128133	aspirin	4 day	High	Training	Training	Training	Training
128134	aspirin	4 day	High	Training	Training	Training	Training
128135	aspirin	4 day	High	Training	Training	Training	Training
128141	aspirin	8 day	High	Training	Training	Training	Training
128142	aspirin	8 day	High	Training	Training	Training	Training
128143	aspirin	8 day	High	Training	Training	Training	Training
128144	aspirin	8 day	High	Training	Training	Training	Training
128145	aspirin	8 day	High	Training	Training	Training	Training
128151	aspirin	15 day	High	Training	Training	Training	Training
128152	aspirin	15 day	High	Training	Training	Training	Training
128153	aspirin	15 day	High	Training	Training	Training	Training
128154	aspirin	15 day	High	Training	Training	Training	Training
128155	aspirin	15 day	High	Training	Training	Training	Training
128161	aspirin	29 day	High	Training	Training	Training	Training
128162	aspirin	29 day	High	Training	Training	Training	Training
128163	aspirin	29 day	High	Training	Training	Training	Training
128164	aspirin	29 day	High	Training	Training	Training	Training
128165	aspirin	29 day	High	Training	Training	Training	Training
147051	carbamazepine	4 day	Low	Training	Training	Training	Training
147052	carbamazepine	4 day	Low	Training	Training	Training	Training
147053	carbamazepine	4 day	Low	Training	Training	Training	Training
147054	carbamazepine	4 day	Low	Training	Training	Training	Training
147055	carbamazepine	4 day	Low	Training	Training	Training	Training
147061	carbamazepine	8 day	Low	Training	Training	Training	Training
147062	carbamazepine	8 day	Low	Training	Training	Training	Training
147063	carbamazepine	8 day	Low	Training	Training	Training	Training
147064	carbamazepine	8 day	Low	Training	Training	Training	Training
147065	carbamazepine	8 day	Low	Training	Training	Training	Training
147071	carbamazepine	15 day	Low	Training	Training	Training	Training
147072	carbamazepine	15 day	Low	Training	Training	Training	Training
147073	carbamazepine	15 day	Low	Training	Training	Training	Training
147074	carbamazepine	15 day	Low	Training	Training	Training	Training
147075	carbamazepine	15 day	Low	Training	Training	Training	Training
147081	carbamazepine	29 day	Low	Training	Training	Training	Training
147082	carbamazepine	29 day	Low	Training	Training	Training	Training
147083	carbamazepine	29 day	Low	Training	Training	Training	Training
147084	carbamazepine	29 day	Low	Training	Training	Training	Training
147085	carbamazepine	29 day	Low	Training	Training	Training	Training
147091	carbamazepine	4 day	Middle	Training	Training	Training	Training
147092	carbamazepine	4 day	Middle	Training	Training	Training	Training
147093	carbamazepine	4 day	Middle	Training	Training	Training	Training
147094	carbamazepine	4 day	Middle	Training	Training	Training	Training
147095	carbamazepine	4 day	Middle	Training	Training	Training	Training
147101	carbamazepine	8 day	Middle	Training	Training	Training	Training
147102	carbamazepine	8 day	Middle	Training	Training	Training	Training
147103	carbamazepine	8 day	Middle	Training	Training	Training	Training
147104	carbamazepine	8 day	Middle	Training	Training	Training	Training
147105	carbamazepine	8 day	Middle	Training	Training	Training	Training
147111	carbamazepine	15 day	Middle	Training	Training	Training	Training
147112	carbamazepine	15 day	Middle	Training	Training	Training	Training
147113	carbamazepine	15 day	Middle	Training	Training	Training	Training
147114	carbamazepine	15 day	Middle	Training	Training	Training	Training
147115	carbamazepine	15 day	Middle	Training	Training	Training	Training
147121	carbamazepine	29 day	Middle	Training	Training	Training	Training
147122	carbamazepine	29 day	Middle	Training	Training	Training	Training
147123	carbamazepine	29 day	Middle	Training	Training	Training	Training
147124	carbamazepine	29 day	Middle	Training	Training	Training	Training
147125	carbamazepine	29 day	Middle	Training	Training	Training	Training
147131	carbamazepine	4 day	High	Training	Training	Training	Training
147132	carbamazepine	4 day	High	Training	Training	Training	Training
147133	carbamazepine	4 day	High	Training	Training	Training	Training
147134	carbamazepine	4 day	High	Training	Training	Training	Training
147135	carbamazepine	4 day	High	Training	Training	Training	Training
147141	carbamazepine	8 day	High	Training	Training	Training	Training
147142	carbamazepine	8 day	High	Training	Training	Training	Training
147143	carbamazepine	8 day	High	Training	Training	Training	Training
147144	carbamazepine	8 day	High	Training	Training	Training	Training
147145	carbamazepine	8 day	High	Training	Training	Training	Training
147151	carbamazepine	15 day	High	Training	Training	Training	Training
147152	carbamazepine	15 day	High	Training	Training	Training	Training
147153	carbamazepine	15 day	High	Training	Training	Training	Training
147154	carbamazepine	15 day	High	Training	Training	Training	Training
147155	carbamazepine	15 day	High	Training	Training	Training	Training
147161	carbamazepine	29 day	High	Training	Training	Training	Training
147162	carbamazepine	29 day	High	Training	Training	Training	Training
147163	carbamazepine	29 day	High	Training	Training	Training	Training
147164	carbamazepine	29 day	High	Training	Training	Training	Training
147165	carbamazepine	29 day	High	Training	Training	Training	Training
149051	diclofenac	4 day	Low	Training	Training	Training	Training
149052	diclofenac	4 day	Low	Training	Training	Training	Training
149053	diclofenac	4 day	Low	Training	Training	Training	Training
149054	diclofenac	4 day	Low	Training	Training	Training	Training
149055	diclofenac	4 day	Low	Training	Training	Training	Training
149061	diclofenac	8 day	Low	Training	Training	Training	Training
149062	diclofenac	8 day	Low	Training	Training	Training	Training
149063	diclofenac	8 day	Low	Training	Training	Training	Training
149064	diclofenac	8 day	Low	Training	Training	Training	Training
149065	diclofenac	8 day	Low	Training	Training	Training	Training
149071	diclofenac	15 day	Low	Training	Training	Training	Training
149072	diclofenac	15 day	Low	Training	Training	Training	Training
149073	diclofenac	15 day	Low	Training	Training	Training	Training
149074	diclofenac	15 day	Low	Training	Training	Training	Training
149075	diclofenac	15 day	Low	Training	Training	Training	Training
149081	diclofenac	29 day	Low	Training	Training	Training	Training
149082	diclofenac	29 day	Low	Training	Training	Training	Training
149083	diclofenac	29 day	Low	Training	Training	Training	Training
149084	diclofenac	29 day	Low	Training	Training	Training	Training
149085	diclofenac	29 day	Low	Training	Training	Training	Training
149091	diclofenac	4 day	Middle	Training	Training	Training	Training
149092	diclofenac	4 day	Middle	Training	Training	Training	Training
149093	diclofenac	4 day	Middle	Training	Training	Training	Training
149094	diclofenac	4 day	Middle	Training	Training	Training	Training
149095	diclofenac	4 day	Middle	Training	Training	Training	Training
149101	diclofenac	8 day	Middle	Training	Training	Training	Training
149102	diclofenac	8 day	Middle	Training	Training	Training	Training
149103	diclofenac	8 day	Middle	Training	Training	Training	Training
149104	diclofenac	8 day	Middle	Training	Training	Training	Training
149105	diclofenac	8 day	Middle	Training	Training	Training	Training
149111	diclofenac	15 day	Middle	Training	Training	Training	Training
149112	diclofenac	15 day	Middle	Training	Training	Training	Training
149113	diclofenac	15 day	Middle	Training	Training	Training	Training
149114	diclofenac	15 day	Middle	Training	Training	Training	Training
149115	diclofenac	15 day	Middle	Training	Training	Training	Training
149121	diclofenac	29 day	Middle	Training	Training	Training	Training
149122	diclofenac	29 day	Middle	Training	Training	Training	Training
149123	diclofenac	29 day	Middle	Training	Training	Training	Training
149124	diclofenac	29 day	Middle	Training	Training	Training	Training
149125	diclofenac	29 day	Middle	Training	Training	Training	Training
149131	diclofenac	4 day	High	Training	Training	Training	Training
149132	diclofenac	4 day	High	Training	Training	Training	Training
149133	diclofenac	4 day	High	Training	Training	Training	Training
149134	diclofenac	4 day	High	Training	Training	Training	Training
149135	diclofenac	4 day	High	Training	Training	Training	Training
149141	diclofenac	8 day	High	Training	Training	Training	Training
149142	diclofenac	8 day	High	Training	Training	Training	Training
149143	diclofenac	8 day	High	Training	Training	Training	Training
149144	diclofenac	8 day	High	Training	Training	Training	Training
149145	diclofenac	8 day	High	Training	Training	Training	Training
149151	diclofenac	15 day	High	Training	Training	Training	Training
149152	diclofenac	15 day	High	Training	Training	Training	Training
149153	diclofenac	15 day	High	Training	Training	Training	Training
149154	diclofenac	15 day	High	Training	Training	Training	Training
149155	diclofenac	15 day	High	Training	Training	Training	Training
149161	diclofenac	29 day	High	Training	Training	Training	Training
149162	diclofenac	29 day	High	Training	Training	Training	Training
149163	diclofenac	29 day	High	Training	Training	Training	Training
149164	diclofenac	29 day	High	Training	Training	Training	Training
149165	diclofenac	29 day	High	Training	Training	Training	Training
151051	nitrofurantoin	4 day	Low	Training	Training	Training	Training
151052	nitrofurantoin	4 day	Low	Training	Training	Training	Training
151053	nitrofurantoin	4 day	Low	Training	Training	Training	Training
151054	nitrofurantoin	4 day	Low	Training	Training	Training	Training
151055	nitrofurantoin	4 day	Low	Training	Training	Training	Training
151061	nitrofurantoin	8 day	Low	Training	Training	Training	Training
151062	nitrofurantoin	8 day	Low	Training	Training	Training	Training
151063	nitrofurantoin	8 day	Low	Training	Training	Training	Training
151064	nitrofurantoin	8 day	Low	Training	Training	Training	Training
151065	nitrofurantoin	8 day	Low	Training	Training	Training	Training
151071	nitrofurantoin	15 day	Low	Training	Training	Training	Training
151072	nitrofurantoin	15 day	Low	Training	Training	Training	Training
151073	nitrofurantoin	15 day	Low	Training	Training	Training	Training
151074	nitrofurantoin	15 day	Low	Training	Training	Training	Training
151075	nitrofurantoin	15 day	Low	Training	Training	Training	Training
151081	nitrofurantoin	29 day	Low	Training	Training	Training	Training
151082	nitrofurantoin	29 day	Low	Training	Training	Training	Training
151083	nitrofurantoin	29 day	Low	Training	Training	Training	Training
151084	nitrofurantoin	29 day	Low	Training	Training	Training	Training
151085	nitrofurantoin	29 day	Low	Training	Training	Training	Training
151091	nitrofurantoin	4 day	Middle	Training	Training	Training	Training
151092	nitrofurantoin	4 day	Middle	Training	Training	Training	Training
151093	nitrofurantoin	4 day	Middle	Training	Training	Training	Training
151094	nitrofurantoin	4 day	Middle	Training	Training	Training	Training
151095	nitrofurantoin	4 day	Middle	Training	Training	Training	Training
151101	nitrofurantoin	8 day	Middle	Training	Training	Training	Training
151102	nitrofurantoin	8 day	Middle	Training	Training	Training	Training
151103	nitrofurantoin	8 day	Middle	Training	Training	Training	Training
151104	nitrofurantoin	8 day	Middle	Training	Training	Training	Training
151105	nitrofurantoin	8 day	Middle	Training	Training	Training	Training
151111	nitrofurantoin	15 day	Middle	Training	Training	Training	Training
151112	nitrofurantoin	15 day	Middle	Training	Training	Training	Training
151113	nitrofurantoin	15 day	Middle	Training	Training	Training	Training
151114	nitrofurantoin	15 day	Middle	Training	Training	Training	Training
151115	nitrofurantoin	15 day	Middle	Training	Training	Training	Training
151121	nitrofurantoin	29 day	Middle	Training	Training	Training	Training
151122	nitrofurantoin	29 day	Middle	Training	Training	Training	Training
151123	nitrofurantoin	29 day	Middle	Training	Training	Training	Training
151124	nitrofurantoin	29 day	Middle	Training	Training	Training	Training
151125	nitrofurantoin	29 day	Middle	Training	Training	Training	Training
151131	nitrofurantoin	4 day	High	Training	Training	Training	Training
151132	nitrofurantoin	4 day	High	Training	Training	Training	Training
151133	nitrofurantoin	4 day	High	Training	Training	Training	Training
151134	nitrofurantoin	4 day	High	Training	Training	Training	Training
151135	nitrofurantoin	4 day	High	Training	Training	Training	Training
151141	nitrofurantoin	8 day	High	Training	Training	Training	Training
151142	nitrofurantoin	8 day	High	Training	Training	Training	Training
151143	nitrofurantoin	8 day	High	Training	Training	Training	Training
151144	nitrofurantoin	8 day	High	Training	Training	Training	Training
151145	nitrofurantoin	8 day	High	Training	Training	Training	Training
151151	nitrofurantoin	15 day	High	Training	Training	Training	Training
151152	nitrofurantoin	15 day	High	Training	Training	Training	Training
151153	nitrofurantoin	15 day	High	Training	Training	Training	Training
151154	nitrofurantoin	15 day	High	Training	Training	Training	Training
151155	nitrofurantoin	15 day	High	Training	Training	Training	Training
151161	nitrofurantoin	29 day	High	Training	Training	Training	Training
151162	nitrofurantoin	29 day	High	Training	Training	Training	Training
151163	nitrofurantoin	29 day	High	Training	Training	Training	Training
151164	nitrofurantoin	29 day	High	Training	Training	Training	Training
151165	nitrofurantoin	29 day	High	Training	Training	Training	Training
155051	benzbromarone	4 day	Low	Training	Training	Training	Training
155052	benzbromarone	4 day	Low	Training	Training	Training	Training
155053	benzbromarone	4 day	Low	Training	Training	Training	Training
155054	benzbromarone	4 day	Low	Training	Training	Training	Training
155055	benzbromarone	4 day	Low	Training	Training	Training	Training
155061	benzbromarone	8 day	Low	Training	Training	Training	Training
155062	benzbromarone	8 day	Low	Training	Training	Training	Training
155063	benzbromarone	8 day	Low	Training	Training	Training	Training
155064	benzbromarone	8 day	Low	Training	Training	Training	Training
155065	benzbromarone	8 day	Low	Training	Training	Training	Training
155071	benzbromarone	15 day	Low	Training	Training	Training	Training
155072	benzbromarone	15 day	Low	Training	Training	Training	Training
155073	benzbromarone	15 day	Low	Training	Training	Training	Training
155074	benzbromarone	15 day	Low	Training	Training	Training	Training
155075	benzbromarone	15 day	Low	Training	Training	Training	Training
155081	benzbromarone	29 day	Low	Training	Training	Training	Training
155082	benzbromarone	29 day	Low	Training	Training	Training	Training
155083	benzbromarone	29 day	Low	Training	Training	Training	Training
155084	benzbromarone	29 day	Low	Training	Training	Training	Training
155085	benzbromarone	29 day	Low	Training	Training	Training	Training
155091	benzbromarone	4 day	Middle	Training	Training	Training	Training
155092	benzbromarone	4 day	Middle	Training	Training	Training	Training
155093	benzbromarone	4 day	Middle	Training	Training	Training	Training
155094	benzbromarone	4 day	Middle	Training	Training	Training	Training
155095	benzbromarone	4 day	Middle	Training	Training	Training	Training
155101	benzbromarone	8 day	Middle	Training	Training	Training	Training
155102	benzbromarone	8 day	Middle	Training	Training	Training	Training
155103	benzbromarone	8 day	Middle	Training	Training	Training	Training
155104	benzbromarone	8 day	Middle	Training	Training	Training	Training
155105	benzbromarone	8 day	Middle	Training	Training	Training	Training
155111	benzbromarone	15 day	Middle	Training	Training	Training	Training
155112	benzbromarone	15 day	Middle	Training	Training	Training	Training
155113	benzbromarone	15 day	Middle	Training	Training	Training	Training
155114	benzbromarone	15 day	Middle	Training	Training	Training	Training
155115	benzbromarone	15 day	Middle	Training	Training	Training	Training
155121	benzbromarone	29 day	Middle	Training	Training	Training	Training
155122	benzbromarone	29 day	Middle	Training	Training	Training	Training
155123	benzbromarone	29 day	Middle	Training	Training	Training	Training
155124	benzbromarone	29 day	Middle	Training	Training	Training	Training
155125	benzbromarone	29 day	Middle	Training	Training	Training	Training
155131	benzbromarone	4 day	High	Training	Training	Training	Training
155132	benzbromarone	4 day	High	Training	Training	Training	Training
155134	benzbromarone	4 day	High	Training	Training	Training	Training
155135	benzbromarone	4 day	High	Training	Training	Training	Training
155141	benzbromarone	8 day	High	Training	Training	Training	Training
155142	benzbromarone	8 day	High	Training	Training	Training	Training
155144	benzbromarone	8 day	High	Training	Training	Training	Training
155145	benzbromarone	8 day	High	Training	Training	Training	Training
155151	benzbromarone	15 day	High	Training	Training	Training	Training
155152	benzbromarone	15 day	High	Training	Training	Training	Training
155153	benzbromarone	15 day	High	Training	Training	Training	Training
155154	benzbromarone	15 day	High	Training	Training	Training	Training
155155	benzbromarone	15 day	High	Training	Training	Training	Training
155161	benzbromarone	29 day	High	Training	Training	Training	Training
155162	benzbromarone	29 day	High	Training	Training	Training	Training
155163	benzbromarone	29 day	High	Training	Training	Training	Training
155164	benzbromarone	29 day	High	Training	Training	Training	Training
157051	hexachlorobenzene	4 day	Low	Training	Training	Training	Training
157052	hexachlorobenzene	4 day	Low	Training	Training	Training	Training
157053	hexachlorobenzene	4 day	Low	Training	Training	Training	Training
157054	hexachlorobenzene	4 day	Low	Training	Training	Training	Training
157055	hexachlorobenzene	4 day	Low	Training	Training	Training	Training
157061	hexachlorobenzene	8 day	Low	Training	Training	Training	Training
157062	hexachlorobenzene	8 day	Low	Training	Training	Training	Training
157063	hexachlorobenzene	8 day	Low	Training	Training	Training	Training
157064	hexachlorobenzene	8 day	Low	Training	Training	Training	Training
157065	hexachlorobenzene	8 day	Low	Training	Training	Training	Training
157071	hexachlorobenzene	15 day	Low	Training	Training	Training	Training
157072	hexachlorobenzene	15 day	Low	Training	Training	Training	Training
157073	hexachlorobenzene	15 day	Low	Training	Training	Training	Training
157074	hexachlorobenzene	15 day	Low	Training	Training	Training	Training
157075	hexachlorobenzene	15 day	Low	Training	Training	Training	Training
157081	hexachlorobenzene	29 day	Low	Training	Training	Training	Training
157082	hexachlorobenzene	29 day	Low	Training	Training	Training	Training
157083	hexachlorobenzene	29 day	Low	Training	Training	Training	Training
157084	hexachlorobenzene	29 day	Low	Training	Training	Training	Training
157085	hexachlorobenzene	29 day	Low	Training	Training	Training	Training
157091	hexachlorobenzene	4 day	Middle	Training	Training	Training	Training
157092	hexachlorobenzene	4 day	Middle	Training	Training	Training	Training
157093	hexachlorobenzene	4 day	Middle	Training	Training	Training	Training
157094	hexachlorobenzene	4 day	Middle	Training	Training	Training	Training
157095	hexachlorobenzene	4 day	Middle	Training	Training	Training	Training
157101	hexachlorobenzene	8 day	Middle	Training	Training	Training	Training
157102	hexachlorobenzene	8 day	Middle	Training	Training	Training	Training
157103	hexachlorobenzene	8 day	Middle	Training	Training	Training	Training
157104	hexachlorobenzene	8 day	Middle	Training	Training	Training	Training
157105	hexachlorobenzene	8 day	Middle	Training	Training	Training	Training
157111	hexachlorobenzene	15 day	Middle	Training	Training	Training	Training
157112	hexachlorobenzene	15 day	Middle	Training	Training	Training	Training
157113	hexachlorobenzene	15 day	Middle	Training	Training	Training	Training
157114	hexachlorobenzene	15 day	Middle	Training	Training	Training	Training
157115	hexachlorobenzene	15 day	Middle	Training	Training	Training	Training
157121	hexachlorobenzene	29 day	Middle	Training	Training	Training	Training
157122	hexachlorobenzene	29 day	Middle	Training	Training	Training	Training
157123	hexachlorobenzene	29 day	Middle	Training	Training	Training	Training
157124	hexachlorobenzene	29 day	Middle	Training	Training	Training	Training
157125	hexachlorobenzene	29 day	Middle	Training	Training	Training	Training
157131	hexachlorobenzene	4 day	High	Training	Training	Training	Training
157132	hexachlorobenzene	4 day	High	Training	Training	Training	Training
157133	hexachlorobenzene	4 day	High	Training	Training	Training	Training
157134	hexachlorobenzene	4 day	High	Training	Training	Training	Training
157135	hexachlorobenzene	4 day	High	Training	Training	Training	Training
157141	hexachlorobenzene	8 day	High	Training	Training	Training	Training
157142	hexachlorobenzene	8 day	High	Training	Training	Training	Training
157143	hexachlorobenzene	8 day	High	Training	Training	Training	Training
157144	hexachlorobenzene	8 day	High	Training	Training	Training	Training
157145	hexachlorobenzene	8 day	High	Training	Training	Training	Training
157151	hexachlorobenzene	15 day	High	Training	Training	Training	Training
157152	hexachlorobenzene	15 day	High	Training	Training	Training	Training
157153	hexachlorobenzene	15 day	High	Training	Training	Training	Training
157154	hexachlorobenzene	15 day	High	Training	Training	Training	Training
157155	hexachlorobenzene	15 day	High	Training	Training	Training	Training
157161	hexachlorobenzene	29 day	High	Training	Training	Training	Training
157162	hexachlorobenzene	29 day	High	Training	Training	Training	Training
157163	hexachlorobenzene	29 day	High	Training	Training	Training	Training
157164	hexachlorobenzene	29 day	High	Training	Training	Training	Training
157165	hexachlorobenzene	29 day	High	Training	Training	Training	Training
159051	diazepam	4 day	Low	Training	Training	Training	Training
159052	diazepam	4 day	Low	Training	Training	Training	Training
159053	diazepam	4 day	Low	Training	Training	Training	Training
159054	diazepam	4 day	Low	Training	Training	Training	Training
159055	diazepam	4 day	Low	Training	Training	Training	Training
159061	diazepam	8 day	Low	Training	Training	Training	Training
159062	diazepam	8 day	Low	Training	Training	Training	Training
159063	diazepam	8 day	Low	Training	Training	Training	Training
159064	diazepam	8 day	Low	Training	Training	Training	Training
159065	diazepam	8 day	Low	Training	Training	Training	Training
159071	diazepam	15 day	Low	Training	Training	Training	Training
159072	diazepam	15 day	Low	Training	Training	Training	Training
159073	diazepam	15 day	Low	Training	Training	Training	Training
159074	diazepam	15 day	Low	Training	Training	Training	Training
159075	diazepam	15 day	Low	Training	Training	Training	Training
159081	diazepam	29 day	Low	Training	Training	Training	Training
159082	diazepam	29 day	Low	Training	Training	Training	Training
159083	diazepam	29 day	Low	Training	Training	Training	Training
159084	diazepam	29 day	Low	Training	Training	Training	Training
159085	diazepam	29 day	Low	Training	Training	Training	Training
159091	diazepam	4 day	Middle	Training	Training	Training	Training
159092	diazepam	4 day	Middle	Training	Training	Training	Training
159093	diazepam	4 day	Middle	Training	Training	Training	Training
159094	diazepam	4 day	Middle	Training	Training	Training	Training
159095	diazepam	4 day	Middle	Training	Training	Training	Training
159101	diazepam	8 day	Middle	Training	Training	Training	Training
159102	diazepam	8 day	Middle	Training	Training	Training	Training
159103	diazepam	8 day	Middle	Training	Training	Training	Training
159104	diazepam	8 day	Middle	Training	Training	Training	Training
159105	diazepam	8 day	Middle	Training	Training	Training	Training
159111	diazepam	15 day	Middle	Training	Training	Training	Training
159112	diazepam	15 day	Middle	Training	Training	Training	Training
159113	diazepam	15 day	Middle	Training	Training	Training	Training
159114	diazepam	15 day	Middle	Training	Training	Training	Training
159115	diazepam	15 day	Middle	Training	Training	Training	Training
159121	diazepam	29 day	Middle	Training	Training	Training	Training
159122	diazepam	29 day	Middle	Training	Training	Training	Training
159123	diazepam	29 day	Middle	Training	Training	Training	Training
159124	diazepam	29 day	Middle	Training	Training	Training	Training
159125	diazepam	29 day	Middle	Training	Training	Training	Training
159131	diazepam	4 day	High	Training	Training	Training	Training
159132	diazepam	4 day	High	Training	Training	Training	Training
159133	diazepam	4 day	High	Training	Training	Training	Training
159134	diazepam	4 day	High	Training	Training	Training	Training
159135	diazepam	4 day	High	Training	Training	Training	Training
159141	diazepam	8 day	High	Training	Training	Training	Training
159142	diazepam	8 day	High	Training	Training	Training	Training
159143	diazepam	8 day	High	Training	Training	Training	Training
159144	diazepam	8 day	High	Training	Training	Training	Training
159145	diazepam	8 day	High	Training	Training	Training	Training
159151	diazepam	15 day	High	Training	Training	Training	Training
159152	diazepam	15 day	High	Training	Training	Training	Training
159153	diazepam	15 day	High	Training	Training	Training	Training
159154	diazepam	15 day	High	Training	Training	Training	Training
159155	diazepam	15 day	High	Training	Training	Training	Training
159161	diazepam	29 day	High	Training	Training	Training	Training
159162	diazepam	29 day	High	Training	Training	Training	Training
159163	diazepam	29 day	High	Training	Training	Training	Training
159164	diazepam	29 day	High	Training	Training	Training	Training
159165	diazepam	29 day	High	Training	Training	Training	Training
172051	cyclophosphamide	4 day	Low	Training	Training	Test	Training
172052	cyclophosphamide	4 day	Low	Training	Training	Test	Training
172053	cyclophosphamide	4 day	Low	Training	Training	Test	Training
172054	cyclophosphamide	4 day	Low	Training	Training	Test	Training
172055	cyclophosphamide	4 day	Low	Training	Training	Test	Training
172061	cyclophosphamide	8 day	Low	Training	Training	Test	Training
172062	cyclophosphamide	8 day	Low	Training	Training	Test	Training
172063	cyclophosphamide	8 day	Low	Training	Training	Test	Training
172064	cyclophosphamide	8 day	Low	Training	Training	Test	Training
172065	cyclophosphamide	8 day	Low	Training	Training	Test	Training
172071	cyclophosphamide	15 day	Low	Training	Training	Test	Training
172072	cyclophosphamide	15 day	Low	Training	Training	Test	Training
172073	cyclophosphamide	15 day	Low	Training	Training	Test	Training
172074	cyclophosphamide	15 day	Low	Training	Training	Test	Training
172075	cyclophosphamide	15 day	Low	Training	Training	Test	Training
172081	cyclophosphamide	29 day	Low	Training	Training	Test	Training
172082	cyclophosphamide	29 day	Low	Training	Training	Test	Training
172083	cyclophosphamide	29 day	Low	Training	Training	Test	Training
172084	cyclophosphamide	29 day	Low	Training	Training	Test	Training
172085	cyclophosphamide	29 day	Low	Training	Training	Test	Training
172091	cyclophosphamide	4 day	Middle	Training	Training	Test	Training
172092	cyclophosphamide	4 day	Middle	Training	Training	Test	Training
172093	cyclophosphamide	4 day	Middle	Training	Training	Test	Training
172094	cyclophosphamide	4 day	Middle	Training	Training	Test	Training
172095	cyclophosphamide	4 day	Middle	Training	Training	Test	Training
172101	cyclophosphamide	8 day	Middle	Training	Training	Test	Training
172102	cyclophosphamide	8 day	Middle	Training	Training	Test	Training
172103	cyclophosphamide	8 day	Middle	Training	Training	Test	Training
172104	cyclophosphamide	8 day	Middle	Training	Training	Test	Training
172105	cyclophosphamide	8 day	Middle	Training	Training	Test	Training
172111	cyclophosphamide	15 day	Middle	Training	Training	Test	Training
172112	cyclophosphamide	15 day	Middle	Training	Training	Test	Training
172113	cyclophosphamide	15 day	Middle	Training	Training	Test	Training
172114	cyclophosphamide	15 day	Middle	Training	Training	Test	Training
172115	cyclophosphamide	15 day	Middle	Training	Training	Test	Training
172121	cyclophosphamide	29 day	Middle	Training	Training	Test	Training
172122	cyclophosphamide	29 day	Middle	Training	Training	Test	Training
172123	cyclophosphamide	29 day	Middle	Training	Training	Test	Training
172124	cyclophosphamide	29 day	Middle	Training	Training	Test	Training
172125	cyclophosphamide	29 day	Middle	Training	Training	Test	Training
172131	cyclophosphamide	4 day	High	Training	Training	Test	Training
172132	cyclophosphamide	4 day	High	Training	Training	Test	Training
172133	cyclophosphamide	4 day	High	Training	Training	Test	Training
172134	cyclophosphamide	4 day	High	Training	Training	Test	Training
172135	cyclophosphamide	4 day	High	Training	Training	Test	Training
172141	cyclophosphamide	8 day	High	Training	Training	Test	Training
172142	cyclophosphamide	8 day	High	Training	Training	Test	Training
172143	cyclophosphamide	8 day	High	Training	Training	Test	Training
172144	cyclophosphamide	8 day	High	Training	Training	Test	Training
172145	cyclophosphamide	8 day	High	Training	Training	Test	Training
172151	cyclophosphamide	15 day	High	Training	Training	Test	Training
172152	cyclophosphamide	15 day	High	Training	Training	Test	Training
172153	cyclophosphamide	15 day	High	Training	Training	Test	Training
172154	cyclophosphamide	15 day	High	Training	Training	Test	Training
172155	cyclophosphamide	15 day	High	Training	Training	Test	Training
172161	cyclophosphamide	29 day	High	Training	Training	Test	Training
172162	cyclophosphamide	29 day	High	Training	Training	Test	Training
172163	cyclophosphamide	29 day	High	Training	Training	Test	Training
172164	cyclophosphamide	29 day	High	Training	Training	Test	Training
172165	cyclophosphamide	29 day	High	Training	Training	Test	Training
174051	methapyrilene	4 day	Low	Training	Training	Test	Training
174052	methapyrilene	4 day	Low	Training	Training	Test	Training
174053	methapyrilene	4 day	Low	Training	Training	Test	Training
174054	methapyrilene	4 day	Low	Training	Training	Test	Training
174055	methapyrilene	4 day	Low	Training	Training	Test	Training
174061	methapyrilene	8 day	Low	Training	Training	Test	Training
174062	methapyrilene	8 day	Low	Training	Training	Test	Training
174063	methapyrilene	8 day	Low	Training	Training	Test	Training
174064	methapyrilene	8 day	Low	Training	Training	Test	Training
174065	methapyrilene	8 day	Low	Training	Training	Test	Training
174071	methapyrilene	15 day	Low	Training	Training	Test	Training
174072	methapyrilene	15 day	Low	Training	Training	Test	Training
174073	methapyrilene	15 day	Low	Training	Training	Test	Training
174074	methapyrilene	15 day	Low	Training	Training	Test	Training
174075	methapyrilene	15 day	Low	Training	Training	Test	Training
174081	methapyrilene	29 day	Low	Training	Training	Test	Training
174082	methapyrilene	29 day	Low	Training	Training	Test	Training
174083	methapyrilene	29 day	Low	Training	Training	Test	Training
174084	methapyrilene	29 day	Low	Training	Training	Test	Training
174085	methapyrilene	29 day	Low	Training	Training	Test	Training
174091	methapyrilene	4 day	Middle	Training	Training	Test	Training
174092	methapyrilene	4 day	Middle	Training	Training	Test	Training
174093	methapyrilene	4 day	Middle	Training	Training	Test	Training
174094	methapyrilene	4 day	Middle	Training	Training	Test	Training
174095	methapyrilene	4 day	Middle	Training	Training	Test	Training
174101	methapyrilene	8 day	Middle	Training	Training	Test	Training
174102	methapyrilene	8 day	Middle	Training	Training	Test	Training
174103	methapyrilene	8 day	Middle	Training	Training	Test	Training
174104	methapyrilene	8 day	Middle	Training	Training	Test	Training
174105	methapyrilene	8 day	Middle	Training	Training	Test	Training
174111	methapyrilene	15 day	Middle	Training	Training	Test	Training
174112	methapyrilene	15 day	Middle	Training	Training	Test	Training
174113	methapyrilene	15 day	Middle	Training	Training	Test	Training
174114	methapyrilene	15 day	Middle	Training	Training	Test	Training
174115	methapyrilene	15 day	Middle	Training	Training	Test	Training
174121	methapyrilene	29 day	Middle	Training	Training	Test	Training
174122	methapyrilene	29 day	Middle	Training	Training	Test	Training
174123	methapyrilene	29 day	Middle	Training	Training	Test	Training
174124	methapyrilene	29 day	Middle	Training	Training	Test	Training
174125	methapyrilene	29 day	Middle	Training	Training	Test	Training
174131	methapyrilene	4 day	High	Training	Training	Test	Training
174132	methapyrilene	4 day	High	Training	Training	Test	Training
174133	methapyrilene	4 day	High	Training	Training	Test	Training
174134	methapyrilene	4 day	High	Training	Training	Test	Training
174135	methapyrilene	4 day	High	Training	Training	Test	Training
174141	methapyrilene	8 day	High	Training	Training	Test	Training
174142	methapyrilene	8 day	High	Training	Training	Test	Training
174143	methapyrilene	8 day	High	Training	Training	Test	Training
174144	methapyrilene	8 day	High	Training	Training	Test	Training
174145	methapyrilene	8 day	High	Training	Training	Test	Training
174151	methapyrilene	15 day	High	Training	Training	Test	Training
174152	methapyrilene	15 day	High	Training	Training	Test	Training
174153	methapyrilene	15 day	High	Training	Training	Test	Training
174154	methapyrilene	15 day	High	Training	Training	Test	Training
174155	methapyrilene	15 day	High	Training	Training	Test	Training
174161	methapyrilene	29 day	High	Training	Training	Test	Training
174162	methapyrilene	29 day	High	Training	Training	Test	Training
174163	methapyrilene	29 day	High	Training	Training	Test	Training
174165	methapyrilene	29 day	High	Training	Training	Test	Training
176051	phenytoin	4 day	Low	Training	Training	Training	Training
176052	phenytoin	4 day	Low	Training	Training	Training	Training
176053	phenytoin	4 day	Low	Training	Training	Training	Training
176054	phenytoin	4 day	Low	Training	Training	Training	Training
176055	phenytoin	4 day	Low	Training	Training	Training	Training
176061	phenytoin	8 day	Low	Training	Training	Training	Training
176062	phenytoin	8 day	Low	Training	Training	Training	Training
176063	phenytoin	8 day	Low	Training	Training	Training	Training
176064	phenytoin	8 day	Low	Training	Training	Training	Training
176065	phenytoin	8 day	Low	Training	Training	Training	Training
176071	phenytoin	15 day	Low	Training	Training	Training	Training
176072	phenytoin	15 day	Low	Training	Training	Training	Training
176073	phenytoin	15 day	Low	Training	Training	Training	Training
176074	phenytoin	15 day	Low	Training	Training	Training	Training
176075	phenytoin	15 day	Low	Training	Training	Training	Training
176081	phenytoin	29 day	Low	Training	Training	Training	Training
176082	phenytoin	29 day	Low	Training	Training	Training	Training
176083	phenytoin	29 day	Low	Training	Training	Training	Training
176084	phenytoin	29 day	Low	Training	Training	Training	Training
176085	phenytoin	29 day	Low	Training	Training	Training	Training
176091	phenytoin	4 day	Middle	Training	Training	Training	Training
176092	phenytoin	4 day	Middle	Training	Training	Training	Training
176093	phenytoin	4 day	Middle	Training	Training	Training	Training
176094	phenytoin	4 day	Middle	Training	Training	Training	Training
176095	phenytoin	4 day	Middle	Training	Training	Training	Training
176101	phenytoin	8 day	Middle	Training	Training	Training	Training
176102	phenytoin	8 day	Middle	Training	Training	Training	Training
176103	phenytoin	8 day	Middle	Training	Training	Training	Training
176104	phenytoin	8 day	Middle	Training	Training	Training	Training
176105	phenytoin	8 day	Middle	Training	Training	Training	Training
176111	phenytoin	15 day	Middle	Training	Training	Training	Training
176112	phenytoin	15 day	Middle	Training	Training	Training	Training
176113	phenytoin	15 day	Middle	Training	Training	Training	Training
176114	phenytoin	15 day	Middle	Training	Training	Training	Training
176115	phenytoin	15 day	Middle	Training	Training	Training	Training
176121	phenytoin	29 day	Middle	Training	Training	Training	Training
176122	phenytoin	29 day	Middle	Training	Training	Training	Training
176123	phenytoin	29 day	Middle	Training	Training	Training	Training
176124	phenytoin	29 day	Middle	Training	Training	Training	Training
176125	phenytoin	29 day	Middle	Training	Training	Training	Training
176131	phenytoin	4 day	High	Training	Training	Training	Training
176132	phenytoin	4 day	High	Training	Training	Training	Training
176133	phenytoin	4 day	High	Training	Training	Training	Training
176134	phenytoin	4 day	High	Training	Training	Training	Training
176135	phenytoin	4 day	High	Training	Training	Training	Training
176141	phenytoin	8 day	High	Training	Training	Training	Training
176142	phenytoin	8 day	High	Training	Training	Training	Training
176144	phenytoin	8 day	High	Training	Training	Training	Training
176145	phenytoin	8 day	High	Training	Training	Training	Training
176151	phenytoin	15 day	High	Training	Training	Training	Training
176152	phenytoin	15 day	High	Training	Training	Training	Training
176153	phenytoin	15 day	High	Training	Training	Training	Training
176154	phenytoin	15 day	High	Training	Training	Training	Training
176155	phenytoin	15 day	High	Training	Training	Training	Training
176161	phenytoin	29 day	High	Training	Training	Training	Training
176162	phenytoin	29 day	High	Training	Training	Training	Training
176163	phenytoin	29 day	High	Training	Training	Training	Training
176164	phenytoin	29 day	High	Training	Training	Training	Training
176165	phenytoin	29 day	High	Training	Training	Training	Training
182051	WY-14643	4 day	Low	Training	Training	Training	Training
182052	WY-14643	4 day	Low	Training	Training	Training	Training
182053	WY-14643	4 day	Low	Training	Training	Training	Training
182054	WY-14643	4 day	Low	Training	Training	Training	Training
182055	WY-14643	4 day	Low	Training	Training	Training	Training
182061	WY-14643	8 day	Low	Training	Training	Training	Training
182062	WY-14643	8 day	Low	Training	Training	Training	Training
182063	WY-14643	8 day	Low	Training	Training	Training	Training
182064	WY-14643	8 day	Low	Training	Training	Training	Training
182065	WY-14643	8 day	Low	Training	Training	Training	Training
182071	WY-14643	15 day	Low	Training	Training	Training	Training
182072	WY-14643	15 day	Low	Training	Training	Training	Training
182073	WY-14643	15 day	Low	Training	Training	Training	Training
182074	WY-14643	15 day	Low	Training	Training	Training	Training
182075	WY-14643	15 day	Low	Training	Training	Training	Training
182081	WY-14643	29 day	Low	Training	Training	Training	Training
182082	WY-14643	29 day	Low	Training	Training	Training	Training
182083	WY-14643	29 day	Low	Training	Training	Training	Training
182084	WY-14643	29 day	Low	Training	Training	Training	Training
182085	WY-14643	29 day	Low	Training	Training	Training	Training
182091	WY-14643	4 day	Middle	Training	Training	Training	Training
182092	WY-14643	4 day	Middle	Training	Training	Training	Training
182093	WY-14643	4 day	Middle	Training	Training	Training	Training
182094	WY-14643	4 day	Middle	Training	Training	Training	Training
182095	WY-14643	4 day	Middle	Training	Training	Training	Training
182101	WY-14643	8 day	Middle	Training	Training	Training	Training
182102	WY-14643	8 day	Middle	Training	Training	Training	Training
182103	WY-14643	8 day	Middle	Training	Training	Training	Training
182104	WY-14643	8 day	Middle	Training	Training	Training	Training
182105	WY-14643	8 day	Middle	Training	Training	Training	Training
182111	WY-14643	15 day	Middle	Training	Training	Training	Training
182112	WY-14643	15 day	Middle	Training	Training	Training	Training
182113	WY-14643	15 day	Middle	Training	Training	Training	Training
182114	WY-14643	15 day	Middle	Training	Training	Training	Training
182115	WY-14643	15 day	Middle	Training	Training	Training	Training
182121	WY-14643	29 day	Middle	Training	Training	Training	Training
182122	WY-14643	29 day	Middle	Training	Training	Training	Training
182123	WY-14643	29 day	Middle	Training	Training	Training	Training
182124	WY-14643	29 day	Middle	Training	Training	Training	Training
182125	WY-14643	29 day	Middle	Training	Training	Training	Training
182131	WY-14643	4 day	High	Training	Training	Training	Training
182132	WY-14643	4 day	High	Training	Training	Training	Training
182133	WY-14643	4 day	High	Training	Training	Training	Training
182134	WY-14643	4 day	High	Training	Training	Training	Training
182135	WY-14643	4 day	High	Training	Training	Training	Training
182141	WY-14643	8 day	High	Training	Training	Training	Training
182142	WY-14643	8 day	High	Training	Training	Training	Training
182143	WY-14643	8 day	High	Training	Training	Training	Training
182144	WY-14643	8 day	High	Training	Training	Training	Training
182145	WY-14643	8 day	High	Training	Training	Training	Training
182151	WY-14643	15 day	High	Training	Training	Training	Training
182152	WY-14643	15 day	High	Training	Training	Training	Training
182153	WY-14643	15 day	High	Training	Training	Training	Training
182154	WY-14643	15 day	High	Training	Training	Training	Training
182155	WY-14643	15 day	High	Training	Training	Training	Training
182161	WY-14643	29 day	High	Training	Training	Training	Training
182162	WY-14643	29 day	High	Training	Training	Training	Training
182163	WY-14643	29 day	High	Training	Training	Training	Training
182164	WY-14643	29 day	High	Training	Training	Training	Training
182165	WY-14643	29 day	High	Training	Training	Training	Training
184051	gemfibrozil	4 day	Low	Training	Training	Training	Test
184052	gemfibrozil	4 day	Low	Training	Training	Training	Test
184053	gemfibrozil	4 day	Low	Training	Training	Training	Test
184054	gemfibrozil	4 day	Low	Training	Training	Training	Test
184055	gemfibrozil	4 day	Low	Training	Training	Training	Test
184061	gemfibrozil	8 day	Low	Training	Training	Training	Test
184062	gemfibrozil	8 day	Low	Training	Training	Training	Test
184063	gemfibrozil	8 day	Low	Training	Training	Training	Test
184064	gemfibrozil	8 day	Low	Training	Training	Training	Test
184065	gemfibrozil	8 day	Low	Training	Training	Training	Test
184071	gemfibrozil	15 day	Low	Training	Training	Training	Test
184072	gemfibrozil	15 day	Low	Training	Training	Training	Test
184073	gemfibrozil	15 day	Low	Training	Training	Training	Test
184074	gemfibrozil	15 day	Low	Training	Training	Training	Test
184075	gemfibrozil	15 day	Low	Training	Training	Training	Test
184081	gemfibrozil	29 day	Low	Training	Training	Training	Test
184082	gemfibrozil	29 day	Low	Training	Training	Training	Test
184083	gemfibrozil	29 day	Low	Training	Training	Training	Test
184084	gemfibrozil	29 day	Low	Training	Training	Training	Test
184085	gemfibrozil	29 day	Low	Training	Training	Training	Test
184091	gemfibrozil	4 day	Middle	Training	Training	Training	Test
184092	gemfibrozil	4 day	Middle	Training	Training	Training	Test
184093	gemfibrozil	4 day	Middle	Training	Training	Training	Test
184094	gemfibrozil	4 day	Middle	Training	Training	Training	Test
184095	gemfibrozil	4 day	Middle	Training	Training	Training	Test
184101	gemfibrozil	8 day	Middle	Training	Training	Training	Test
184102	gemfibrozil	8 day	Middle	Training	Training	Training	Test
184103	gemfibrozil	8 day	Middle	Training	Training	Training	Test
184104	gemfibrozil	8 day	Middle	Training	Training	Training	Test
184105	gemfibrozil	8 day	Middle	Training	Training	Training	Test
184111	gemfibrozil	15 day	Middle	Training	Training	Training	Test
184112	gemfibrozil	15 day	Middle	Training	Training	Training	Test
184113	gemfibrozil	15 day	Middle	Training	Training	Training	Test
184114	gemfibrozil	15 day	Middle	Training	Training	Training	Test
184115	gemfibrozil	15 day	Middle	Training	Training	Training	Test
184121	gemfibrozil	29 day	Middle	Training	Training	Training	Test
184122	gemfibrozil	29 day	Middle	Training	Training	Training	Test
184123	gemfibrozil	29 day	Middle	Training	Training	Training	Test
184124	gemfibrozil	29 day	Middle	Training	Training	Training	Test
184125	gemfibrozil	29 day	Middle	Training	Training	Training	Test
184131	gemfibrozil	4 day	High	Training	Training	Training	Test
184132	gemfibrozil	4 day	High	Training	Training	Training	Test
184133	gemfibrozil	4 day	High	Training	Training	Training	Test
184134	gemfibrozil	4 day	High	Training	Training	Training	Test
184135	gemfibrozil	4 day	High	Training	Training	Training	Test
184141	gemfibrozil	8 day	High	Training	Training	Training	Test
184142	gemfibrozil	8 day	High	Training	Training	Training	Test
184143	gemfibrozil	8 day	High	Training	Training	Training	Test
184144	gemfibrozil	8 day	High	Training	Training	Training	Test
184145	gemfibrozil	8 day	High	Training	Training	Training	Test
184151	gemfibrozil	15 day	High	Training	Training	Training	Test
184152	gemfibrozil	15 day	High	Training	Training	Training	Test
184153	gemfibrozil	15 day	High	Training	Training	Training	Test
184154	gemfibrozil	15 day	High	Training	Training	Training	Test
184155	gemfibrozil	15 day	High	Training	Training	Training	Test
184161	gemfibrozil	29 day	High	Training	Training	Training	Test
184162	gemfibrozil	29 day	High	Training	Training	Training	Test
184163	gemfibrozil	29 day	High	Training	Training	Training	Test
184164	gemfibrozil	29 day	High	Training	Training	Training	Test
184165	gemfibrozil	29 day	High	Training	Training	Training	Test
186051	bromobenzene	4 day	Low	Training	Training	Training	Training
186052	bromobenzene	4 day	Low	Training	Training	Training	Training
186053	bromobenzene	4 day	Low	Training	Training	Training	Training
186054	bromobenzene	4 day	Low	Training	Training	Training	Training
186055	bromobenzene	4 day	Low	Training	Training	Training	Training
186061	bromobenzene	8 day	Low	Training	Training	Training	Training
186062	bromobenzene	8 day	Low	Training	Training	Training	Training
186063	bromobenzene	8 day	Low	Training	Training	Training	Training
186064	bromobenzene	8 day	Low	Training	Training	Training	Training
186065	bromobenzene	8 day	Low	Training	Training	Training	Training
186071	bromobenzene	15 day	Low	Training	Training	Training	Training
186072	bromobenzene	15 day	Low	Training	Training	Training	Training
186073	bromobenzene	15 day	Low	Training	Training	Training	Training
186074	bromobenzene	15 day	Low	Training	Training	Training	Training
186075	bromobenzene	15 day	Low	Training	Training	Training	Training
186081	bromobenzene	29 day	Low	Training	Training	Training	Training
186082	bromobenzene	29 day	Low	Training	Training	Training	Training
186083	bromobenzene	29 day	Low	Training	Training	Training	Training
186084	bromobenzene	29 day	Low	Training	Training	Training	Training
186085	bromobenzene	29 day	Low	Training	Training	Training	Training
186092	bromobenzene	4 day	Middle	Training	Training	Training	Training
186093	bromobenzene	4 day	Middle	Training	Training	Training	Training
186094	bromobenzene	4 day	Middle	Training	Training	Training	Training
186095	bromobenzene	4 day	Middle	Training	Training	Training	Training
186101	bromobenzene	8 day	Middle	Training	Training	Training	Training
186102	bromobenzene	8 day	Middle	Training	Training	Training	Training
186103	bromobenzene	8 day	Middle	Training	Training	Training	Training
186104	bromobenzene	8 day	Middle	Training	Training	Training	Training
186105	bromobenzene	8 day	Middle	Training	Training	Training	Training
186111	bromobenzene	15 day	Middle	Training	Training	Training	Training
186112	bromobenzene	15 day	Middle	Training	Training	Training	Training
186113	bromobenzene	15 day	Middle	Training	Training	Training	Training
186114	bromobenzene	15 day	Middle	Training	Training	Training	Training
186115	bromobenzene	15 day	Middle	Training	Training	Training	Training
186121	bromobenzene	29 day	Middle	Training	Training	Training	Training
186122	bromobenzene	29 day	Middle	Training	Training	Training	Training
186123	bromobenzene	29 day	Middle	Training	Training	Training	Training
186124	bromobenzene	29 day	Middle	Training	Training	Training	Training
186125	bromobenzene	29 day	Middle	Training	Training	Training	Training
186131	bromobenzene	4 day	High	Training	Training	Training	Training
186132	bromobenzene	4 day	High	Training	Training	Training	Training
186133	bromobenzene	4 day	High	Training	Training	Training	Training
186134	bromobenzene	4 day	High	Training	Training	Training	Training
186135	bromobenzene	4 day	High	Training	Training	Training	Training
186141	bromobenzene	8 day	High	Training	Training	Training	Training
186142	bromobenzene	8 day	High	Training	Training	Training	Training
186143	bromobenzene	8 day	High	Training	Training	Training	Training
186144	bromobenzene	8 day	High	Training	Training	Training	Training
186145	bromobenzene	8 day	High	Training	Training	Training	Training
186151	bromobenzene	15 day	High	Training	Training	Training	Training
186152	bromobenzene	15 day	High	Training	Training	Training	Training
186153	bromobenzene	15 day	High	Training	Training	Training	Training
186154	bromobenzene	15 day	High	Training	Training	Training	Training
186155	bromobenzene	15 day	High	Training	Training	Training	Training
186161	bromobenzene	29 day	High	Training	Training	Training	Training
186162	bromobenzene	29 day	High	Training	Training	Training	Training
186163	bromobenzene	29 day	High	Training	Training	Training	Training
186164	bromobenzene	29 day	High	Training	Training	Training	Training
186165	bromobenzene	29 day	High	Training	Training	Training	Training
197051	coumarin	4 day	Low	Training	Training	Training	Training
197052	coumarin	4 day	Low	Training	Training	Training	Training
197053	coumarin	4 day	Low	Training	Training	Training	Training
197054	coumarin	4 day	Low	Training	Training	Training	Training
197055	coumarin	4 day	Low	Training	Training	Training	Training
197061	coumarin	8 day	Low	Training	Training	Training	Training
197062	coumarin	8 day	Low	Training	Training	Training	Training
197063	coumarin	8 day	Low	Training	Training	Training	Training
197064	coumarin	8 day	Low	Training	Training	Training	Training
197065	coumarin	8 day	Low	Training	Training	Training	Training
197071	coumarin	15 day	Low	Training	Training	Training	Training
197072	coumarin	15 day	Low	Training	Training	Training	Training
197073	coumarin	15 day	Low	Training	Training	Training	Training
197074	coumarin	15 day	Low	Training	Training	Training	Training
197075	coumarin	15 day	Low	Training	Training	Training	Training
197081	coumarin	29 day	Low	Training	Training	Training	Training
197082	coumarin	29 day	Low	Training	Training	Training	Training
197083	coumarin	29 day	Low	Training	Training	Training	Training
197084	coumarin	29 day	Low	Training	Training	Training	Training
197085	coumarin	29 day	Low	Training	Training	Training	Training
197091	coumarin	4 day	Middle	Training	Training	Training	Training
197092	coumarin	4 day	Middle	Training	Training	Training	Training
197093	coumarin	4 day	Middle	Training	Training	Training	Training
197094	coumarin	4 day	Middle	Training	Training	Training	Training
197095	coumarin	4 day	Middle	Training	Training	Training	Training
197101	coumarin	8 day	Middle	Training	Training	Training	Training
197102	coumarin	8 day	Middle	Training	Training	Training	Training
197103	coumarin	8 day	Middle	Training	Training	Training	Training
197104	coumarin	8 day	Middle	Training	Training	Training	Training
197105	coumarin	8 day	Middle	Training	Training	Training	Training
197111	coumarin	15 day	Middle	Training	Training	Training	Training
197112	coumarin	15 day	Middle	Training	Training	Training	Training
197113	coumarin	15 day	Middle	Training	Training	Training	Training
197114	coumarin	15 day	Middle	Training	Training	Training	Training
197115	coumarin	15 day	Middle	Training	Training	Training	Training
197121	coumarin	29 day	Middle	Training	Training	Training	Training
197122	coumarin	29 day	Middle	Training	Training	Training	Training
197123	coumarin	29 day	Middle	Training	Training	Training	Training
197124	coumarin	29 day	Middle	Training	Training	Training	Training
197125	coumarin	29 day	Middle	Training	Training	Training	Training
197131	coumarin	4 day	High	Training	Training	Training	Training
197132	coumarin	4 day	High	Training	Training	Training	Training
197133	coumarin	4 day	High	Training	Training	Training	Training
197141	coumarin	8 day	High	Training	Training	Training	Training
197142	coumarin	8 day	High	Training	Training	Training	Training
197143	coumarin	8 day	High	Training	Training	Training	Training
197144	coumarin	8 day	High	Training	Training	Training	Training
197145	coumarin	8 day	High	Training	Training	Training	Training
197151	coumarin	15 day	High	Training	Training	Training	Training
197152	coumarin	15 day	High	Training	Training	Training	Training
197153	coumarin	15 day	High	Training	Training	Training	Training
197154	coumarin	15 day	High	Training	Training	Training	Training
197155	coumarin	15 day	High	Training	Training	Training	Training
197161	coumarin	29 day	High	Training	Training	Training	Training
197162	coumarin	29 day	High	Training	Training	Training	Training
197163	coumarin	29 day	High	Training	Training	Training	Training
197164	coumarin	29 day	High	Training	Training	Training	Training
197165	coumarin	29 day	High	Training	Training	Training	Training
199051	allopurinol	4 day	Low	Training	Training	Training	Training
199052	allopurinol	4 day	Low	Training	Training	Training	Training
199053	allopurinol	4 day	Low	Training	Training	Training	Training
199054	allopurinol	4 day	Low	Training	Training	Training	Training
199055	allopurinol	4 day	Low	Training	Training	Training	Training
199061	allopurinol	8 day	Low	Training	Training	Training	Training
199062	allopurinol	8 day	Low	Training	Training	Training	Training
199063	allopurinol	8 day	Low	Training	Training	Training	Training
199064	allopurinol	8 day	Low	Training	Training	Training	Training
199065	allopurinol	8 day	Low	Training	Training	Training	Training
199071	allopurinol	15 day	Low	Training	Training	Training	Training
199072	allopurinol	15 day	Low	Training	Training	Training	Training
199073	allopurinol	15 day	Low	Training	Training	Training	Training
199074	allopurinol	15 day	Low	Training	Training	Training	Training
199075	allopurinol	15 day	Low	Training	Training	Training	Training
199081	allopurinol	29 day	Low	Training	Training	Training	Training
199082	allopurinol	29 day	Low	Training	Training	Training	Training
199083	allopurinol	29 day	Low	Training	Training	Training	Training
199084	allopurinol	29 day	Low	Training	Training	Training	Training
199085	allopurinol	29 day	Low	Training	Training	Training	Training
199091	allopurinol	4 day	Middle	Training	Training	Training	Training
199092	allopurinol	4 day	Middle	Training	Training	Training	Training
199093	allopurinol	4 day	Middle	Training	Training	Training	Training
199094	allopurinol	4 day	Middle	Training	Training	Training	Training
199095	allopurinol	4 day	Middle	Training	Training	Training	Training
199101	allopurinol	8 day	Middle	Training	Training	Training	Training
199102	allopurinol	8 day	Middle	Training	Training	Training	Training
199103	allopurinol	8 day	Middle	Training	Training	Training	Training
199104	allopurinol	8 day	Middle	Training	Training	Training	Training
199105	allopurinol	8 day	Middle	Training	Training	Training	Training
199111	allopurinol	15 day	Middle	Training	Training	Training	Training
199112	allopurinol	15 day	Middle	Training	Training	Training	Training
199113	allopurinol	15 day	Middle	Training	Training	Training	Training
199114	allopurinol	15 day	Middle	Training	Training	Training	Training
199115	allopurinol	15 day	Middle	Training	Training	Training	Training
199121	allopurinol	29 day	Middle	Training	Training	Training	Training
199122	allopurinol	29 day	Middle	Training	Training	Training	Training
199123	allopurinol	29 day	Middle	Training	Training	Training	Training
199124	allopurinol	29 day	Middle	Training	Training	Training	Training
199125	allopurinol	29 day	Middle	Training	Training	Training	Training
199131	allopurinol	4 day	High	Training	Training	Training	Training
199132	allopurinol	4 day	High	Training	Training	Training	Training
199133	allopurinol	4 day	High	Training	Training	Training	Training
199134	allopurinol	4 day	High	Training	Training	Training	Training
199135	allopurinol	4 day	High	Training	Training	Training	Training
199143	allopurinol	8 day	High	Training	Training	Training	Training
199144	allopurinol	8 day	High	Training	Training	Training	Training
199145	allopurinol	8 day	High	Training	Training	Training	Training
199151	allopurinol	15 day	High	Training	Training	Training	Training
199152	allopurinol	15 day	High	Training	Training	Training	Training
199153	allopurinol	15 day	High	Training	Training	Training	Training
199154	allopurinol	15 day	High	Training	Training	Training	Training
199155	allopurinol	15 day	High	Training	Training	Training	Training
199161	allopurinol	29 day	High	Training	Training	Training	Training
199162	allopurinol	29 day	High	Training	Training	Training	Training
199163	allopurinol	29 day	High	Training	Training	Training	Training
199164	allopurinol	29 day	High	Training	Training	Training	Training
201051	propylthiouracil	4 day	Low	Training	Training	Test	Training
201052	propylthiouracil	4 day	Low	Training	Training	Test	Training
201053	propylthiouracil	4 day	Low	Training	Training	Test	Training
201054	propylthiouracil	4 day	Low	Training	Training	Test	Training
201055	propylthiouracil	4 day	Low	Training	Training	Test	Training
201061	propylthiouracil	8 day	Low	Training	Training	Test	Training
201062	propylthiouracil	8 day	Low	Training	Training	Test	Training
201063	propylthiouracil	8 day	Low	Training	Training	Test	Training
201064	propylthiouracil	8 day	Low	Training	Training	Test	Training
201065	propylthiouracil	8 day	Low	Training	Training	Test	Training
201071	propylthiouracil	15 day	Low	Training	Training	Test	Training
201072	propylthiouracil	15 day	Low	Training	Training	Test	Training
201073	propylthiouracil	15 day	Low	Training	Training	Test	Training
201074	propylthiouracil	15 day	Low	Training	Training	Test	Training
201075	propylthiouracil	15 day	Low	Training	Training	Test	Training
201081	propylthiouracil	29 day	Low	Training	Training	Test	Training
201082	propylthiouracil	29 day	Low	Training	Training	Test	Training
201083	propylthiouracil	29 day	Low	Training	Training	Test	Training
201084	propylthiouracil	29 day	Low	Training	Training	Test	Training
201085	propylthiouracil	29 day	Low	Training	Training	Test	Training
201091	propylthiouracil	4 day	Middle	Training	Training	Test	Training
201092	propylthiouracil	4 day	Middle	Training	Training	Test	Training
201093	propylthiouracil	4 day	Middle	Training	Training	Test	Training
201094	propylthiouracil	4 day	Middle	Training	Training	Test	Training
201095	propylthiouracil	4 day	Middle	Training	Training	Test	Training
201101	propylthiouracil	8 day	Middle	Training	Training	Test	Training
201102	propylthiouracil	8 day	Middle	Training	Training	Test	Training
201103	propylthiouracil	8 day	Middle	Training	Training	Test	Training
201104	propylthiouracil	8 day	Middle	Training	Training	Test	Training
201105	propylthiouracil	8 day	Middle	Training	Training	Test	Training
201111	propylthiouracil	15 day	Middle	Training	Training	Test	Training
201112	propylthiouracil	15 day	Middle	Training	Training	Test	Training
201113	propylthiouracil	15 day	Middle	Training	Training	Test	Training
201114	propylthiouracil	15 day	Middle	Training	Training	Test	Training
201115	propylthiouracil	15 day	Middle	Training	Training	Test	Training
201121	propylthiouracil	29 day	Middle	Training	Training	Test	Training
201122	propylthiouracil	29 day	Middle	Training	Training	Test	Training
201123	propylthiouracil	29 day	Middle	Training	Training	Test	Training
201124	propylthiouracil	29 day	Middle	Training	Training	Test	Training
201125	propylthiouracil	29 day	Middle	Training	Training	Test	Training
201131	propylthiouracil	4 day	High	Training	Training	Test	Training
201132	propylthiouracil	4 day	High	Training	Training	Test	Training
201133	propylthiouracil	4 day	High	Training	Training	Test	Training
201134	propylthiouracil	4 day	High	Training	Training	Test	Training
201135	propylthiouracil	4 day	High	Training	Training	Test	Training
201141	propylthiouracil	8 day	High	Training	Training	Test	Training
201142	propylthiouracil	8 day	High	Training	Training	Test	Training
201143	propylthiouracil	8 day	High	Training	Training	Test	Training
201144	propylthiouracil	8 day	High	Training	Training	Test	Training
201145	propylthiouracil	8 day	High	Training	Training	Test	Training
201151	propylthiouracil	15 day	High	Training	Training	Test	Training
201152	propylthiouracil	15 day	High	Training	Training	Test	Training
201153	propylthiouracil	15 day	High	Training	Training	Test	Training
201154	propylthiouracil	15 day	High	Training	Training	Test	Training
201155	propylthiouracil	15 day	High	Training	Training	Test	Training
201161	propylthiouracil	29 day	High	Training	Training	Test	Training
201162	propylthiouracil	29 day	High	Training	Training	Test	Training
201163	propylthiouracil	29 day	High	Training	Training	Test	Training
201164	propylthiouracil	29 day	High	Training	Training	Test	Training
201165	propylthiouracil	29 day	High	Training	Training	Test	Training
209051	amiodarone	4 day	Low	Training	Test	Training	Test
209052	amiodarone	4 day	Low	Training	Test	Training	Test
209053	amiodarone	4 day	Low	Training	Test	Training	Test
209054	amiodarone	4 day	Low	Training	Test	Training	Test
209055	amiodarone	4 day	Low	Training	Test	Training	Test
209061	amiodarone	8 day	Low	Training	Test	Training	Test
209062	amiodarone	8 day	Low	Training	Test	Training	Test
209063	amiodarone	8 day	Low	Training	Test	Training	Test
209064	amiodarone	8 day	Low	Training	Test	Training	Test
209065	amiodarone	8 day	Low	Training	Test	Training	Test
209071	amiodarone	15 day	Low	Training	Test	Training	Test
209072	amiodarone	15 day	Low	Training	Test	Training	Test
209073	amiodarone	15 day	Low	Training	Test	Training	Test
209074	amiodarone	15 day	Low	Training	Test	Training	Test
209075	amiodarone	15 day	Low	Training	Test	Training	Test
209081	amiodarone	29 day	Low	Training	Test	Training	Test
209082	amiodarone	29 day	Low	Training	Test	Training	Test
209083	amiodarone	29 day	Low	Training	Test	Training	Test
209084	amiodarone	29 day	Low	Training	Test	Training	Test
209085	amiodarone	29 day	Low	Training	Test	Training	Test
209091	amiodarone	4 day	Middle	Training	Test	Training	Test
209092	amiodarone	4 day	Middle	Training	Test	Training	Test
209093	amiodarone	4 day	Middle	Training	Test	Training	Test
209094	amiodarone	4 day	Middle	Training	Test	Training	Test
209095	amiodarone	4 day	Middle	Training	Test	Training	Test
209101	amiodarone	8 day	Middle	Training	Test	Training	Test
209102	amiodarone	8 day	Middle	Training	Test	Training	Test
209103	amiodarone	8 day	Middle	Training	Test	Training	Test
209104	amiodarone	8 day	Middle	Training	Test	Training	Test
209105	amiodarone	8 day	Middle	Training	Test	Training	Test
209111	amiodarone	15 day	Middle	Training	Test	Training	Test
209112	amiodarone	15 day	Middle	Training	Test	Training	Test
209113	amiodarone	15 day	Middle	Training	Test	Training	Test
209114	amiodarone	15 day	Middle	Training	Test	Training	Test
209115	amiodarone	15 day	Middle	Training	Test	Training	Test
209121	amiodarone	29 day	Middle	Training	Test	Training	Test
209122	amiodarone	29 day	Middle	Training	Test	Training	Test
209123	amiodarone	29 day	Middle	Training	Test	Training	Test
209124	amiodarone	29 day	Middle	Training	Test	Training	Test
209125	amiodarone	29 day	Middle	Training	Test	Training	Test
209131	amiodarone	4 day	High	Training	Test	Training	Test
209132	amiodarone	4 day	High	Training	Test	Training	Test
209133	amiodarone	4 day	High	Training	Test	Training	Test
209134	amiodarone	4 day	High	Training	Test	Training	Test
209135	amiodarone	4 day	High	Training	Test	Training	Test
209141	amiodarone	8 day	High	Training	Test	Training	Test
209142	amiodarone	8 day	High	Training	Test	Training	Test
209143	amiodarone	8 day	High	Training	Test	Training	Test
209144	amiodarone	8 day	High	Training	Test	Training	Test
209145	amiodarone	8 day	High	Training	Test	Training	Test
209151	amiodarone	15 day	High	Training	Test	Training	Test
209152	amiodarone	15 day	High	Training	Test	Training	Test
209153	amiodarone	15 day	High	Training	Test	Training	Test
209154	amiodarone	15 day	High	Training	Test	Training	Test
209155	amiodarone	15 day	High	Training	Test	Training	Test
209162	amiodarone	29 day	High	Training	Test	Training	Test
209163	amiodarone	29 day	High	Training	Test	Training	Test
209164	amiodarone	29 day	High	Training	Test	Training	Test
209165	amiodarone	29 day	High	Training	Test	Training	Test
211051	sulfasalazine	4 day	Low	Training	Training	Training	Training
211052	sulfasalazine	4 day	Low	Training	Training	Training	Training
211053	sulfasalazine	4 day	Low	Training	Training	Training	Training
211054	sulfasalazine	4 day	Low	Training	Training	Training	Training
211055	sulfasalazine	4 day	Low	Training	Training	Training	Training
211061	sulfasalazine	8 day	Low	Training	Training	Training	Training
211062	sulfasalazine	8 day	Low	Training	Training	Training	Training
211063	sulfasalazine	8 day	Low	Training	Training	Training	Training
211064	sulfasalazine	8 day	Low	Training	Training	Training	Training
211065	sulfasalazine	8 day	Low	Training	Training	Training	Training
211071	sulfasalazine	15 day	Low	Training	Training	Training	Training
211072	sulfasalazine	15 day	Low	Training	Training	Training	Training
211073	sulfasalazine	15 day	Low	Training	Training	Training	Training
211074	sulfasalazine	15 day	Low	Training	Training	Training	Training
211075	sulfasalazine	15 day	Low	Training	Training	Training	Training
211081	sulfasalazine	29 day	Low	Training	Training	Training	Training
211082	sulfasalazine	29 day	Low	Training	Training	Training	Training
211083	sulfasalazine	29 day	Low	Training	Training	Training	Training
211084	sulfasalazine	29 day	Low	Training	Training	Training	Training
211085	sulfasalazine	29 day	Low	Training	Training	Training	Training
211091	sulfasalazine	4 day	Middle	Training	Training	Training	Training
211092	sulfasalazine	4 day	Middle	Training	Training	Training	Training
211093	sulfasalazine	4 day	Middle	Training	Training	Training	Training
211094	sulfasalazine	4 day	Middle	Training	Training	Training	Training
211095	sulfasalazine	4 day	Middle	Training	Training	Training	Training
211101	sulfasalazine	8 day	Middle	Training	Training	Training	Training
211102	sulfasalazine	8 day	Middle	Training	Training	Training	Training
211103	sulfasalazine	8 day	Middle	Training	Training	Training	Training
211104	sulfasalazine	8 day	Middle	Training	Training	Training	Training
211105	sulfasalazine	8 day	Middle	Training	Training	Training	Training
211111	sulfasalazine	15 day	Middle	Training	Training	Training	Training
211112	sulfasalazine	15 day	Middle	Training	Training	Training	Training
211113	sulfasalazine	15 day	Middle	Training	Training	Training	Training
211114	sulfasalazine	15 day	Middle	Training	Training	Training	Training
211115	sulfasalazine	15 day	Middle	Training	Training	Training	Training
211121	sulfasalazine	29 day	Middle	Training	Training	Training	Training
211122	sulfasalazine	29 day	Middle	Training	Training	Training	Training
211123	sulfasalazine	29 day	Middle	Training	Training	Training	Training
211124	sulfasalazine	29 day	Middle	Training	Training	Training	Training
211125	sulfasalazine	29 day	Middle	Training	Training	Training	Training
211131	sulfasalazine	4 day	High	Training	Training	Training	Training
211132	sulfasalazine	4 day	High	Training	Training	Training	Training
211133	sulfasalazine	4 day	High	Training	Training	Training	Training
211134	sulfasalazine	4 day	High	Training	Training	Training	Training
211135	sulfasalazine	4 day	High	Training	Training	Training	Training
211141	sulfasalazine	8 day	High	Training	Training	Training	Training
211142	sulfasalazine	8 day	High	Training	Training	Training	Training
211143	sulfasalazine	8 day	High	Training	Training	Training	Training
211144	sulfasalazine	8 day	High	Training	Training	Training	Training
211145	sulfasalazine	8 day	High	Training	Training	Training	Training
211151	sulfasalazine	15 day	High	Training	Training	Training	Training
211152	sulfasalazine	15 day	High	Training	Training	Training	Training
211153	sulfasalazine	15 day	High	Training	Training	Training	Training
211154	sulfasalazine	15 day	High	Training	Training	Training	Training
211155	sulfasalazine	15 day	High	Training	Training	Training	Training
211161	sulfasalazine	29 day	High	Training	Training	Training	Training
211162	sulfasalazine	29 day	High	Training	Training	Training	Training
211163	sulfasalazine	29 day	High	Training	Training	Training	Training
211164	sulfasalazine	29 day	High	Training	Training	Training	Training
211165	sulfasalazine	29 day	High	Training	Training	Training	Training
214051	cimetidine	4 day	Low	Training	Training	Training	Training
214052	cimetidine	4 day	Low	Training	Training	Training	Training
214053	cimetidine	4 day	Low	Training	Training	Training	Training
214054	cimetidine	4 day	Low	Training	Training	Training	Training
214055	cimetidine	4 day	Low	Training	Training	Training	Training
214061	cimetidine	8 day	Low	Training	Training	Training	Training
214062	cimetidine	8 day	Low	Training	Training	Training	Training
214063	cimetidine	8 day	Low	Training	Training	Training	Training
214064	cimetidine	8 day	Low	Training	Training	Training	Training
214065	cimetidine	8 day	Low	Training	Training	Training	Training
214071	cimetidine	15 day	Low	Training	Training	Training	Training
214072	cimetidine	15 day	Low	Training	Training	Training	Training
214073	cimetidine	15 day	Low	Training	Training	Training	Training
214074	cimetidine	15 day	Low	Training	Training	Training	Training
214075	cimetidine	15 day	Low	Training	Training	Training	Training
214081	cimetidine	29 day	Low	Training	Training	Training	Training
214082	cimetidine	29 day	Low	Training	Training	Training	Training
214083	cimetidine	29 day	Low	Training	Training	Training	Training
214084	cimetidine	29 day	Low	Training	Training	Training	Training
214085	cimetidine	29 day	Low	Training	Training	Training	Training
214091	cimetidine	4 day	Middle	Training	Training	Training	Training
214092	cimetidine	4 day	Middle	Training	Training	Training	Training
214093	cimetidine	4 day	Middle	Training	Training	Training	Training
214094	cimetidine	4 day	Middle	Training	Training	Training	Training
214095	cimetidine	4 day	Middle	Training	Training	Training	Training
214101	cimetidine	8 day	Middle	Training	Training	Training	Training
214102	cimetidine	8 day	Middle	Training	Training	Training	Training
214103	cimetidine	8 day	Middle	Training	Training	Training	Training
214104	cimetidine	8 day	Middle	Training	Training	Training	Training
214105	cimetidine	8 day	Middle	Training	Training	Training	Training
214111	cimetidine	15 day	Middle	Training	Training	Training	Training
214112	cimetidine	15 day	Middle	Training	Training	Training	Training
214113	cimetidine	15 day	Middle	Training	Training	Training	Training
214114	cimetidine	15 day	Middle	Training	Training	Training	Training
214115	cimetidine	15 day	Middle	Training	Training	Training	Training
214121	cimetidine	29 day	Middle	Training	Training	Training	Training
214122	cimetidine	29 day	Middle	Training	Training	Training	Training
214123	cimetidine	29 day	Middle	Training	Training	Training	Training
214124	cimetidine	29 day	Middle	Training	Training	Training	Training
214125	cimetidine	29 day	Middle	Training	Training	Training	Training
214131	cimetidine	4 day	High	Training	Training	Training	Training
214132	cimetidine	4 day	High	Training	Training	Training	Training
214133	cimetidine	4 day	High	Training	Training	Training	Training
214134	cimetidine	4 day	High	Training	Training	Training	Training
214135	cimetidine	4 day	High	Training	Training	Training	Training
214141	cimetidine	8 day	High	Training	Training	Training	Training
214142	cimetidine	8 day	High	Training	Training	Training	Training
214143	cimetidine	8 day	High	Training	Training	Training	Training
214144	cimetidine	8 day	High	Training	Training	Training	Training
214145	cimetidine	8 day	High	Training	Training	Training	Training
214151	cimetidine	15 day	High	Training	Training	Training	Training
214152	cimetidine	15 day	High	Training	Training	Training	Training
214153	cimetidine	15 day	High	Training	Training	Training	Training
214154	cimetidine	15 day	High	Training	Training	Training	Training
214155	cimetidine	15 day	High	Training	Training	Training	Training
214161	cimetidine	29 day	High	Training	Training	Training	Training
214162	cimetidine	29 day	High	Training	Training	Training	Training
214163	cimetidine	29 day	High	Training	Training	Training	Training
214164	cimetidine	29 day	High	Training	Training	Training	Training
214165	cimetidine	29 day	High	Training	Training	Training	Training
227051	perhexiline	4 day	Low	Training	Test	Training	Training
227052	perhexiline	4 day	Low	Training	Test	Training	Training
227053	perhexiline	4 day	Low	Training	Test	Training	Training
227054	perhexiline	4 day	Low	Training	Test	Training	Training
227055	perhexiline	4 day	Low	Training	Test	Training	Training
227061	perhexiline	8 day	Low	Training	Test	Training	Training
227062	perhexiline	8 day	Low	Training	Test	Training	Training
227063	perhexiline	8 day	Low	Training	Test	Training	Training
227064	perhexiline	8 day	Low	Training	Test	Training	Training
227065	perhexiline	8 day	Low	Training	Test	Training	Training
227071	perhexiline	15 day	Low	Training	Test	Training	Training
227072	perhexiline	15 day	Low	Training	Test	Training	Training
227073	perhexiline	15 day	Low	Training	Test	Training	Training
227074	perhexiline	15 day	Low	Training	Test	Training	Training
227075	perhexiline	15 day	Low	Training	Test	Training	Training
227081	perhexiline	29 day	Low	Training	Test	Training	Training
227082	perhexiline	29 day	Low	Training	Test	Training	Training
227083	perhexiline	29 day	Low	Training	Test	Training	Training
227084	perhexiline	29 day	Low	Training	Test	Training	Training
227085	perhexiline	29 day	Low	Training	Test	Training	Training
227091	perhexiline	4 day	Middle	Training	Test	Training	Training
227092	perhexiline	4 day	Middle	Training	Test	Training	Training
227093	perhexiline	4 day	Middle	Training	Test	Training	Training
227094	perhexiline	4 day	Middle	Training	Test	Training	Training
227095	perhexiline	4 day	Middle	Training	Test	Training	Training
227101	perhexiline	8 day	Middle	Training	Test	Training	Training
227102	perhexiline	8 day	Middle	Training	Test	Training	Training
227103	perhexiline	8 day	Middle	Training	Test	Training	Training
227104	perhexiline	8 day	Middle	Training	Test	Training	Training
227105	perhexiline	8 day	Middle	Training	Test	Training	Training
227111	perhexiline	15 day	Middle	Training	Test	Training	Training
227112	perhexiline	15 day	Middle	Training	Test	Training	Training
227113	perhexiline	15 day	Middle	Training	Test	Training	Training
227114	perhexiline	15 day	Middle	Training	Test	Training	Training
227115	perhexiline	15 day	Middle	Training	Test	Training	Training
227121	perhexiline	29 day	Middle	Training	Test	Training	Training
227122	perhexiline	29 day	Middle	Training	Test	Training	Training
227123	perhexiline	29 day	Middle	Training	Test	Training	Training
227124	perhexiline	29 day	Middle	Training	Test	Training	Training
227125	perhexiline	29 day	Middle	Training	Test	Training	Training
227131	perhexiline	4 day	High	Training	Test	Training	Training
227133	perhexiline	4 day	High	Training	Test	Training	Training
227134	perhexiline	4 day	High	Training	Test	Training	Training
227135	perhexiline	4 day	High	Training	Test	Training	Training
227141	perhexiline	8 day	High	Training	Test	Training	Training
[truncated: 8,854 more rows]
