# Supplementary material for: A generative adversarial network model alternative to animal studies for clinical pathology assessment
Source: Nat Commun. 2023 Nov 6;14:7141. doi: 10.1038/s41467-023-42933-9 (PMC10628291; doi:10.1038/s41467-023-42933-9)
Supplement: Supplementary file 7 — Supplementary Data 4 [file 41467_2023_42933_MOESM7_ESM.xlsx]

## Sheet: treatments_DM_external
TEST_ARTICLE	DOSE	DURATION	STUDY_ID	DOSE_LEVEL*
Dideoxycytidine	47	3	CVD040503	Low
Dideoxycytidine	1200	3	CVD040503	High
Irbesartan	125	3	CVD040503	Middle
Irbesartan	1200	3	CVD040503	High
Ifosfamide	17	3	I011106	Middle
Ifosfamide	143	3	I011106	High
N,N-Dimethylformamide	140	3	I011106	Low
N,N-Dimethylformamide	1400	3	I011106	High
Enrofloxacin	28	3	R020423	Low
Enrofloxacin	2000	3	R020423	High
Lomefloxacin	10	3	R020423	Low
Lomefloxacin	2000	3	R020423	High
Metoclopramide	30	3	R020423	Middle
Metoclopramide	185	3	R020423	High
Tosufloxacin	50	3	R020423	Low
Tosufloxacin	2000	3	R020423	High
Bisacodyl	30	3	R020514	Low
Bisacodyl	1750	3	R020514	High
Cyproheptadine	3	3	R020514	Low
Cyproheptadine	37	3	R020514	High
Ivermectin	0.77	3	R020514	Middle
Ivermectin	7.5	3	R020514	High
Piroxicam	1	3	R020514	Low
Piroxicam	14	3	R020514	High
Amiloride	1	3	R020716	Low
Amiloride	22	3	R020716	High
Atenolol	50	3	R020716	Low
Atenolol	1000	3	R020716	High
Chlorzoxazone	76	3	R020716	Low
Chlorzoxazone	763	3	R020716	High
Clozapine	20	3	R020716	Middle
Clozapine	95	3	R020716	High
Doxepin	20	3	R020716	Middle
Doxepin	147	3	R020716	High
Aminosalicylic acid	45	3	R020730	Low
Aminosalicylic acid	2337	3	R020730	High
Cyclandelate	120	3	R020730	Low
Cyclandelate	1500	3	R020730	High
Dipyridamole	10	3	R020730	Low
Dipyridamole	750	3	R020730	High
Fluoxetine	10	3	R020730	Middle
Fluoxetine	52	3	R020730	High
Glycine	750	3	R020730	Middle
Glycine	2000	3	R020730	High
Guanethidine	25	3	R020730	Middle
Guanethidine	132	3	R020730	High
Cromolyn	10	3	R020813	Low
Cromolyn	1500	3	R020813	High
Procainamide	114	3	R020813	Middle
Procainamide	755	3	R020813	High
Alendronic acid	3	3	R020910	Low
Alendronic acid	138	3	R020910	High
Anisindione	7.5	3	R020910	Low
Anisindione	75	3	R020910	High
Ethacrynic acid	25	3	R020910	Middle
Ethacrynic acid	125	3	R020910	High
Primaquine	1.1	3	R020910	Low
Primaquine	45	3	R020910	High
Risperidone	2.4	3	R020910	Middle
Risperidone	22	3	R020910	High
Colistin	24	3	R020924	Middle
Colistin	121	3	R020924	High
Dexfenfluramine	8	3	R020924	Middle
Dexfenfluramine	29	3	R020924	High
Dicyclomine	4	3	R020924	Low
Dicyclomine	645	3	R020924	High
Pyrogallol	100	3	R020924	Low
Pyrogallol	1000	3	R020924	High
Sulfadiazine	45	3	R020924	Low
Sulfadiazine	1170	3	R020924	High
Cortisone	25	3	R021008	Middle
Cortisone	206	3	R021008	High
Dexibuprofen	60	3	R021008	Middle
Dexibuprofen	239	3	R021008	High
Droperidol	9.4	3	R021008	Low
Droperidol	94	3	R021008	High
Etodolac	8	3	R021008	Middle
Etodolac	24	3	R021008	High
Nimetazepam	5	3	R021008	Low
Nimetazepam	122	3	R021008	High
Roxithromycin	32	3	R021008	Middle
Roxithromycin	312	3	R021008	High
Thalidomide	3	3	R021008	Low
Thalidomide	113	3	R021008	High
Aconitine	0.09	3	R021022	Low
Aconitine	0.9	3	R021022	High
Cilostazol	300	3	R021022	Middle
Cilostazol	1500	3	R021022	High
Ethisterone	150	3	R021022	Low
Ethisterone	1500	3	R021022	High
Noscapine	12.5	3	R021022	Low
Noscapine	570	3	R021022	High
Oxymetholone	117	3	R021022	Low
Oxymetholone	1170	3	R021022	High
Phenindione	4.1	3	R021022	Low
Phenindione	41	3	R021022	High
Valdecoxib	21	3	R021022	Low
Valdecoxib	404	3	R021022	High
3-Methylcholanthrene	12.5	28	R030409	Low
alpha-Naphthoflavone	80	28	R030409	High
beta-Naphthoflavone	80	28	R030409	Low
2,3,7,8-Tetrachlorodibenzo-p-dioxin	0.0007	28	R030409	Middle
Amikacin	160	14	R030501	High
Amikacin	160	28	R030501	High
Cadmium chloride	2	14	R030501	Low
Cadmium chloride	2	28	R030501	Low
Cobalt (II) chloride	10	14	R030501	High
Cobalt (II) chloride	10	28	R030501	High
Gold sodium thiomalate	8	28	R030501	High
Lead (II) acetate	2	28	R030501	Low
Netilmicin	40	28	R030501	Middle
Tobramycin	40	28	R030501	High
3-Methylcholanthrene	30	3	R030916	Middle
3-Methylcholanthrene	300	3	R030916	High
beta-Naphthoflavone	150	3	R030916	Middle
beta-Naphthoflavone	1500	3	R030916	High
Benoxaprofen	20	3	R031014	Middle
Benoxaprofen	89	3	R031014	High
Ethylestrenol	100	3	R031014	Middle
Ethylestrenol	390	3	R031014	High
Acetone	4000	14	R040722	High
Glycidol	210	14	R040722	High
Sodium selenate	1.6	14	R040722	High
3-Chloroaniline	200	3	R040818	High
Chlorpyrifos	82	3	R040818	High
Nitrobenzene	225	3	R040818	High
Furan	24	3	R040825	High
Furan	24	14	R040825	High
Erlotinib	58	3	R050419	Middle
Erlotinib	116	3	R050419	High
Gefitinib	58	3	R050419	Middle
Gefitinib	116	3	R050419	High
MLN-518	70	3	R050419	Middle
MLN-518	212	3	R050419	High
Pravastatin	12.5	14	R060209	Low
Pravastatin	1200	14	R060209	High
Idarubicin	0.625	14	R060209	Middle
Idarubicin	1.25	14	R060209	High
Allylamine	40	3	R070319	Middle
Allylamine	40	14	R070319	Middle
Dobutamine	15	3	R070319	Middle
Dobutamine	15	14	R070319	Middle
1,4-Dichlorobenzene	900	3	R070319	High
1,4-Dichlorobenzene	900	14	R070319	High
Isoprenaline	2	3	R070319	Middle
Isoprenaline	2	14	R070319	Middle
Angiotensin II human	0.5	3	R070319	Middle
Angiotensin II human	0.5	14	R070319	Middle
1-Naphthyl isothiocyanate	30	3	S010924	Middle
1-Naphthyl isothiocyanate	30	7	S010924	Middle
1-Naphthyl isothiocyanate	60	3	S010924	High
1-Naphthyl isothiocyanate	60	7	S010924	High
Sodium arsenite	10	3	S010924	Middle
Sodium arsenite	10	7	S010924	Middle
Sodium arsenite	30	3	S010924	High
Sodium arsenite	30	7	S010924	High
N,N-Dimethylformamide	700	3	S010924	Middle
N,N-Dimethylformamide	700	7	S010924	Middle
N,N-Dimethylformamide	2100	3	S010924	High
Bezafibrate	100	3	S011002	Middle
Bezafibrate	100	7	S011002	Middle
Bezafibrate	617	3	S011002	High
Bezafibrate	617	7	S011002	High
Lovastatin	450	3	S011009	Middle
Lovastatin	1500	3	S011009	High
Finasteride	25	3	S011009	Low
Finasteride	800	3	S011009	High
Leflunomide	30	3	S011009	Middle
Leflunomide	60	3	S011009	High
Clotrimazole	52	3	S011016	Low
Clotrimazole	178	3	S011016	High
Econazole	43	3	S011016	Middle
Econazole	334	3	S011016	High
Miconazole	200	3	S011016	Middle
Miconazole	920	3	S011016	High
Chlorambucil	0.6	3	S011023	Middle
Chlorambucil	4.5	3	S011023	High
Enoxacin	100	3	S011023	Middle
Enoxacin	750	3	S011023	High
Dexamethasone	1	3	S011023	Low
Dexamethasone	300	3	S011023	High
Thioguanine	12	3	S011023	Low
Thioguanine	47	3	S011023	High
Methotrexate	0.3	3	S011023	Low
Methotrexate	54	3	S011023	High
Celecoxib	30	3	S011023	Low
Celecoxib	263	3	S011023	Middle
Fluconazole	10	3	S011023	Low
Fluconazole	394	3	S011023	High
Itraconazole	30	3	S011023	Low
Itraconazole	1093	3	S011023	High
Rosiglitazone	10	3	S011030	Low
Rosiglitazone	1800	3	S011030	High
Genistein	20	3	S011030	Low
Genistein	375	3	S011030	High
Mifepristone	3	3	S011030	Low
Mifepristone	300	3	S011030	High
Norethindrone	0.08	3	S011030	Low
Norethindrone	375	3	S011030	High
Atorvastatin	2.5	3	S011030	Low
Atorvastatin	300	3	S011030	High
Diethylstilbestrol	2.8	3	S011030	Low
Diethylstilbestrol	280	3	S011030	High
Pravastatin	12.5	3	S011030	Low
Raloxifene	6.5	3	S011030	Low
Raloxifene	650	3	S011030	High
Hydroxyurea	59	3	S011030	Middle
Hydroxyurea	400	3	S011030	High
Busulfan	3	3	S011106	Low
Busulfan	36	3	S011106	High
Carmustine	4	3	S011106	Middle
Rofecoxib	3	3	S011106	Low
Rofecoxib	775	3	S011106	Middle
Phenothiazine	36	3	S011106	Low
Phenothiazine	386	3	S011106	High
Cytarabine	23	3	S011106	Low
Cytarabine	487	3	S011106	High
beta-Estradiol	0.3	3	S011113	Low
beta-Estradiol	150	3	S011113	High
Progesterone	11.3	3	S011113	Low
Progesterone	164	3	S011113	High
Sulfadoxine	12	3	S011113	Low
Sulfadoxine	380	3	S011113	High
Tocainide	67	3	S011113	Middle
Tocainide	224	3	S011113	High
Torsemide	3	3	S011113	Low
Torsemide	110	3	S011113	High
Citalopram	40	3	S011113	Middle
Citalopram	90	3	S011113	High
Atropine	2.3	3	S011113	Low
Atropine	94	3	S011113	High
Azithromycin	50	3	S011113	Middle
Azithromycin	225	3	S011113	High
Bisphenol A	100	3	S011127	Middle
Bisphenol A	610	3	S011127	High
Bithionol	59	3	S011127	Middle
Bithionol	333	3	S011127	High
Fluvastatin	5	3	S011127	Low
Fluvastatin	94	3	S011127	High
Neomycin	56	3	S011127	Low
Neomycin	877	3	S011127	High
Clotrimazole	89	3	S011127	Middle
Dexamethasone	150	3	S011127	Middle
Catechol	40	3	S011127	Middle
Catechol	195	3	S011127	High
Zomepirac	2.8	3	S011127	Middle
Zomepirac	11	3	S011127	High
Altretamine	13	3	S011204	Middle
Altretamine	40	3	S011204	High
Amlodipine	0.2	3	S011204	Low
Amlodipine	19	3	S011204	High
Sparfloxacin	29	3	S011204	Low
Sparfloxacin	450	3	S011204	High
Busulfan	9	3	S011204	Middle
Clarithromycin	56	3	S011204	Middle
Clarithromycin	476	3	S011204	High
Digoxin	0.26	3	S011211	Low
Digoxin	11	3	S011211	High
Isotretinoin	13	3	S011211	Middle
Isotretinoin	125	3	S011211	High
Sildenafil	2.5	3	S011211	Low
Sildenafil	420	3	S011211	High
Ethylene glycol	352	3	S011211	Low
Ethylene glycol	3525	3	S011211	High
Nisoldipine	15	3	S011211	Low
Nisoldipine	1125	3	S011211	High
Procarbazine	27	3	S011211	Middle
Procarbazine	54	3	S011211	High
Mitomycin C	0.5	3	S020108	Middle
Mitomycin C	1.7	3	S020108	High
Acyclovir	330	3	S020108	Middle
Acyclovir	980	3	S020108	High
Famciclovir	112	3	S020108	Low
Famciclovir	1200	3	S020108	High
Lead (II) acetate	200	3	S020108	Middle
Lead (II) acetate	600	3	S020108	High
Lead(IV) acetate	200	3	S020108	Middle
Lead(IV) acetate	600	3	S020108	High
Modafinil	17.5	3	S020108	Low
Modafinil	325	3	S020108	High
Nevirapine	29	3	S020108	Middle
Nevirapine	200	3	S020108	High
Sildenafil	14.6	3	S020108	Middle
Sildenafil	300	3	S020108	High
Amikacin	20	3	S020115	Low
Amikacin	82	3	S020115	Middle
Oxaliplatin	1.31	3	S020115	Middle
Oxaliplatin	8	3	S020115	High
Vincristine	0.05	3	S020115	High
Neostigmine bromide	11	3	S020115	Middle
Neostigmine bromide	40	3	S020115	High
Paroxetine	10	3	S020115	Low
Paroxetine	104	3	S020115	High
Pentobarbital	20	3	S020115	Middle
Pentobarbital	70	3	S020115	High
Secobarbital	20	3	S020115	Middle
Secobarbital	70	3	S020115	High
Stanozolol	39	3	S020115	Middle
Stanozolol	150	3	S020115	High
Tramadol	30	3	S020115	Middle
Tramadol	114	3	S020115	High
Bis(2-ethylhexyl) phthalate	100	3	S020122	Low
Bis(2-ethylhexyl) phthalate	1000	3	S020122	High
Cisapride	10	3	S020122	Low
Cisapride	250	3	S020122	High
Digitoxin	1	3	S020122	Middle
Digitoxin	2.75	3	S020122	High
Lacidipine	1	3	S020122	Low
Lacidipine	14	3	S020122	High
Thiabendazole	10	3	S020122	Middle
Thiabendazole	92	3	S020122	High
Valsartan	30	3	S020122	Low
Valsartan	1000	3	S020122	High
Zirconium(IV) chloride	6.3	3	S020122	Low
Zirconium(IV) chloride	633	3	S020122	High
4-Octylphenol	50	3	S020122	Low
4-Octylphenol	450	3	S020122	Middle
beta-Estradiol 3-benzoate	0.25	3	S020122	Middle
beta-Estradiol 3-benzoate	2	3	S020122	High
Bisphenol A	50	3	S020122	Low
Bisphenol A	150	3	S020122	Middle
Aceclofenac	1	3	S020205	Middle
Aceclofenac	9	3	S020205	High
Carvedilol	20	3	S020205	Low
Carvedilol	2000	3	S020205	High
Dicumarol	5	3	S020205	Middle
Dicumarol	13	3	S020205	High
Mebendazole	50	3	S020205	Low
Mebendazole	714	3	S020205	High
Nimodipine	10	3	S020205	Low
Nimodipine	1100	3	S020205	High
Nitrendipine	10	3	S020205	Low
Nitrendipine	1100	3	S020205	High
Carbachol	5	3	S020205	Middle
Carbachol	15	3	S020205	High
Granisetron	1	3	S020205	Low
Granisetron	175	3	S020205	High
Lamivudine	35	3	S020205	Low
Lamivudine	1300	3	S020205	High
Stavudine	58	3	S020205	Low
Stavudine	1400	3	S020205	High
Sulfathiazole	31	3	S020205	Low
Sulfathiazole	2629	3	S020205	High
Timolol	10	3	S020205	Low
Timolol	900	3	S020205	High
3,3',4',5-Tetrachlorosalicylanilide	5	3	S020211	Low
3,3',4',5-Tetrachlorosalicylanilide	50	3	S020211	High
4-Nonylphenol	20	3	S020211	Low
4-Nonylphenol	200	3	S020211	High
4-Octylphenol	70	3	S020211	Low
4-Octylphenol	700	3	S020211	High
Cerivastatin	0.05	3	S020211	Low
Cerivastatin	7	3	S020211	High
Sulfisoxazole	250	3	S020211	Low
Sulfisoxazole	2500	3	S020211	High
Chloroform	60	3	S020211	Low
Doxazosin	5	3	S020211	Low
Doxazosin	500	3	S020211	High
Doxycycline	14	3	S020211	Low
Doxycycline	1000	3	S020211	High
Levodopa	160	3	S020211	Middle
Levodopa	1000	3	S020211	High
Loratadine	10	3	S020211	Low
Loratadine	2000	3	S020211	High
Metronidazole	50	3	S020211	Low
Metronidazole	1500	3	S020211	High
Sparteine	33	3	S020211	Middle
Sparteine	225	3	S020211	High
Sumatriptan	11	3	S020211	Low
Sumatriptan	1100	3	S020211	High
Trichloroethane	300	3	S020211	Low
Trichloroethane	3000	3	S020211	High
Zopiclone	6	3	S020211	Low
Zopiclone	414	3	S020211	High
Camptothecin	0.24	3	S020311	Low
Camptothecin	2.5	3	S020311	High
Daunorubicin	0.325	3	S020311	Low
Daunorubicin	3.25	3	S020311	High
Vinblastine	0.08	3	S020311	Middle
Vinblastine	0.3	3	S020311	High
Amantadine	58	3	S020311	Middle
Amantadine	220	3	S020311	High
Cetylpyridinium bromide	16.5	3	S020311	Middle
Cetylpyridinium bromide	119	3	S020311	High
Dexchlorpheniramine	3	3	S020311	Low
Dexchlorpheniramine	47	3	S020311	High
Mitotane	900	3	S020311	Middle
Mitotane	5000	3	S020311	High
Zaleplon	8	3	S020311	Low
Zaleplon	100	3	S020311	High
Diphenhydramine	10.9	3	S020318	Middle
Diphenhydramine	100	3	S020318	High
Hydralazine	10	3	S020318	Low
Hydrazine	4.5	3	S020318	Low
Hydrazine	45	3	S020318	High
Levamisole	25	3	S020318	Middle
Levamisole	120	3	S020318	High
Sulfaphenazole	120	3	S020318	Low
Sulfaphenazole	1695	3	S020318	High
Bleomycin A2	1.2	3	S020325	Low
Bleomycin A2	12	3	S020325	High
Dactinomycin	0.006	3	S020325	Low
Dactinomycin	0.06	3	S020325	High
Cadmium acetate	16.7	3	S020325	Low
Cadmium acetate	167	3	S020325	High
Choline chloride	234	3	S020325	Low
Choline chloride	2550	3	S020325	High
Nicotine	19.5	3	S020325	Middle
Nicotine	75	3	S020325	High
Ofloxacin	30	3	S020325	Low
Ofloxacin	3000	3	S020325	High
6-Methoxy-2-naphthylacetic acid	46	3	S020401	Middle
6-Methoxy-2-naphthylacetic acid	360	3	S020401	High
Ebastine	2	3	S020401	Low
Ebastine	2000	3	S020401	High
Nortriptyline	6.3	3	S020401	Low
Nortriptyline	63	3	S020401	High
Oxymetazoline	0.07	3	S020401	Middle
Oxymetazoline	0.5	3	S020401	High
Thimerosal	1	3	S020401	Low
Thimerosal	10	3	S020401	High
Urethane	45	3	S020401	Low
Urethane	453	3	S020401	High
Clemastine	5.4	3	S020408	Low
Clemastine	2500	3	S020408	High
Clonazepam	10	3	S020408	Low
Clonazepam	2500	3	S020408	High
Cyproterone acetate	50	3	S020408	Low
Cyproterone acetate	2500	3	S020408	High
Doxifluridine	123	3	S020408	Low
Doxifluridine	1230	3	S020408	High
Epalrestat	50	3	S020408	Low
Epalrestat	2500	3	S020408	High
Glimepiride	200	3	S020408	Low
Glimepiride	2500	3	S020408	High
Glipizide	200	3	S020408	Low
Glipizide	2500	3	S020408	High
Idebenone	100	3	S020408	Low
Idebenone	2500	3	S020408	High
Loperamide	3.6	3	S020408	Low
Loperamide	47	3	S020408	High
Mycophenolate mofetil	10	3	S020408	Middle
Mycophenolate mofetil	63	3	S020408	High
Piracetam	100	3	S020408	Low
Piracetam	2500	3	S020408	High
Quinapril	10	3	S020408	Low
Quinapril	2500	3	S020408	High
Gabapentin	100	3	S020408	Low
Gabapentin	2500	3	S020408	High
5-Fluoro-2'-deoxyuridine	3	3	S020415	Low
5-Fluoro-2'-deoxyuridine	54	3	S020415	High
D-Tubocurarine chloride	0.0033	3	S020415	Low
D-Tubocurarine chloride	0.033	3	S020415	High
Vecuronium bromide	0.005	3	S020415	Low
Vecuronium bromide	0.05	3	S020415	High
Candesartan	1	3	S020415	Low
Candesartan	1300	3	S020415	High
Nateglinide	60	3	S020415	Low
Nateglinide	625	3	S020415	High
2-Acetylaminofluorene	3	3	S020422	Low
2-Acetylaminofluorene	30	3	S020422	High
Artemisinin	150	3	S020422	Low
Artemisinin	2000	3	S020422	High
Baclofen	6.6	3	S020422	Middle
Baclofen	19	3	S020422	High
Estriol	0.83	3	S020422	Low
Estriol	313	3	S020422	High
Lorazepam	9.5	3	S020422	Low
Lorazepam	2000	3	S020422	High
Methocarbamol	382	3	S020422	Middle
Methocarbamol	1125	3	S020422	High
Mosapride	30	3	S020422	Low
Mosapride	2000	3	S020422	High
Prazosin	3	3	S020422	Low
Prazosin	2000	3	S020422	High
(R)-Bicalutamide	25	3	S020422	Low
(R)-Bicalutamide	1400	3	S020422	High
Sulfinpyrazone	10	3	S020422	Low
Sulfinpyrazone	269	3	S020422	High
Valacyclovir	88	3	S020422	Low
Valacyclovir	2000	3	S020422	High
Sotalol	30	3	S020422	Low
Sotalol	2000	3	S020422	High
Sulfamethoxazole	37.5	3	S020422	Low
Sulfamethoxazole	1000	3	S020422	High
Venlafaxine	22	3	S020422	Low
Venlafaxine	320	3	S020422	High
3-Acetamidophenol	100	3	S020429	Middle
3-Acetamidophenol	700	3	S020429	High
Clofibric acid	100	3	S020429	Middle
Clofibric acid	448	3	S020429	High
Tegafur	5.8	3	S020429	Low
Tegafur	175	3	S020429	High
Ubenimex	60	3	S020429	Low
Ubenimex	1300	3	S020429	High
Azasetron	2.4	3	S020506	Low
Azasetron	580	3	S020506	High
Galantamine	11	3	S020506	Low
Moxonidine	3	3	S020506	Middle
Moxonidine	17	3	S020506	High
Olanzapine	2.5	3	S020506	Middle
Olanzapine	23	3	S020506	High
Rapamycin	1.5	3	S020506	Low
Rapamycin	60	3	S020506	High
Epirubicin	0.27	3	S020506	Low
Epirubicin	2.7	3	S020506	High
Irinotecan	1.5	3	S020506	Middle
Irinotecan	5	3	S020506	High
Clonidine	0.3	3	S020513	Low
Clonidine	6	3	S020513	High
Oxybutynin	10	3	S020513	Low
Oxybutynin	230	3	S020513	High
Prednisolone	2	3	S020513	Low
Prednisolone	184	3	S020513	High
Azlocillin	200	3	S020520	Middle
Azlocillin	800	3	S020520	High
Harringtonine	2.3	3	S020520	Low
Harringtonine	23	3	S020520	High
Vinorelbine	0.15	3	S020520	Low
Vinorelbine	1.5	3	S020520	High
Betamethasone	1.3	3	S020610	Low
Betamethasone	79	3	S020610	High
Butenafine	2.8	3	S020610	Low
Butenafine	150	3	S020610	High
Hydrocortisone	3.3	3	S020610	Low
Hydrocortisone	56	3	S020610	High
Myrtecaine	14	3	S020610	Low
Myrtecaine	140	3	S020610	High
Salicylic acid	22	3	S020610	Low
Salicylic acid	223	3	S020610	High
Amitraz	7.5	3	S020617	Low
Amitraz	75	3	S020617	High
Galantamine	110	3	S020617	High
Lincomycin	3.3	3	S020617	Low
Lincomycin	1200	3	S020617	High
Mestranol	0.25	3	S020617	Low
Mestranol	250	3	S020617	High
Norfloxacin	200	3	S020617	Middle
Norfloxacin	1500	3	S020617	High
Oxaprozin	100	3	S020617	Low
Oxaprozin	1500	3	S020617	High
Oxcarbazepine	20	3	S020617	Low
Oxcarbazepine	1600	3	S020617	High
Rifabutin	100	3	S020617	Low
Rifabutin	1500	3	S020617	High
Anastrozole	10	3	S020624	Low
Anastrozole	400	3	S020624	High
Buflomedil	30	3	S020624	Low
Buflomedil	615	3	S020624	High
Methylparaben	15	3	S020624	Low
Methylparaben	1500	3	S020624	High
Prochlorperazine	17	3	S020624	Middle
Prochlorperazine	85	3	S020624	High
Trihexyphenidyl	1	3	S020624	Low
Trihexyphenidyl	588	3	S020624	High
Abamectin	1	3	S020715	Low
Abamectin	10	3	S020715	High
Aminocaproic acid	500	3	S020715	Middle
Aminocaproic acid	2000	3	S020715	High
Chlordiazepoxide	7.5	3	S020715	Low
Chlordiazepoxide	196	3	S020715	High
Cloxacillin	120	3	S020715	Low
Cloxacillin	1200	3	S020715	High
Propylene glycol	200	3	S020715	Low
Propylene glycol	2000	3	S020715	High
Ribavirin	44	3	S020715	Low
Ribavirin	1200	3	S020715	High
Amoxapine	20	3	S020722	Low
Amoxapine	313	3	S020722	High
Chlortetracycline	50	3	S020722	Low
Chlortetracycline	1500	3	S020722	High
Dimenhydrinate	6.5	3	S020722	Low
Dimenhydrinate	165	3	S020722	High
Dyphylline	385.5	3	S020722	Low
Dyphylline	3855	3	S020722	High
Flavoxate	59	3	S020722	Low
Flavoxate	1255	3	S020722	High
Diisopropyl fluorophosphate	0.9	3	S020729	Middle
Diisopropyl fluorophosphate	3.75	3	S020729	High
Niacinamide	100	3	S020729	Middle
Niacinamide	750	3	S020729	High
Propranolol	5.7	3	S020729	Low
Propranolol	175	3	S020729	High
Phentolamine	2	3	S020805	Low
Phentolamine	44	3	S020805	High
Pralidoxime chloride	29	3	S020805	Middle
Pralidoxime chloride	48	3	S020805	High
Benzethonium chloride	3	3	S020819	Low
Benzethonium chloride	30	3	S020819	High
Chloroxylenol	192	3	S020819	Middle
Chloroxylenol	1915	3	S020819	High
Gentian violet	1.8	3	S020819	Low
Gentian violet	18	3	S020819	High
Hexachlorophene	0.8	3	S020819	Low
Hexachlorophene	8	3	S020819	High
Sulfanilamide	64	3	S020819	Middle
Sulfanilamide	636	3	S020819	High
Pentamidine	7.5	3	S020909	Middle
Pentamidine	18	3	S020909	High
Suxamethonium chloride	0.0125	3	S020909	Low
Suxamethonium chloride	0.125	3	S020909	High
Teicoplanin	7	3	S020909	Middle
Teicoplanin	41	3	S020909	High
Acemetacin	0.58	3	S020916	Middle
Acemetacin	2	3	S020916	High
Artemether	6	3	S020916	Low
Artemether	74	3	S020916	High
Foscarnet	10	3	S020923	Low
Foscarnet	350	3	S020923	High
Idarubicin	0.0625	3	S020923	Low
Idarubicin	0.625	3	S020923	Middle
Streptozotocin	20	3	S020923	Middle
Streptozotocin	138	3	S020923	High
Cetraxate	100	3	S020930	Low
Cetraxate	1503	3	S020930	High
Eperisone	100	3	S020930	Middle
Eperisone	501	3	S020930	High
Ferulic acid	25	3	S020930	Low
Ferulic acid	1500	3	S020930	High
Pergolide	0.1	3	S020930	Low
Pergolide	1.1	3	S020930	High
Warfarin	0.06	3	S020930	Middle
Warfarin	0.25	3	S020930	High
Rifapentine	12	3	S021007	Middle
Rifapentine	75	3	S021007	High
Butamben	50	3	S021014	Middle
Butamben	201	3	S021014	High
Clobetasol propionate	2	3	S021014	Middle
Clobetasol propionate	17	3	S021014	High
Cobalt(II) acetylacetonate	10	3	S021014	Low
Cobalt(II) acetylacetonate	100	3	S021014	High
Imiquimod	17	3	S021014	Low
Imiquimod	800	3	S021014	High
Penciclovir	29	3	S021014	Low
Penciclovir	1200	3	S021014	High
Sulconazole	27	3	S021014	Low
Sulconazole	1200	3	S021014	High
Tribromsalan	112	3	S021014	High
Tribromsalan	1120	3	S021014	High
Imatinib	15	3	S021021	Low
Imatinib	150	3	S021021	High
Metoprolol	125	3	S021021	Middle
Metoprolol	1200	3	S021021	High
Strontium chloride hexahydrate	374	3	S021021	Middle
Strontium chloride hexahydrate	2200	3	S021021	High
Thiamphenicol	28	3	S021021	Low
Thiamphenicol	1500	3	S021021	High
Tiapride	120	3	S021021	Low
Tiapride	1200	3	S021021	High
Aztreonam	1100	3	S021028	High
Clomiphene	250	3	S021028	Middle
Flurbiprofen	4.5	3	S021028	Middle
Flurbiprofen	10	3	S021028	High
L-Camphor	50	3	S021028	Low
L-Camphor	500	3	S021028	High
Meropenem	150	3	S021028	Low
Meropenem	1500	3	S021028	High
Probucol	500	3	S021028	Middle
Probucol	1500	3	S021028	High
S(-)-Carbidopa	40	3	S021028	Low
S(-)-Carbidopa	1200	3	S021028	High
Saquinavir	20	3	S021028	Low
Saquinavir	1500	3	S021028	High
Tazobactam	150	3	S021028	Low
Tazobactam	1500	3	S021028	High
Tranilast	30	3	S021028	Low
Fluorouracil	3	3	S021104	Middle
Fluorouracil	29	3	S021104	High
Ouabain	15	3	S021104	Middle
Ouabain	144	3	S021104	High
Amoxicillin	200	3	S030218	Middle
Amoxicillin	1100	3	S030218	High
Cycloheximide	0.025	3	S030218	Low
Cycloheximide	0.25	3	S030218	High
Dipyrone	150	3	S030218	Low
Dipyrone	1636	3	S030218	High
Insulin	0.56	3	S030408	High
3,3',5-Triiodo-L-thyronine	0.001	3	S030812	Low
3,3',5-Triiodo-L-thyronine	0.1	3	S030812	High
Auranofin	3.3	3	S030902	Low
Auranofin	33	3	S030902	High
Ergocalciferol	1	3	S030902	Low
Ergocalciferol	15	3	S030902	High
Ampiroxicam	16	3	S030916	Middle
Ampiroxicam	94	3	S030916	High
Phenacemide	29	3	S030916	Low
Phenacemide	400	3	S030916	High
Testosterone	1	3	S030916	Low
Testosterone	375	3	S030916	High
Nafenopin	80	3	S040311	Middle
Nafenopin	338	3	S040311	High
2-Nitroanisole	740	3	S040609	High
2-Nitroanisole	740	14	S040609	High
Bromodichloromethane	430	3	S040609	High
Bromodichloromethane	430	14	S040609	High
Dibromochloromethane	325	3	S040609	High
Dibromochloromethane	325	14	S040609	High
Mercuric chloride	2.5	14	S040617	High
Pyridine	223	14	S040617	High
Emetine	1	3	S040707	High
Emetine	1	14	S040707	High
Hexachloro-1,3-butadiene	50	3	S040721	High
Hexachloro-1,3-butadiene	50	14	S040721	High
Ibufenac	250	3	S040722	Middle
Ibufenac	500	3	S040722	High
Aldosterone	0.065	3	S040818	High
Aldosterone	0.065	14	S040818	High
Angiotensin II human	0.72	3	S040818	High
Angiotensin II human	0.72	14	S040818	High
Racepinephrine	0.77	3	S040818	High
Epinephrine	0.77	14	S040818	High
Isoprenaline	4.2	3	S040818	High
Isoprenaline	4.2	14	S040818	High
L-Phenylephrine	0.44	3	S040818	High
L-Phenylephrine	0.44	14	S040818	High
Norepinephrine	1.75	3	S040818	High
Norepinephrine	1.75	14	S040818	High
*: The dose information for AnimalGAN was divided into three levels (i.e., high, middle, and low) while the real dose value was used in DrugMatrix. Therefore, we converted the real dose value from DrugMatrix to a 3-level of dosage input in accordance with the TG-GATEs dose assignment formula.

## Sheet: treatments_DM_common
TEST_ARTICLE	DOSE	DURATION	STUDY_ID	DOSE_LEVEL
N-Nitrosodiethylamine	1.67	3	I011106	Low
N-Nitrosodiethylamine	34	3	I011106	High
Terbinafine	80	3	R020423	Low
Terbinafine	2000	3	R020423	High
Pemoline	140	3	R020514	High
Chlorpropamide	38	3	R020716	Middle
Chlorpropamide	269	3	R020716	High
Ethambutol	59	3	R020716	Low
Ethambutol	998	3	R020716	High
Glyburide	10	3	R020730	Low
Glyburide	1500	3	R020730	High
Amiodarone	36	3	R020910	Middle
Amiodarone	147	3	R020910	High
Ticlopidine	22.3	3	R020910	Low
Ticlopidine	223	3	R020910	High
Tacrine	3	3	R020924	Middle
Tacrine	24	3	R020924	High
Trimethadione	53.5	3	R020924	Low
Trimethadione	535	3	R020924	High
Carboplatin	5	14	R030501	Low
Carboplatin	5	28	R030501	Low
Cisplatin	0.5	14	R030501	Low
Cisplatin	0.5	28	R030501	Low
Gentamicin	40	14	R030501	Middle
Gentamicin	40	28	R030501	Middle
Perhexiline	32	3	R031014	Low
Perhexiline	320	3	R031014	High
Cisplatin	0.5	14	R040810	Low
Gentamicin	40	14	R040810	Middle
Methapyrilene	10	14	R060209	Low
Methapyrilene	100	14	R060209	High
Carbon tetrachloride	400	3	S010924	Middle
Carbon tetrachloride	400	7	S010924	Middle
Carbon tetrachloride	1175	3	S010924	High
Carbon tetrachloride	1175	7	S010924	High
Ethanol	3000	3	S010924	Middle
Ethanol	3000	7	S010924	Middle
Ethanol	6000	3	S010924	High
Ethanol	6000	7	S010924	High
Clofibrate	130	3	S011002	Middle
Clofibrate	130	7	S011002	Middle
Clofibrate	500	3	S011002	High
Clofibrate	500	7	S011002	High
Fenofibrate	100	3	S011002	Middle
Fenofibrate	100	7	S011002	Middle
Fenofibrate	860	3	S011002	High
Fenofibrate	860	7	S011002	High
Gemfibrozil	100	3	S011002	Middle
Gemfibrozil	100	7	S011002	Middle
Gemfibrozil	700	3	S011002	High
Gemfibrozil	700	7	S011002	High
Allyl Alcohol	16	3	S011002	Low
Allyl Alcohol	16	7	S011002	Low
Allyl Alcohol	25	3	S011002	Middle
Allyl Alcohol	25	7	S011002	Middle
Cyclosporin A	70	3	S011009	Middle
Cyclosporin A	350	3	S011009	High
Etoposide	100	3	S011009	Low
Etoposide	750	3	S011009	High
Indomethacin	4.5	3	S011009	Low
Indomethacin	12	3	S011009	High
Sulindac	23	3	S011016	Low
Sulindac	132	3	S011016	High
Ibuprofen	54	3	S011016	Middle
Ibuprofen	263	3	S011016	High
Ketoconazole	25	3	S011016	Low
Ketoconazole	227	3	S011016	High
Azathioprine	20	3	S011016	Low
Azathioprine	160	3	S011016	High
Nimesulide	30	3	S011016	Middle
Nimesulide	162	3	S011016	High
Chlorpromazine	18	3	S011016	Middle
Chlorpromazine	73	3	S011016	High
Valproic acid	235	3	S011016	Low
Valproic acid	1340	3	S011016	High
Ethinylestradiol	10	3	S011023	Low
Ethinylestradiol	1480	3	S011023	High
Naproxen	10	3	S011023	Low
Naproxen	267	3	S011023	High
Simvastatin	15	3	S011030	Low
Simvastatin	1200	3	S011030	High
Fluphenazine	2.5	3	S011106	Middle
Fluphenazine	22	3	S011106	High
Acetaminophen	100	3	S011106	Low
Acetaminophen	486	3	S011106	Middle
Aspirin	35	3	S011106	Low
Aspirin	375	3	S011106	High
Fenofibrate	43	3	S011106	Low
Fenofibrate	430	3	S011106	High
Doxorubicin	0.65	3	S011106	Middle
Doxorubicin	3	3	S011106	High
Acetazolamide	47	3	S011113	Middle
Acetazolamide	250	3	S011113	High
Sulindac	64	3	S011113	Middle
Valproic acid	850	3	S011113	Middle
Ketoconazole	114	3	S011127	Middle
Naproxen	134	3	S011127	Middle
Promethazine	2.3	3	S011127	Low
Promethazine	113	3	S011127	High
Ciprofloxacin	72	3	S011204	Middle
Ciprofloxacin	450	3	S011204	High
Lomustine	4.2	3	S011204	Middle
Lomustine	8.75	3	S011204	High
Omeprazole	30	3	S011204	Low
Omeprazole	415	3	S011204	High
Etoposide	188	3	S011204	Middle
Fenofibrate	215	3	S011204	Middle
Indomethacin	9.6	3	S011204	Middle
Azathioprine	54	3	S011204	Middle
Diclofenac	3.5	3	S011211	Middle
Diclofenac	10	3	S011211	High
Meloxicam	0.6	3	S011211	Low
Meloxicam	33	3	S011211	High
Tamoxifen	2.5	3	S011211	Low
Tamoxifen	64	3	S011211	High
Penicillamine	100	3	S011211	Middle
Penicillamine	852	3	S011211	High
Carboplatin	6	3	S020108	Middle
Carboplatin	14	3	S020108	High
Cisplatin	1.17	3	S020108	Middle
Cisplatin	2	3	S020108	High
Cyclophosphamide	6.3	3	S020115	Middle
Cyclophosphamide	25	3	S020115	High
Phenobarbital	25	3	S020115	Middle
Phenobarbital	54	3	S020115	High
Flutamide	15	3	S020122	Low
Flutamide	197	3	S020122	High
Methimazole	28	3	S020205	Middle
Methimazole	100	3	S020205	High
Amitriptyline	20	3	S020311	Middle
Amitriptyline	160	3	S020311	High
Caffeine	30	3	S020311	Middle
Caffeine	93	3	S020311	High
Disulfiram	100	3	S020311	Middle
Disulfiram	500	3	S020311	High
Captopril	50	3	S020325	Low
Captopril	1750	3	S020325	High
Niacin	200	3	S020325	Low
Niacin	2625	3	S020325	High
Phenytoin	46	3	S020401	Low
Phenytoin	572	3	S020401	High
Cimetidine	100	3	S020408	Low
Cimetidine	2000	3	S020408	High
Phenylbutazone	25	3	S020415	Low
Phenylbutazone	368	3	S020415	High
Allopurinol	50	3	S020429	Middle
Allopurinol	175	3	S020429	High
Griseofulvin	30	3	S020429	Low
Griseofulvin	2500	3	S020429	High
Labetalol	60	3	S020429	High
Theophylline	10	3	S020429	Low
Theophylline	225	3	S020429	High
Pemoline	7	3	S020610	Low
Pemoline	70	3	S020610	Middle
Diazepam	15	3	S020617	Low
Diazepam	710	3	S020617	High
Ranitidine	50	3	S020617	Low
Ranitidine	1500	3	S020617	High
Sulpiride	55	3	S020617	Low
Sulpiride	1000	3	S020617	High
Isoniazid	15	3	S020729	Middle
Isoniazid	79	3	S020729	High
Methyldopa	100	3	S020729	Middle
Methyldopa	325	3	S020729	High
Gentamicin	34	3	S020805	Low
Gentamicin	267	3	S020805	High
Thioridazine	4	3	S021007	Low
Thioridazine	63	3	S021007	High
Allyl Alcohol	32	3	S030120	High
Acetaminophen	972	3	S030120	High
Valproic acid	1500	3	S030120	High
Methapyrilene	10	3	S030408	Low
Methapyrilene	100	3	S030408	High
Bromobenzene	44	3	S030916	Middle
Bromobenzene	439	3	S030916	High

## Sheet: treatments_TG_common
COMPOUND_NAME	DOSE_LEVEL	SACRI_PERIOD
nitrosodiethylamine	Low	4 day
nitrosodiethylamine	High	4 day
terbinafine	Low	4 day
terbinafine	High	4 day
pemoline	High	4 day
chlorpropamide	Middle	4 day
chlorpropamide	High	4 day
ethambutol	Low	4 day
ethambutol	High	4 day
glibenclamide	Low	4 day
glibenclamide	High	4 day
amiodarone	Middle	4 day
amiodarone	High	4 day
ticlopidine	Low	4 day
ticlopidine	High	4 day
tacrine	Middle	4 day
tacrine	High	4 day
trimethadione	Low	4 day
trimethadione	High	4 day
carboplatin	Low	15 day
carboplatin	Low	29 day
cisplatin	Low	15 day
cisplatin	Low	29 day
gentamicin	Middle	15 day
gentamicin	Middle	29 day
perhexiline	Low	4 day
perhexiline	High	4 day
cisplatin	Low	15 day
gentamicin	Middle	15 day
methapyrilene	Low	15 day
methapyrilene	High	15 day
carbon tetrachloride	Middle	4 day
carbon tetrachloride	Middle	8 day
carbon tetrachloride	High	4 day
carbon tetrachloride	High	8 day
ethanol	Middle	4 day
ethanol	Middle	8 day
ethanol	High	4 day
ethanol	High	8 day
clofibrate	Middle	4 day
clofibrate	Middle	8 day
clofibrate	High	4 day
clofibrate	High	8 day
fenofibrate	Middle	4 day
fenofibrate	Middle	8 day
fenofibrate	High	4 day
fenofibrate	High	8 day
gemfibrozil	Middle	4 day
gemfibrozil	Middle	8 day
gemfibrozil	High	4 day
gemfibrozil	High	8 day
allyl alcohol	Low	4 day
allyl alcohol	Low	8 day
allyl alcohol	Middle	4 day
allyl alcohol	Middle	8 day
cyclosporine A	Middle	4 day
cyclosporine A	High	4 day
etoposide	Low	4 day
etoposide	High	4 day
indomethacin	Low	4 day
indomethacin	High	4 day
sulindac	Low	4 day
sulindac	High	4 day
ibuprofen	Middle	4 day
ibuprofen	High	4 day
ketoconazole	Low	4 day
ketoconazole	High	4 day
azathioprine	Low	4 day
azathioprine	High	4 day
nimesulide	Middle	4 day
nimesulide	High	4 day
chlorpromazine	Middle	4 day
chlorpromazine	High	4 day
valproic acid	Low	4 day
valproic acid	High	4 day
ethinylestradiol	Low	4 day
ethinylestradiol	High	4 day
naproxen	Low	4 day
naproxen	High	4 day
simvastatin	Low	4 day
simvastatin	High	4 day
fluphenazine	Middle	4 day
fluphenazine	High	4 day
acetaminophen	Low	4 day
acetaminophen	Middle	4 day
aspirin	Low	4 day
aspirin	High	4 day
fenofibrate	Low	4 day
fenofibrate	High	4 day
doxorubicin	Middle	4 day
doxorubicin	High	4 day
acetazolamide	Middle	4 day
acetazolamide	High	4 day
sulindac	Middle	4 day
valproic acid	Middle	4 day
ketoconazole	Middle	4 day
naproxen	Middle	4 day
promethazine	Low	4 day
promethazine	High	4 day
ciprofloxacin	Middle	4 day
ciprofloxacin	High	4 day
lomustine	Middle	4 day
lomustine	High	4 day
omeprazole	Low	4 day
omeprazole	High	4 day
etoposide	Middle	4 day
fenofibrate	Middle	4 day
indomethacin	Middle	4 day
azathioprine	Middle	4 day
diclofenac	Middle	4 day
diclofenac	High	4 day
meloxicam	Low	4 day
meloxicam	High	4 day
tamoxifen	Low	4 day
tamoxifen	High	4 day
penicillamine	Middle	4 day
penicillamine	High	4 day
carboplatin	Middle	4 day
carboplatin	High	4 day
cisplatin	Middle	4 day
cisplatin	High	4 day
cyclophosphamide	Middle	4 day
cyclophosphamide	High	4 day
phenobarbital	Middle	4 day
phenobarbital	High	4 day
flutamide	Low	4 day
flutamide	High	4 day
methimazole	Middle	4 day
methimazole	High	4 day
amitriptyline	Middle	4 day
amitriptyline	High	4 day
caffeine	Middle	4 day
caffeine	High	4 day
disulfiram	Middle	4 day
disulfiram	High	4 day
captopril	Low	4 day
captopril	High	4 day
nicotinic acid	Low	4 day
nicotinic acid	High	4 day
phenytoin	Low	4 day
phenytoin	High	4 day
cimetidine	Low	4 day
cimetidine	High	4 day
phenylbutazone	Low	4 day
phenylbutazone	High	4 day
allopurinol	Middle	4 day
allopurinol	High	4 day
griseofulvin	Low	4 day
griseofulvin	High	4 day
labetalol	High	4 day
theophylline	Low	4 day
theophylline	High	4 day
pemoline	Low	4 day
pemoline	Middle	4 day
diazepam	Low	4 day
diazepam	High	4 day
ranitidine	Low	4 day
ranitidine	High	4 day
sulpiride	Low	4 day
sulpiride	High	4 day
isoniazid	Middle	4 day
isoniazid	High	4 day
methyldopa	Middle	4 day
methyldopa	High	4 day
gentamicin	Low	4 day
gentamicin	High	4 day
thioridazine	Low	4 day
thioridazine	High	4 day
allyl alcohol	High	4 day
acetaminophen	High	4 day
valproic acid	High	4 day
methapyrilene	Low	4 day
methapyrilene	High	4 day
bromobenzene	Middle	4 day
bromobenzene	High	4 day
