# Supplementary material for: A generative adversarial network model alternative to animal studies for clinical pathology assessment
Source: Nat Commun. 2023 Nov 6;14:7141. doi: 10.1038/s41467-023-42933-9 (PMC10628291; doi:10.1038/s41467-023-42933-9)
Supplement: Supplementary file 9 — Source Data [file 41467_2023_42933_MOESM9_ESM.xlsx]

## Sheet: Figure 1c
Quantiles_Real_Generated	Quantiles_Background Control
5.13696	3.50552
12.7703	41.0785
17.5831	72.4599
24.0426	118.003
89.192	650.513

## Sheet: Figure 1d
Quantiles_Real_Generated	Quantiles_Background Control
0.955681	0.199262
0.997556	0.945262
0.998688	0.976334
0.999266	0.991143
0.999835	0.999938

## Sheet: Figure 4
Label	Category	Experiment			AnimalGAN
Hb	Hematology	0.8		HEMOGLOBIN	0.811715
Ht	Hematology	0.765714		HEMATOCRIT	0.748954
MCV	Hematology	0.851429		MCV	0.959554
MCH	Hematology	0.925714		MCH	0.940028
MCHC	Hematology	0.862857		MCHC	0.874477
Plat	Hematology	0.605714		PLATELET_COUNT	0.811715
Neu	Hematology	0.857143		NEUTROPHIL	0.874477
Eos	Hematology	0.87218		EOSINOPHIL	0.72106
Bas	Hematology	0.882353		BASOPHIL	0.645746
Mono	Hematology	0.966667		MONOCYTE	0.874477
Lym	Hematology	0.851429		LYMPHOCYTE	0.874477
ALP	Clinical chemistry	0.788571		ALP	0.937238
TC	Clinical chemistry	0.822857		CHOLESTEROL	0.7894
TBIL	Clinical chemistry	0.758824		TOTAL_BILIRUBIN	0.779637
GLC	Clinical chemistry	0.818841		GLUCOSE	0.800558
BUN	Clinical chemistry	0.685714		BUN	0.874477
CRE	Clinical chemistry	0.857143		CREATININE	0.969317
Na	Clinical chemistry	0.816667		NA.	0.811715
K	Clinical chemistry	0.891429		K	0.811715
Cl	Clinical chemistry	0.811429		CHLORIDE	0.868898
TP	Clinical chemistry	0.794286		TOTAL_PROTEIN	0.874477
RALB	Clinical chemistry	0.76		ALBUMIN	0.686192
AST	Clinical chemistry	0.726744		AST	0.748954
ALT	Clinical chemistry	0.742857		ALT	0.811715
LDH	Clinical chemistry	0.782857		LDH	0.811715
		0.811977			0.828508

## Sheet: SupplementaryFig1TrueValue
COMPOUND_NAME	SACRI_PERIOD	DOSE_LEVEL	RBC.x10_4.ul.	Hb.g.dL.	Ht...	MCV.fL.	MCH.pg.	MCHC...	Ret...	Plat.x10_4.uL.	WBC.x10_2.uL.	Neu...	Eos...	Bas...	Mono...	Lym...	PT.s.	APTT.s.	Fbg.mg.dL.	ALP.IU.L.	TC.mg.dL.	TG.mg.dL.	PL.mg.dL.	TBIL.mg.dL.	DBIL.mg.dL.	GLC.mg.dL.	BUN.mg.dL.	CRE.mg.dL.	Na.meq.L.	K.meq.L.	Cl.meq.L.	Ca.mg.dL.	IP.mg.dL.	TP.g.dL.	RALB.g.dL.	A.G	AST.IU.L.	ALT.IU.L.	LDH.IU.L.	GTP.IU.L.
danazol	4 day	Low	651.2	13.48	40.98	62.96	20.66	32.84	6.3	115.06	91.46	19	1	0	2.8	77	16.28	23.6	344.8	1493.6	55.2	161.4	131.2	0	0	187.2	16.4	0.18	143	4.28	107	10.96	7.04	5.72	3.14	1.26	72.4	45.6	168.2	1.8
danazol	8 day	Low	672.6	13.7	40.4	60.06	20.38	33.92	5.1	117.6	112.36	13	0.4	0	2	84	15.68	24.98	318	1505.8	51.8	140.4	128.4	0.002	0	181.8	18	0.2	143.2	4.38	105.8	10.74	6.2	5.56	3	1.16	65	39.6	139.6	2.2
danazol	15 day	Low	681.2	14.46	41.06	60.3	21.22	35.24	3.28	134.86	105.5	12	0.8	0	1.8	84.8	16.16	26.56	354.4	1681.6	49	177.6	132.8	0	0	182.8	18.2	0.18	143.6	4.12	106.6	10.74	6.78	6	3.1	1.1	57.4	38.4	154	2.6
danazol	29 day	Low	756.2	14.54	42.42	56.1	19.22	34.24	2.36	109.14	85.7	17.6	1	0	1.6	78.8	17.08	26.88	326.6	1348.8	46.6	334.4	142.4	0	0	191.4	17.8	0.2	142.8	3.86	105.8	10.48	6.1	6.16	3.04	0.98	59.2	39.8	121.8	3.2
danazol	4 day	Middle	645.6	13.48	40.3	62.42	20.84	33.38	6.58	115.76	87.06	15.8	1	0	2.4	80	16.46	22.74	355.8	1638.6	50.2	172.2	129.6	0.004	0	180.2	16.4	0.18	141.6	4.54	106.4	10.88	7.86	5.66	3.1	1.22	65.8	45.2	169.6	2
danazol	8 day	Middle	666.4	13.92	41.14	61.8	20.9	33.8	5.34	127.52	104.24	14.8	0.8	0	2	81.8	16.24	25.68	360	1469	49.4	210.2	132.2	0.002	0	181.6	16.2	0.18	142.2	4.26	106.2	10.76	6.48	5.84	3.06	1.1	64	42.6	134.6	1.8
danazol	15 day	Middle	701.4	14.58	41.2	58.78	20.8	35.38	2.76	124.56	113.76	10.8	0.8	0	2.4	85.2	17.26	26.4	334.2	1443.4	35.6	240.6	115	0	0	170	16.6	0.2	141.8	4.3	105.2	10.64	6.76	6	3.12	1.08	58	35.6	134.8	2.4
danazol	29 day	Middle	779.4	14.54	42.18	54.12	18.68	34.5	2.04	108.22	79.9	12.4	0.6	0	1.8	84.2	17.86	26.12	310.8	1201.6	41.4	280.2	130.4	0.002	0	178	14.8	0.2	142.2	3.98	105.6	10.24	5.76	6.24	3.12	1	57.6	35.6	121.6	2.8
danazol	4 day	High	626	13.14	39.42	62.96	20.96	33.3	5.28	122.18	100.36	12.2	1	0	3	83	16.6	23.9	355.8	1658.2	47.2	132.6	116.2	0	0	173.4	16.2	0.18	141	4.46	106	10.9	7.58	5.76	3.08	1.16	60.6	39.2	153.4	2
danazol	8 day	High	693.2	14.02	41.54	60	20.26	33.76	4.88	143.92	103.56	10.4	0.8	0	1.6	86.4	16.72	25.66	351.6	1593	44.2	200.6	121	0	0	184	15.6	0.14	142.4	4.28	105.8	10.88	6.98	5.84	3.16	1.2	61.2	36.4	136.6	2.4
danazol	15 day	High	734.6	14.84	42.06	57.28	20.18	35.24	2.38	118.96	81.16	9.6	0.8	0	2.2	86.8	17.08	28.86	345.6	1541.2	38.6	255.8	124.2	0	0	174.8	17.8	0.18	142.2	4.32	105.4	10.58	7.2	6.16	3.08	1	58.6	37.6	133.8	2.8
danazol	29 day	High	749	14.28	41.9	56.06	19.12	34.12	2.16	112.34	69.92	15.8	1.2	0	3	79.4	18.16	27.68	320.6	1028.8	41.4	275.4	133.6	0	0	177.8	15.2	0.18	141.6	4.22	104.4	10.58	6.56	6.4	3.16	1	55.8	37.6	122.6	3.6
bendazac	4 day	Low	636	13.4	40.58	63.9	21.06	32.98	6.88	128	98.42	12.8	1.4	0	6.6	79.2	11.94	17.02	215.2	891	74.4	99.6	149.8	0.384	0.018	205.2	17.2	0.56	140.4	4.54	103	10.96	7.52	5.68	3.9	2.2	66.6	36.6	128	0.8
bendazac	8 day	Low	665.6	14.1	41.52	62.4	21.2	33.96	6.06	131.92	109.2	14	1.2	0	6.8	78.4	11.68	17.34	214.6	930	72	114.6	145.4	0.352	0	214.2	18.6	0.48	142	4.5	104.8	10.88	7.16	5.74	3.88	2.12	68.4	32.8	94.4	0.8
bendazac	15 day	Low	720.6	14.86	43.98	61.02	20.62	33.76	2.82	121.34	112.06	10.4	0.6	0	3.4	85.2	10.98	17.14	228.2	683.4	73.2	125.8	154.2	0.346	0.03	185.4	18.4	0.48	140.8	4.56	105.8	10.46	6.94	6.04	3.76	1.66	62.6	31.6	131.8	1.4
bendazac	29 day	Low	796.6	15.38	45.06	56.66	19.28	34.08	2.34	119.32	105.36	15.4	1.2	0	5.4	77.4	11.98	17.24	217.6	780.4	68.2	169	147.6	0.282	0.006	192.2	17.6	0.54	139.6	4.42	104.2	10	5.96	6.26	3.74	1.5	62.4	30.4	90	1.6
bendazac	4 day	Middle	624.4	13.48	40.38	64.76	21.62	33.4	7.12	116.42	112.6	11.8	1	0	6.8	80.6	11.78	17.2	205	987.2	82	79.8	153.6	0.41	0.048	199.8	15.8	0.6	140	4.54	104.2	10.82	7	5.74	3.82	2.02	65.6	39.8	107.6	1
bendazac	8 day	Middle	649.8	14.06	41.04	63.16	21.66	34.28	6.8	139.22	114.46	14	1.2	0	8.4	76.8	11.68	17.26	229.2	927.8	71.8	108.6	141	0.396	0.014	206	18.8	0.5	140.6	4.44	105.6	11.06	6.62	5.74	3.8	1.98	55.8	31.6	110.8	1
bendazac	15 day	Middle	715	14.64	43.18	60.4	20.46	33.88	2.9	126.28	124.16	11.4	1	0	4.8	83.2	11.38	17.72	213.4	909.2	68	125.4	145.6	0.388	0.04	198.6	18.8	0.56	140.8	4.48	106	10.34	6.46	6.16	3.8	1.64	63	32.2	108	1.8
bendazac	29 day	Middle	801.2	15.58	45.8	57.24	19.48	34.04	2.22	113.66	131.2	9	1.2	0	2.2	87	12	18.1	216.6	669.2	61.4	154.4	136.8	0.39	0.02	189.2	20	0.56	139.6	4.44	103.8	9.7	5.72	6.24	3.66	1.42	62.4	31.4	102.8	1.2
bendazac	4 day	High	655.2	14.16	42.02	64.18	21.6	33.68	6.16	133.26	109.6	14.4	0.8	0	9.2	75.2	12.26	19.02	218	1088.6	66.2	68.8	131	0.762	0.076	192.6	17.4	0.56	140.4	4.4	103.6	10.8	5.82	5.48	3.82	2.3	75.8	44.4	141.8	1.2
bendazac	8 day	High	641.6	13.8	40.58	63.3	21.52	33.98	6.12	132.2	123	11.4	0.8	0	5.2	83	12.6	20.16	207.6	1331.4	63.6	55.2	121	0.768	0.022	196.8	19.6	0.54	141	4.38	105	11.14	5.82	5.68	3.8	2.04	67.6	37	115.8	1
bendazac	15 day	High	702.2	14.68	43.04	61.34	20.88	34.02	2.98	128.38	117.7	10.8	0.6	0	5.6	83	11.7	18.92	213.6	903.6	62.4	79.4	130.2	0.666	0.024	185.6	20.4	0.54	140.8	4.24	105.2	10.3	5.28	6.06	3.94	1.9	60.8	36.6	105.6	1.4
bendazac	29 day	High	760.5	14.825	43.85	57.75	19.5	33.775	3.175	114.475	142.5	10.75	1	0	5.5	83.25	13.45	20.975	216.5	768	54.75	57.75	117	0.8775	0.0525	187	20.25	0.6	140	4.025	103	9.875	4.975	6.175	3.725	1.55	57	34	72	1.5
benziodarone	4 day	Low	629.4	13.78	40.76	64.72	21.9	33.84	6.48	115.3	104.54	13.2	1	0	6.4	79.4	11.66	17.52	216.8	1087.2	79.4	74.4	155.4	0.306	0.016	191.2	16.8	0.52	141	4.46	104	10.68	7.84	5.72	3.64	1.78	67.4	42.6	103.8	1.6
benziodarone	8 day	Low	661.6	14.2	41.76	63.22	21.46	33.98	4.7	117.86	111.92	10	1	0	4.6	84.6	11.92	17.52	221.6	918	73.6	110.6	153.2	0.346	0.018	191.8	18	0.56	139.6	4.64	103.4	10.82	7.34	5.94	3.74	1.72	63.4	32.6	101.6	2
benziodarone	15 day	Low	710	14.58	43.36	61.06	20.54	33.62	2.54	117.5	109.12	11.2	1	0	5.2	82.8	11.8	18.06	223.6	914	71.6	159.4	152.8	0.294	0.008	200.4	19.6	0.54	141.2	4.62	105.2	10.28	6.7	6.18	3.86	1.66	63.2	31.8	109.6	1.8
benziodarone	29 day	Low	799.8	15.24	45.38	56.74	19.04	33.58	2.98	124.26	128.8	11	1.6	0	4.8	83.2	11.98	18.9	231.2	629.8	78.4	123.8	156.6	0.264	0.01	194.4	20.2	0.66	139.6	4.44	104.2	10.88	6.4	6.32	4.02	1.76	63.8	36.4	121.4	1.8
benziodarone	4 day	Middle	651.4	13.86	41.62	63.92	21.3	33.28	6.38	123.86	123	12.4	0.8	0	5.8	80.4	11.4	17.76	228.6	1104	79	66	148.4	0.314	0.038	196	17.6	0.54	140.6	4.4	103.4	10.78	7.3	5.86	3.8	1.86	61	38.2	112.6	2
benziodarone	8 day	Middle	666.6	14.08	41.58	62.46	21.14	33.88	3.84	139.6	95.66	13	1.2	0	7.2	78.6	11.68	17.92	241	1041.8	78.8	87.2	153.4	0.3	0.03	184	20.6	0.58	140.6	4.48	103	11.04	7.78	6.08	3.82	1.68	65.2	35	119.8	1.6
benziodarone	15 day	Middle	700.6	14.28	42.48	60.7	20.38	33.6	2.46	122.78	113.06	9.2	0.8	0	5.2	85	11.8	18.4	229.4	712.4	73.8	67.6	139.6	0.25	0.04	199	20.8	0.58	141	4.42	105.2	10.6	6.86	5.96	3.98	2	61.6	34.2	105	1.2
benziodarone	29 day	Middle	778.6	15.22	45.16	58	19.54	33.66	3.44	114.46	123.68	11.2	1.4	0	6	81.8	11.82	18.86	225	685.6	86.4	78.6	159.6	0.258	0.012	195.4	22	0.66	140.6	4.44	103.6	10.7	6.44	6.48	4.1	1.74	59.2	37	96.6	1.2
benziodarone	4 day	High	619.2	13.58	40.06	64.7	21.96	33.9	7.28	119.82	107.26	20	1	0	9	70.4	11.8	19.44	220.8	951	74.2	34.2	132.4	0.312	0.038	178.4	16.4	0.56	141.4	4.28	104.8	10.6	6.98	5.74	3.8	1.98	69.6	42.6	121.6	1.4
benziodarone	8 day	High	644	13.86	40.92	63.5	21.5	33.86	4.34	125.7	103.78	10.8	0.6	0	6.8	82.2	12.02	18.56	217	932.2	72.8	47	133.2	0.248	0.03	190.8	19.2	0.6	140	4.12	104	10.88	8	5.92	3.9	1.96	59.4	35	99	1.6
benziodarone	15 day	High	685.4	14.44	42.58	62.14	21.06	33.92	2.76	116.06	120.98	10.8	1	0	6	82.8	11.98	19.26	211.8	877	64.2	48.2	123.2	0.25	0.038	195.8	21.4	0.58	141.4	4.1	104.4	10.56	6.74	6.18	3.9	1.74	63.2	36	95.8	1.6
benziodarone	29 day	High	768.2	15.02	44.32	57.8	19.56	33.88	2.84	108.92	122.34	12.2	1.6	0	7.4	78.6	12.34	20.78	223	700.6	72	43.6	133	0.25	0.022	192.6	23	0.68	140.8	4.06	106.4	10.54	6.42	6.22	3.98	1.8	63.4	39.8	106.2	1.6
etoposide	4 day	Low	639.8	14.06	41.58	65.06	21.96	33.78	7.72	121.44	107.3	11.6	1	0	5.8	81.4	11.9	16.7	223	966.6	79.6	97	149.4	0.282	0.008	196.2	16.8	0.48	140	4.58	103.4	10.96	7.46	5.62	3.56	1.76	63.4	33.6	110.6	2.2
etoposide	8 day	Low	664.8	14.14	42	63.26	21.34	33.68	5.92	127.2	110.8	15	1	0	5.2	79	11.58	16.52	216.6	880.2	78.8	122.4	163.2	0.34	0.038	208.2	17	0.5	140	4.56	103.8	10.6	7.18	5.72	3.66	1.8	62.8	34.2	103.6	1
etoposide	15 day	Low	731.2	14.98	44.4	60.76	20.48	33.72	4.28	124.84	108.94	20.6	1.2	0	6.6	71.8	11.6	17.8	224.4	906.4	68.4	111.2	138.4	0.324	0.022	193	17.8	0.54	141.2	4.54	106	10.4	6.54	5.9	3.6	1.56	63.8	30.8	102.6	1.4
etoposide	29 day	Low	775	15.54	45.68	58.98	20.06	34	5.78	106.66	109.38	15.6	1.6	0	7.2	75.6	11.74	18.52	227.8	733.2	71.4	144	142.6	0.288	0.004	204.8	20.2	0.6	141.4	4.42	106	10.32	5.54	6.14	3.66	1.5	63.2	29.2	111.6	2.2
etoposide	4 day	Middle	619	13.86	40.96	66.24	22.42	33.82	5.48	134.46	84.24	13.2	1.2	0	8	77.8	11.8	17.3	217.6	979.2	80.6	89.4	150.2	0.296	0.008	189	19.8	0.54	140.6	4.58	104.2	11.26	7.44	5.68	3.56	1.72	68	32.8	128.6	1.2
etoposide	8 day	Middle	667.4	14.1	41.66	62.52	21.18	33.86	5.12	126.46	87.22	13.6	1	0	5.8	79.6	11.44	17.02	223.8	831	103.4	69	174.2	0.36	0.054	194.6	21.2	0.54	141	4.48	104.6	10.66	7.12	5.84	3.56	1.58	63.4	28.6	111.6	1.6
etoposide	15 day	Middle	718	14.94	43.9	61.18	20.86	34.08	4.18	126.14	91.02	13.2	1.4	0	6.2	79.4	11.34	17.46	221.4	847.2	75.8	104.4	152	0.292	0.018	195.6	19.2	0.56	141.4	4.62	105.6	10.44	6.38	5.94	3.72	1.7	61	27.6	96.8	1.2
etoposide	29 day	Middle	804	15.64	46.1	57.32	19.42	33.9	5.7	114.5	104.86	15.4	2	0	4.8	78	11.94	17.46	208	700.2	61	122.4	128.4	0.306	0.012	199.8	20	0.54	141.2	4.36	106.4	10.18	6.04	5.84	3.6	1.64	59.4	27.8	90.6	1.8
etoposide	4 day	High	660.8	14.46	42.76	64.78	21.88	33.82	3.02	127.34	77.38	9.2	1.2	0	5.8	84.2	11.94	16.98	224.8	801.8	82	59.4	141.6	0.276	0.018	183	19.6	0.5	140	4.68	104.8	10.92	7.54	5.6	3.66	1.9	55.2	20.6	102.2	1.8
etoposide	8 day	High	662.2	13.92	40.92	61.9	21.08	34.04	4.32	138.48	73.42	10.8	1.2	0	5.2	82.8	11.88	17.9	204.2	708.4	73.6	84.4	147.6	0.31	0.046	189.2	18.4	0.48	140.2	4.64	105	10.54	6.8	5.66	3.5	1.62	64.8	26.4	111.6	1.4
etoposide	15 day	High	711.4	14.84	43.62	61.44	20.88	34	5.46	116.92	67.74	20.2	1.4	0	7.6	71	11.44	16.98	216.2	788.6	76	81.6	142	0.362	0.032	215	18.6	0.58	141	4.26	104.6	10.46	6.7	5.72	3.44	1.52	61.8	29.6	83.2	1.6
etoposide	29 day	High	781.8	15.46	45.76	58.56	19.78	33.78	6.66	117.5	74.12	13.6	2.2	0	8.4	76	11.7	17.44	227.6	663	67.4	139.8	147.4	0.27	0.02	204	21.4	0.56	141.6	4.46	105.6	10.28	5.62	5.92	3.62	1.62	63	26.6	104.2	2.2
acetamidofluorene	4 day	Low	663	14.8	42.22	63.7	22.32	35.04	4.1	131.38	118.04	14	1	0.6	2.8	81	12.3	18.86	226.6	746.6	50.2	77	100.8	0.142	0.086	196.4	12.4	0.44	140.2	4.12	102.8	10.32	7.18	4.96	2.94	1.46	69.2	26.6	241	1.2
acetamidofluorene	8 day	Low	692.2	15.36	42.82	61.94	22.24	35.9	1.76	159.64	125.94	12.6	1	0.8	3	82	12.98	18.42	204	1055.8	44.4	115	110.6	0.164	0.096	182.2	13.8	0.46	140.2	3.9	105.2	10.22	6.42	4.44	2.58	1.4	88	35	271	1.6
acetamidofluorene	15 day	Low	747.2	14.72	42.04	56.28	19.72	35.04	1.84	144.22	145.56	15.6	0	1	3.2	79.8	14.92	19.08	102.2	1040.6	40.8	43.8	102.4	0.67	0.55	171	13	0.5	141.2	3.86	104.6	9.36	7.12	3.82	2.16	1.32	98.6	42	211.2	1.4
acetamidofluorene	29 day	Low	727	13.9	40.1	55.075	19.1	34.675	5.6	110.15	266.725	25.5	0.75	0.75	4	68.5	19.2	25.375	78.25	967.25	52.5	26.5	113	3.5775	2.76	143.25	15.75	0.4	140.75	3.975	104	8.875	6.8	3.75	1.875	0.975	150.25	55.5	209	22.75
acetamidofluorene	4 day	Middle	718.2	15.74	45.06	62.74	21.92	34.9	3.64	133.72	85.02	22.4	0.8	0.8	2.8	72.4	12.74	20.08	260.6	615.4	45.4	47.6	86.2	0.14	0.076	191	11.4	0.42	141.6	4.26	104.4	10.14	8.24	5.02	2.94	1.42	70.8	24	220.8	1.2
acetamidofluorene	8 day	Middle	715.8	14.68	41.58	58.14	20.5	35.3	1.22	174.64	106.28	12.2	0.6	0.8	2.8	83	13.8	20.16	167.8	822.2	37.6	75.2	93	0.176	0.098	170.6	11.4	0.44	139.8	4.12	105.4	9.8	6.02	4.36	2.6	1.52	83.4	33.8	274.8	1
acetamidofluorene	15 day	Middle	667	13.1	38.46	57.66	19.66	34.08	6.32	144.44	169.94	21	0	0.8	3	74.6	15.16	18.32	106.8	791.2	43.4	64.6	104.8	0.74	0.612	157	13.6	0.46	141	4.12	103.4	9.6	7.76	4.1	2.32	1.3	83.6	41	206	2
acetamidofluorene	29 day	Middle	667.6	13.62	40.78	61.32	20.5	33.38	6.56	149.88	220.68	34.2	0	0.2	2.8	61.6	18.84	22.08	74.4	1005.4	55.4	76.2	128.8	1.636	1.216	146	12.4	0.42	141	3.88	104.6	8.94	6.72	3.94	2.04	1.06	126.6	58.8	264.4	9.6
acetamidofluorene	4 day	High	716.4	15.2	43.86	61.2	21.22	34.64	2.92	140.28	127.64	23.2	0.8	0.8	3	71.4	12.76	20.92	229.4	595	49.2	52.2	93.2	0.172	0.096	193.6	10.2	0.42	142.4	4.26	105.8	9.88	7.38	4.98	2.94	1.46	72.2	24	281.2	1.2
acetamidofluorene	8 day	High	605.6	12.94	36.04	59.52	21.38	35.92	4.68	184.76	186.46	26.4	1	0.6	3	68.2	12.42	19.82	207	616.8	51.6	115	113.2	0.24	0.148	165.8	13	0.48	138.4	4.04	102.8	10.42	6.54	4.7	2.84	1.52	75.8	32	224.2	1
acetamidofluorene	15 day	High	576.8	13.18	40.3	69.96	22.84	32.7	14.74	162.96	142.62	23	0	0.6	2.6	73.2	13.5	21.56	169.6	611.4	54.8	154.4	135.4	0.276	0.172	160.6	13.2	0.5	141	4.3	104.8	9.94	6.78	4.78	2.86	1.5	70.4	39.8	190	1.2
acetamidofluorene	29 day	High	632.8	13.16	39.82	63.08	20.86	33.1	10.22	134.9	131.24	27.8	0.4	0	2.6	67.6	13.32	22.96	142	649.6	59.4	134.8	145.6	0.386	0.258	162.2	14	0.46	140.4	3.72	104.8	9.8	6.58	4.78	2.7	1.34	72.6	42.4	169.8	4.8
nitrosodiethylamine	4 day	Low	624.4	13.32	38.4	61.5	21.34	34.7	5.54	134.12	68.08	14.2	1	0.2	2	82	11.72	18.74	224.6	1018.6	72.4	114.4	142.4	0.148	0.094	204.6	14.2	0.4	140.6	4.3	102.6	10.82	8.52	5.54	3.34	1.54	65.8	33	217.4	1.4
nitrosodiethylamine	8 day	Low	659.8	13.96	40.04	60.72	21.14	34.82	4.8	142	96.86	17.2	1	0	3	78.2	11.88	20.62	219.2	847.6	66.8	122.2	131.6	0.176	0.116	191.6	15.4	0.42	140.4	4.4	103.4	10.6	8.18	5.54	3.36	1.56	67.2	31.2	214.2	1
nitrosodiethylamine	15 day	Low	695.4	14.4	41.34	59.52	20.76	34.88	4.12	139.36	103.22	17.4	1	0.8	2	78.4	11.96	19.8	213.2	752	68.8	79.4	129.4	0.154	0.096	192.2	15.2	0.44	141.2	3.88	102	10.64	7.66	5.76	3.38	1.42	68.6	36	190.2	1.2
nitrosodiethylamine	29 day	Low	759.6	15.44	42.48	55.94	20.32	36.32	2.9	124.16	104.7	15	1.2	0.6	2.4	80.4	11.72	19.14	215.6	685.6	72	109.8	142.2	0.16	0.102	203.8	15.6	0.48	141.6	3.72	103.2	10.18	6.96	5.98	3.38	1.3	69.4	37.6	198.4	1.6
nitrosodiethylamine	4 day	Middle	639	13.66	39.56	61.96	21.36	34.46	5.5	144.54	81.64	15.6	1	0.4	1.8	80.6	11.92	17.92	224.4	927.8	69	75	126.4	0.14	0.09	186.6	14.4	0.4	140.8	4.1	103.4	10.64	7.54	5.48	3.28	1.48	69	33.6	186.8	1.4
nitrosodiethylamine	8 day	Middle	693.4	14.74	41.74	60.26	21.22	35.24	3.44	139.18	94.2	15.8	1	0.8	2.4	80	12.34	19.34	210.6	860.8	71.4	59.2	131	0.16	0.1	190.2	13.6	0.44	141.2	3.96	104.2	10.38	7.38	5.34	3.34	1.66	78	36.2	236.4	1.2
nitrosodiethylamine	15 day	Middle	745.2	15.98	44.82	60.16	21.44	35.62	2.98	135.06	125.04	20	1.2	1	2.6	75.2	12.82	18.66	212	1173	70.4	67.6	140.2	0.202	0.138	180	15	0.5	140.2	3.84	101.6	10.5	6.98	5.5	3.36	1.56	91.4	52.8	259	2.2
nitrosodiethylamine	29 day	Middle	815	16.82	45.52	55.86	20.62	36.92	1.94	115.54	126.64	18	0.8	0.6	2.4	77.4	12.74	17.12	197.8	1261.4	70.8	79.2	146.2	0.214	0.142	165.8	15	0.5	140.6	3.5	103.6	9.94	5.94	5.28	3.32	1.72	110.4	69	242	3.2
nitrosodiethylamine	4 day	High	732.4	15.58	44.72	61.08	21.26	34.8	4.04	134.92	84.58	12.6	1.4	0.6	3.4	81.2	14.2	17.14	211.6	979.2	80.6	59.4	135.8	0.198	0.136	174.6	12.4	0.4	140.4	4.02	103.2	10.36	7.54	5.24	3.36	1.8	196.8	64.4	316.8	1.6
nitrosodiethylamine	8 day	High	827	17.42	48.96	59.2	21.06	35.58	1.58	126.62	117.38	17.4	1	1	4.4	76	19.54	21.4	153.6	1514	109	27.4	171	0.926	0.704	140.4	12.6	0.42	138.6	3.88	104.2	9.6	6.98	4.38	2.9	1.96	315.6	160.2	465.4	9.2
nitrosodiethylamine	15 day	High	807	16.7	48.8	60.5	20.7	34.2	3.6	112.1	108.1	65	0	1	7	26	63.4	87.2	66	1357	231	88	245	5.08	4.17	61	47	0.7	130	4.5	90	9.4	9.2	3	2.2	2.8	748	206	983	16
ticlopidine	4 day	Low	631.6	13.56	38.5	61.06	21.48	35.22	6.22	129	87.96	20.2	1	0.6	3	74.2	11.58	19.74	223.6	1106	75.4	100.8	155.8	0.112	0.072	212	14.8	0.38	142	4.08	104.2	10.76	7.5	5.56	3.42	1.6	67.8	36.4	163.6	1
ticlopidine	8 day	Low	658.6	14.06	39.32	59.72	21.34	35.72	5.8	117.84	104.12	18.2	1	0.8	3.2	76	11.24	18.12	231.2	861.2	78.4	84.8	150.8	0.108	0.068	204.4	15.4	0.36	142.4	3.94	103.4	10.62	7.6	5.66	3.46	1.58	71.8	38.4	167.6	1
ticlopidine	15 day	Low	668.2	14.14	39.22	58.7	21.22	36.1	4.72	116.94	124.78	16.8	0.8	0.8	2.6	78.6	11.58	21.38	221.2	887.6	74.4	120.6	154.8	0.102	0.058	225.4	16.8	0.44	142.2	4.18	103.6	10.68	7.74	5.7	3.34	1.4	68.8	36.4	174.2	1
ticlopidine	29 day	Low	752.8	14.94	40.42	53.7	19.86	36.96	2.92	106	115.86	13.8	1.2	0.6	2	82	11.66	18.04	223.6	647.4	78.4	133.8	158.4	0.112	0.07	200.8	15.8	0.46	142	3.82	104	10.5	7.22	5.8	3.46	1.5	64.2	37	145	1
ticlopidine	4 day	Middle	626.4	13.44	37.82	60.4	21.48	35.54	5.62	125.56	100.66	14.6	1	1	2.6	80.6	11.34	21.26	224	968	89.8	69.8	162.6	0.112	0.07	195.6	15.4	0.4	142.2	3.98	104	10.9	7.28	5.5	3.28	1.48	65.8	38.2	152.8	0.8
ticlopidine	8 day	Middle	633.2	13.58	38.24	60.42	21.42	35.46	5.36	123.68	117.48	13	0.8	0.6	2.6	81.8	11.58	22.28	227.4	969.2	74.8	68.2	145.4	0.114	0.068	192.6	14.8	0.36	142.4	3.88	103.2	10.68	7.2	5.66	3.5	1.62	73.2	39.4	144.8	0.8
ticlopidine	15 day	Middle	681	14.48	40.56	59.62	21.3	35.72	4.26	114.28	108.62	15.4	0.8	0.8	2.2	80.6	11.8	19.92	220.4	792.6	78.8	94.2	152.2	0.098	0.06	205	15.8	0.42	143.4	3.82	104.4	10.54	7.52	5.68	3.44	1.52	68.8	36.6	161.8	1
ticlopidine	29 day	Middle	770	15.34	41.12	53.42	19.96	37.36	2.98	114.66	136.44	13.6	0.8	1	2.2	81.6	11.6	18.74	219.8	625.8	76.8	82.8	154.8	0.11	0.072	202.8	17.6	0.48	142.2	3.76	103.4	10.68	7.54	6.28	3.64	1.36	71.6	44	152.4	0.8
ticlopidine	4 day	High	640.4	13.68	38.5	60.14	21.38	35.52	3.52	149.44	84.02	11.2	0.8	0.6	2.6	84	12.38	25.44	212.6	1140	93	55.6	163.2	0.138	0.084	175.4	13.8	0.42	142	3.98	105.4	10.18	7.04	5.24	3.22	1.6	68.6	40.2	134.6	1.6
ticlopidine	8 day	High	646.4	13.28	37.08	57.34	20.56	35.8	4.86	141.74	116.72	20.8	1	0.4	3	73.6	12.46	25.44	249.2	768.8	126.8	67.4	222.6	0.134	0.084	172.6	15.8	0.4	142.4	4.06	102.8	10.66	7.3	5.98	3.48	1.42	78	49.8	186	1.8
ticlopidine	15 day	High	679	14.14	39.38	58.08	20.88	35.92	4.42	122.96	118.32	12.8	1	0.6	2.2	82.4	12.5	27.32	229.6	721.2	99.2	53.6	182.8	0.124	0.08	201.4	15.2	0.4	142.2	3.92	103.2	10.6	8.36	5.98	3.44	1.36	62.4	35.2	141	2.4
ticlopidine	29 day	High	747.8	14.76	39.82	53.3	19.74	37.08	3.2	108.62	125.4	17.6	1.4	0.8	2.4	77.4	11.78	22.42	261.8	578.4	116.4	62.4	206	0.14	0.086	197	16.8	0.48	141.6	3.96	102	10.84	7.94	6.54	3.7	1.28	67.6	47	196.6	2.6
cisplatin	4 day	Low	649.6	13.36	40.88	62.98	20.56	32.64	4.94	127.82	112.58	15.4	1	0	2.8	80.4	15.6	23.18	298	1669.8	66.6	118.6	137.8	0.012	0	183.8	16	0.18	140.8	4.52	106	10.96	7.2	5.44	3.04	1.28	74.8	38	157	2
cisplatin	8 day	Low	656.4	13.44	40.48	61.78	20.5	33.2	4.76	129.88	138.18	13.2	1	0	2.6	82.6	15.74	25.44	293.8	1640.2	76.2	113.8	142.6	0.012	0	178	17.2	0.2	141.4	4	105.8	10.78	6.6	5.36	2.94	1.24	69.6	41.8	147.2	2
cisplatin	15 day	Low	681.4	13.84	41.28	60.62	20.32	33.54	3.6	121.44	110.54	14.6	1	0	2.6	81.2	15.54	25.52	319.2	1614.4	69.2	171	146.8	0	0	170.8	18.8	0.2	141	4.48	105.6	10.72	6.72	5.78	3.02	1.1	71.2	37.6	128	1.8
cisplatin	29 day	Low	761.8	14.54	43.06	56.48	19.04	33.78	1.64	103.48	111.96	8.8	1	0	2	86.6	15.82	25.64	301.2	1088	65.6	137.4	137.6	0.002	0	184.4	18.6	0.2	142	4.16	106.2	10.38	6.04	6.04	3.16	1.08	62.6	35	117	3
cisplatin	4 day	Middle	638.6	13.12	40.22	63.02	20.56	32.64	4.28	127.22	92.7	12.6	0.8	0	2.6	83	15.46	23	284.8	1668.2	72.8	84.2	130	0.006	0	192.8	16.4	0.18	140.6	4.04	106	10.62	6.78	5.52	2.94	1.16	82.2	41.8	251.2	1.8
cisplatin	8 day	Middle	654.4	13.38	40.6	62.12	20.5	32.96	4.38	119.16	104.72	14.4	1	0	2.8	80.8	15.84	24.24	305.2	1590.6	72.6	131.6	143.6	0.012	0	180.8	18.2	0.2	140.8	4.36	106.6	10.66	6.68	5.44	2.98	1.22	68.4	33.8	149.6	1.8
cisplatin	15 day	Middle	686	13.96	42.12	61.38	20.36	33.24	3.06	120.32	97.54	10	0.6	0	3	85.4	15.3	24.86	311.2	1176	75	115.4	149.4	0.006	0	173	19.4	0.2	142.4	4.34	106	10.88	6.34	5.74	3.14	1.2	66.4	32.2	129	1.8
cisplatin	29 day	Middle	785.2	14.96	43.94	56	19.06	34.06	1.36	104.56	86.88	10.6	1.2	0	3	84	15.7	25.14	303.6	1069	67.8	169.4	146.2	0.004	0	166	19.4	0.24	141	4.24	105.6	10.5	5.62	6.12	3.26	1.16	70	33.6	118.6	2.2
cisplatin	4 day	High	667	13.52	40.94	61.44	20.26	32.96	2.54	136.98	69.24	9	1	0	2.2	87	15.74	23.66	288.4	1528.2	75.8	54.8	132.6	0.026	0.002	180.8	12.2	0.16	140.6	4.3	105.4	11.02	7.28	5.6	3.12	1.26	75.8	32.4	270.4	1.4
cisplatin	8 day	High	708.8	14.28	42.38	59.84	20.14	33.64	1.04	136.42	54.24	11.4	0.8	0	3.6	82.8	16.02	27.46	299.8	1309.4	63.4	64.2	118.8	0.02	0.002	170.8	18.4	0.2	140.8	4.08	106.4	10.74	5.94	5.82	3.2	1.22	79	31.2	247.4	1.6
cisplatin	15 day	High	739	14.88	43.38	58.76	20.14	34.26	0.42	68.36	50.78	13.4	0.4	0	4	80.8	15.32	26.8	276.4	720.4	86	43	134.8	0.006	0.002	165.8	42.2	0.54	142	4.2	106.8	10.42	5.52	5.78	3.14	1.2	102.8	37.6	248.4	3.8
cisplatin	29 day	High	653	12.1	33	50.5	18.5	36.7	0.1	3.1	32.4	20	0	0	3	77	16.9	17.9	270	311	77	91	140	0	0.01	210	332	3.6	129	5.4	93	9.1	11.7	4.5	2.3	1.1	125	47	2660	2
carboplatin	4 day	Low	647.8	13.02	40.42	62.48	20.12	32.18	4.52	122.48	100.06	12.6	0.8	0	2.8	83	16.24	23.9	317.8	1749.2	76.2	106.8	147.8	0.004	0	175.8	16.6	0.2	141.2	4.64	106.2	10.66	6.94	5.5	3.06	1.26	72.8	44.2	189.6	1.4
carboplatin	8 day	Low	662	13.16	40.66	61.5	19.88	32.36	4.62	136.32	108.64	15.2	1	0	2.4	80.8	15.76	22.18	304	1760.4	72.6	94.6	138.2	0.008	0	168.4	16.4	0.18	140.2	4.6	104.6	11	7.5	5.56	3.02	1.24	75	40.6	138.8	2.2
carboplatin	15 day	Low	698.75	14.1	42.125	60.3	20.175	33.45	3.125	111.05	122.25	12	1	0	2.5	83.25	15.825	26.35	302.25	1625	65.5	90.25	127.75	0.0125	0	176.75	18	0.2	142	4.375	105.25	10.775	6.75	5.75	3.15	1.2	77	37.75	160	2.75
carboplatin	29 day	Low	777.8	14.84	42.28	54.38	19.1	35.14	1.66	105.62	94.62	12	1.2	0	2.6	83.2	15.82	24.68	311.6	1005	68.8	102.2	133.8	0.006	0	181	17.4	0.2	142	4.2	106.6	10.58	6.02	6.02	3.04	1.02	73.4	40.4	140.2	2.4
carboplatin	4 day	Middle	657.4	13.42	41.18	62.66	20.42	32.58	4	127.38	89.92	20.6	1.2	0	3	74.6	16.52	24.08	324.4	1530.2	65	104.6	129.2	0.004	0	173.6	14.2	0.2	141	4.7	105.2	10.78	7.1	5.5	3.1	1.3	74.8	43	185.8	1.4
carboplatin	8 day	Middle	649.2	13.06	40.36	62.2	20.16	32.44	4.56	130.42	97.32	16.6	0.8	0	2.4	79.4	15.52	23.62	296.2	1757.2	70.4	110	143	0.006	0	169.6	17.8	0.22	140	4.68	106	10.66	6.96	5.62	3.14	1.28	82.6	40.6	186	1.6
carboplatin	15 day	Middle	670	13.96	41.12	61.38	20.86	33.96	2.84	119.16	100.34	9.2	0.6	0	3.2	86	15.52	25.36	327	1299.2	74.2	131.2	148	0.006	0	170.4	17.8	0.2	141.4	4.42	105.8	10.96	6.76	6	3.2	1.16	84.2	41.4	147	3.4
carboplatin	29 day	Middle	777.6	14.76	42.12	54.18	18.98	35.06	1.9	118.9	87.9	12.4	0.8	0	2.8	83	15.76	26.74	332.2	1001.8	72.4	96	134.2	0.004	0	179.6	18	0.24	141.6	4.18	106.2	10.96	6.08	6.26	3.18	1	78	40.6	131	2
carboplatin	4 day	High	635.4	13.02	39.86	62.84	20.54	32.68	2.72	122.46	75.4	8.8	1.2	0	3.2	85.8	16.36	23.52	288	1408.4	63.2	84.4	129.6	0.008	0.002	170.4	16.4	0.2	140.2	4.6	105	10.64	6.96	5.5	3.1	1.3	72.6	33.8	192.2	1.4
carboplatin	8 day	High	665.8	13.74	41.44	62.28	20.68	33.18	1.46	124.48	46.66	9.6	0.8	0	4.8	83.6	15.72	27.06	285.8	1401.8	66	38.2	118.6	0.012	0.002	170.8	14.8	0.2	140.4	4.4	106.2	10.78	7.26	5.96	3.24	1.22	102	41.4	192	1
carboplatin	15 day	High	701	14.1	41.56	59.28	20.1	33.94	0.82	50.18	57.14	12.8	0.4	0	4.6	80.8	15.46	26.78	299.6	1127	74.8	83.4	139.8	0.016	0	170.4	16.6	0.2	141.4	4.52	107.4	10.76	6.6	5.78	3.16	1.18	93.2	48	161	1.8
carboplatin	29 day	High	607.8	11.82	33.84	55.76	19.42	34.82	3.08	66.54	60.44	14.2	0	0	3.6	81	15.6	25.44	275.2	682.8	78.6	48.8	127.8	0.052	0.016	170	22	0.22	142.2	4.5	108.4	10.4	6.2	5.98	3	1.02	97.8	40	533	1.8
bromoethylamine	4 day	Low	620.8	13.16	38.26	61.64	21.18	34.4	4.68	119.18	80.24	12	1	0	2.8	83.2	16.2	22.46	280.4	1553.4	73.6	113	143.4	0.006	0	178.6	16.2	0.2	141.8	4.6	106.4	10.84	7.18	5.58	3.1	1.26	68.4	39.6	195.6	2
bromoethylamine	8 day	Low	644	13.54	39.3	61.04	21	34.4	3.9	116.56	126.74	15	0.8	0	2.8	80.6	15.76	22.72	278.8	1420.8	75.2	93	141	0.01	0	181	16.2	0.2	140.8	4.64	105.8	10.66	6.98	5.44	2.9	1.16	64	36.2	158.8	2
bromoethylamine	15 day	Low	686.6	14.1	40.26	58.66	20.5	34.98	3.28	116.5	104.74	11.4	1	0	2.2	84.8	15.76	22.98	310.8	1559.2	75.4	123	149	0	0	184	17.6	0.18	144.4	4.3	107	10.88	7.06	5.72	2.98	1.1	67.6	40.6	168.6	2.6
bromoethylamine	29 day	Low	772.8	15.72	42.42	54.94	20.36	37.06	1.9	110.2	107.84	10.6	1	0	1.4	85.4	16.36	24.68	305.8	1213.2	67.4	133.8	141.8	0.01	0	188.6	18.4	0.22	145.8	4.08	105.6	10.38	6.64	6.02	3.16	1.12	66	40.8	123	3
bromoethylamine	4 day	Middle	648	13.76	39.98	61.74	21.22	34.36	4.58	121.74	75.62	12.2	1	0	2	83.6	16.18	22.4	318.4	1767.4	71	113.8	138.8	0.006	0	169	15.6	0.16	142	4.58	106.6	10.9	6.88	5.6	3.12	1.26	69	39.6	209.6	1.4
bromoethylamine	8 day	Middle	645	13.92	40.08	62.2	21.6	34.74	3.9	123.38	115.98	11.8	1.4	0	2.8	83	15.78	23.5	282.6	1617	72.4	119	140	0.002	0	182.2	17.6	0.18	141	4.52	107.4	10.84	6.88	5.52	3.04	1.22	71.4	39.4	204	1.2
bromoethylamine	15 day	Middle	676.6	13.82	40.26	59.52	20.44	34.34	3.84	131.96	119.16	10.6	1.2	0	2	85.2	15.48	22.36	327.4	1499	77.6	98.2	145.8	0.004	0	170.2	18.2	0.2	143.2	4.42	107	10.76	7.14	5.78	3	1.1	69	41	142.6	2.8
bromoethylamine	29 day	Middle	775.2	15.8	42.88	55.36	20.42	36.94	2.18	110.12	90.44	12.2	1.4	0	1.4	84.2	16.38	25.96	312.2	1273.6	65.2	112.2	131.8	0.004	0	185.8	18.2	0.2	145	4.06	106.4	10.52	6.48	6.16	3.2	1.12	55	32.8	118	2.6
bromoethylamine	4 day	High	646.2	13.72	39.64	61.34	21.18	34.52	2.44	130.9	69.86	11	1	0	3	83.4	16.34	22.4	351	1285.8	77.8	53.4	140	0.014	0.004	160	16	0.2	141.6	4.48	109.2	10.58	5.78	5.6	2.98	1.16	63.2	37	206.4	1.4
bromoethylamine	8 day	High	676	14.1	40.48	59.88	20.88	34.84	1.56	140.52	86.98	8.6	0.8	0	2.4	86.8	15.94	23	332.6	1454.4	75.2	98.6	147.4	0.006	0	174.2	15.6	0.18	141.2	4.3	109	10.74	7	5.66	2.98	1.12	53.4	31.6	176.6	1.6
bromoethylamine	15 day	High	700.8	14.06	40.66	58.06	20.08	34.56	2.7	134.16	76.82	9.2	0.2	0	2	87.4	15.62	24.56	332.6	1344.2	69.2	93.6	143	0.012	0	170.4	19.2	0.14	144.4	4.26	110.2	10.84	6.84	5.96	3.08	1.08	49.4	34.2	135.6	2.6
bromoethylamine	29 day	High	744	14.8	40.74	54.84	19.92	36.34	3.34	120.68	65.76	15.6	1.4	0	3	79	16.06	25.9	333.4	1076.6	77.6	143.6	170	0.042	0	178	20.2	0.12	144.2	4.22	106.2	10.72	7	6.58	3.36	1.04	43	39	118	4
ethionamide	4 day	Low	677.6	14.24	42.22	62.34	21.02	33.72	9.8	130.1	94.2	17.4	1.6	0	6.6	75	11.48	17.26	217.6	919.8	80	100.4	152.6	0.236	0.008	190.8	18	0.48	141.2	4.58	105.4	10.74	7.18	5.58	3.6	1.84	60	34.4	84	2
ethionamide	8 day	Low	657.4	13.92	41.1	62.52	21.22	33.96	4.96	132.86	131.2	18.8	1	0	9.4	71	11.46	16.94	223.4	859.6	71.8	119.6	143.6	0.32	0.078	197.2	20	0.44	139.2	5	103.2	10.38	6.8	5.86	3.58	1.58	57.2	31.8	95.2	2
ethionamide	15 day	Low	720.8	14.88	43.62	60.56	20.66	34.14	4.52	125.18	124.4	18	1.2	0	4	76.4	11.8	16.8	223	705.8	70.4	107.6	152.2	0.278	0.026	206.6	17.6	0.54	142.2	4.44	104.4	10.82	7.16	5.92	4.12	2.3	62.4	34.8	95.4	1.8
ethionamide	29 day	Low	785.8	15.52	45.36	57.72	19.76	34.24	5.4	123.46	154	19.2	1.4	0	6	74	11.66	17.44	234.8	680.6	71.4	129	143.8	0.28	0.022	198.8	21.2	0.66	140.4	4.56	106	10.08	6.26	6.02	4.14	2.24	60	35.8	95.2	1.6
ethionamide	4 day	Middle	666.2	14.46	42.64	64.02	21.68	33.9	10.26	130.04	119.06	21.6	1	0	10.8	67	11.58	17.54	209	951.2	65.4	59.2	125	0.248	0.032	197.6	17.4	0.54	140.8	4.74	104.2	10.46	7.1	5.42	3.62	2.04	65.6	41.6	94.2	1
ethionamide	8 day	Middle	681.8	14.24	42.32	62.06	20.9	33.68	3.58	148.78	136.46	21.6	1	0	8.6	68.6	11.68	17.04	212	899	62	52.2	122.2	0.272	0.088	194.8	15.8	0.44	139.8	4.6	104	10.42	6.72	5.72	3.7	1.84	66.8	40.8	106.2	2.4
ethionamide	15 day	Middle	712	15.22	44.58	62.58	21.38	34.16	4.9	131.08	203.6	30.4	1.4	0	4.4	63.8	11.82	17.66	221	878.4	60.6	65.8	125.2	0.268	0.034	196.8	16.8	0.52	142.2	4.38	105	10.52	6.58	5.82	4.2	2.62	58.8	33.8	82	1.4
ethionamide	29 day	Middle	780.4	15.9	46.22	59.28	20.38	34.38	7.76	140.66	170.4	21.2	1.6	0	4.8	72.4	11.68	16.92	228.4	579.4	62.4	60.4	121.6	0.254	0.016	196	19	0.64	140	4.64	104.4	9.92	5.92	6.22	4.18	2.08	56	39.4	86.2	1.8
ethionamide	4 day	High	794.4	17.14	50.36	63.54	21.66	34.08	13.34	119.1	115.38	32.6	1.4	0	6.4	59.8	16	20	161.6	1108.2	46.4	16	82.8	0.336	0.104	172.6	12.2	0.48	139.4	4.56	106.2	9.7	7.64	4.92	3.42	2.3	190.6	72.6	244	1.4
ethionamide	8 day	High	792.333	16	46.9	59.2333	20.2333	34.1	2.8	109.9	127.867	42	3.66667	0.333333	9	44.6667	14.7333	21.3667	206	739.333	95.3333	22.3333	123.667	0.323333	0.0933333	143	12.6667	0.433333	136.667	3.93333	102.333	10.1333	7.23333	5.66667	3.56667	1.73333	129	66	397.667	3.66667
ethionamide	15 day	High	812.8	16.94	49.58	61.06	20.92	34.22	3.46	86.62	196.6	48	1.4	0	6.2	45	14.4	18.8	210.4	982	41.8	9	75.4	0.332	0.164	166.8	15.6	0.54	139.2	4.14	101.8	10.96	7.48	5.86	4.04	2.28	97.4	81.2	116.8	7
nimesulide	4 day	Low	651.8	14	41.32	63.4	21.52	33.94	10.02	114.4	94.04	17	1.2	0	6.8	74.8	11.44	16.28	208.8	1001.2	80	75.8	145	0.344	0.056	195	18.8	0.58	139.4	4.9	103.6	10.76	7.68	5.52	3.98	2.62	62.8	38.2	105.6	1.2
nimesulide	8 day	Low	678.4	14.3	41.78	61.66	21.12	34.24	4.88	129.36	103.48	15.4	1	0	8.2	75.2	11.16	17.2	220.8	890.6	81.4	97.8	159.6	0.346	0.016	200.8	20	0.52	140.4	4.64	105.4	10.46	7.56	5.86	4.06	2.3	64.4	36.6	97	1.4
nimesulide	15 day	Low	676.2	14.52	42.4	62.74	21.5	34.26	5.64	117.08	121.22	10.8	1	0	4.8	83.8	11.84	17.88	227.8	649.2	78	147.6	161	0.336	0	201.8	21	0.58	141	4.56	106.4	10.64	7.14	5.9	3.92	2	63.6	30.6	88.6	1.8
nimesulide	29 day	Low	782.6	15.24	45.04	57.68	19.52	33.86	2.84	117.58	102.34	11.6	1	0	6.4	80.8	11.88	18.64	214.2	745.8	65.8	167	147.2	0.308	0.004	197	20	0.62	144.2	4.58	108.4	10.62	6.82	6.18	4.12	2.04	65.2	34.6	95.2	1.8
nimesulide	4 day	Middle	642.4	13.8	41.1	64	21.5	33.58	9.04	114.88	80.78	19.4	1.2	0	10.6	68.6	11.28	17.56	211.4	888	90.8	75.6	159.2	0.362	0.054	196.8	19.6	0.62	140.8	4.54	104	10.72	8.16	5.66	4.14	2.72	64.6	38	91.4	0.8
nimesulide	8 day	Middle	655	14.04	41.44	63.34	21.44	33.88	6.58	134.96	109.7	14	1.4	0	6	78.4	11.2	17.46	221.8	823.8	74.2	72.2	139.2	0.408	0.018	208.6	21.2	0.58	141.8	4.52	106	10.62	7.48	5.88	4.12	2.34	60.6	36.6	91.2	0.8
nimesulide	15 day	Middle	672.8	14.24	41.42	61.56	21.18	34.38	6.08	126.36	127	16.4	1.2	0	6.6	76.2	11.66	16.76	227.6	888.2	77	120	155.2	0.386	0.004	195.4	23	0.62	141	4.58	105	10.72	7.2	5.96	4.06	2.16	66.4	33	82.2	1
nimesulide	29 day	Middle	775.2	15.32	45	58.08	19.76	34.06	2.82	112.08	129	10.4	1	0	6	82.8	11.68	18.54	219.2	831.6	80.4	159.4	169	0.372	0.002	198.4	25.8	0.62	144	4.64	107.2	10.54	7.02	6.3	4.06	1.84	65	37.2	92.6	1.4
nimesulide	4 day	High	649.4	14.1	41.58	64.1	21.76	33.96	6.74	113.52	100.86	22.8	1.4	0	8.6	66.8	11.56	17.34	222	841.4	91.2	60.6	168.2	0.304	0.06	178.2	21.8	0.5	141.4	4.36	105	10.92	6.66	5.62	4.12	2.78	63.8	37.4	97.2	1.8
nimesulide	8 day	High	624.5	13.275	39.3	63.05	21.25	33.725	11.15	135.875	138.25	30.25	1.25	0	6.25	62.5	11.25	19.15	275.5	860.75	92	68.5	166.75	0.42	0.0275	199.5	20	0.575	141.25	4.375	105.5	10.875	6.65	5.95	3.975	2.05	63.25	32.25	75.75	1.5
nimesulide	15 day	High	605	13.56	39.4	65.72	22.6	34.4	14.02	141.18	143.92	32.8	1.4	0	9.8	55.8	11.6	17.66	250.2	842	90.4	98.8	171	0.394	0.008	184.8	24.6	0.62	141.6	4.5	105.4	10.7	6.96	5.94	3.96	2.02	60.8	31.4	79.8	2.2
nimesulide	29 day	High	769.2	15.36	45.58	59.44	20.02	33.68	4.04	118.9	126.2	19.2	1.4	0	8	71.8	11.92	18.9	235.2	656.6	100.4	102.6	182.2	0.364	0.018	180.6	24	0.6	144.4	4.54	107.4	10.92	6.78	6.18	4.24	2.2	57.8	27.6	71.2	1.6
ethanol	4 day	Low	614.8	13.44	39.94	65.02	21.9	33.66	7.58	134.28	100.6	17	1	0	8.4	73.4	11.06	17.74	209.2	965.4	73	82.8	140.6	0.272	0.022	198	17.2	0.54	140.6	4.54	104.4	11.06	7.86	5.72	3.96	2.28	63.8	33	103.4	2.4
ethanol	8 day	Low	669.2	14.12	41.48	62	21.12	34.1	5.68	133.86	101.78	14.2	0.8	0	5.2	79.6	11.16	17.56	219.6	771.4	76.2	156.4	158.2	0.362	0	197	20.8	0.5	141.6	4.72	104.6	10.62	8.08	5.84	4.06	2.3	63.4	33.2	95	1.4
ethanol	15 day	Low	742.4	15.02	43.72	58.92	20.24	34.3	4.24	127.74	122.88	12.8	1	0	5.6	80.6	11.28	16.72	217.6	804.6	73	116.8	150.8	0.364	0.028	207.4	19.2	0.5	142.2	4.24	105.2	11	7.44	5.9	3.9	1.98	59.2	36	103.2	0.6
ethanol	29 day	Low	839	15.74	46.88	55.88	18.78	33.6	7.1	126.5	104.74	12.4	1.6	0	6	80.4	11.28	17.22	212	710	69.4	113.6	141.4	0.294	0.002	205.6	20	0.62	140.4	4.32	107	10.4	6.42	6.1	3.76	1.64	64	30.2	96.4	1.4
ethanol	4 day	Middle	642.4	13.86	41	63.96	21.64	33.82	7.74	124.3	106.22	18	1.2	0	5.8	74.6	11.28	17.46	209	854.8	74.2	89.2	145.6	0.288	0.026	208.2	20.2	0.56	141	4.74	104	11.22	8.96	5.84	4.06	2.3	65	38.2	113.6	1.4
ethanol	8 day	Middle	670.6	14.28	42.18	62.88	21.26	33.82	6.08	127.56	112.04	11.4	0.8	0	6.2	81.8	11	18.1	227.4	946.6	70.6	132.4	154.4	0.334	0	202	20.8	0.46	141	4.78	103.8	10.6	8.42	5.98	4.14	2.28	64.8	37.4	108.4	1.4
ethanol	15 day	Middle	749	15.42	45.48	60.76	20.58	33.9	4.48	115.92	119.12	13.6	1.2	0	5.4	80	11.4	18.16	227	821.6	79	114.2	159.8	0.322	0.018	205.6	19.2	0.52	141.8	4.52	105	10.78	7.42	6.14	3.9	1.78	62.2	33	104.4	1
ethanol	29 day	Middle	809	15.44	46.32	57.32	19.08	33.32	7.02	104.52	96.58	18.8	1.4	0	6.6	73.2	11.12	17.46	224	558.4	70.6	181.6	151.4	0.268	0	221.2	21.4	0.56	141	4.38	107.4	10.24	6.58	6.14	3.64	1.46	64	32.8	83	1.4
ethanol	4 day	High	669.2	13.96	41.5	62.06	20.9	33.7	5.5	129.58	91.02	15.8	1.4	0	5.6	78	11.26	17.54	223.4	775	77.6	124.4	146.4	0.27	0.022	206	16.8	0.48	140	4.68	103.6	10.74	8.24	5.72	3.98	2.3	61	32	95.2	1.4
ethanol	8 day	High	680.2	14.06	41.58	61.12	20.66	33.82	5.38	110.16	93.26	21.8	1	0	6.4	71	11.5	18.18	216.8	842.2	68.2	99.6	145.6	0.342	0	206.8	17	0.5	141.2	4.44	103.8	10.62	8.1	5.88	4.12	2.38	63	32.6	92.2	1.4
ethanol	15 day	High	737	14.96	45.02	61.18	20.4	33.32	4.08	112.1	125	11.4	0.8	0	5	82.8	11.54	16.76	217.6	806.4	78.8	143	160.8	0.308	0.05	207.2	18.6	0.58	141.6	4.54	104.2	10.84	7.92	6.04	3.92	1.88	71.4	37.8	121.4	1
ethanol	29 day	High	813.2	15.52	46.4	57.16	19.16	33.5	6	106.48	123.44	20.6	1.6	0	7.6	70.4	11.36	16.3	210.6	599.4	73.2	173.4	153.6	0.298	0.006	213.6	19.6	0.62	140.4	4.54	107	10.3	6.24	6.1	3.88	1.76	66.6	34.6	89.6	1.4
phenacetin	4 day	Low	676.4	13.78	41.74	61.82	20.4	33	5.22	116.54	101.16	18.8	1.2	0	2.6	76.8	13.36	20.18	290.4	1708.4	77	110.6	158.8	0.04	0.006	172.8	13	0.2	143.4	4.16	105.8	11.16	6.78	5.82	2.72	0.86	70.4	40	148	1.2
phenacetin	8 day	Low	696.4	14.14	42	60.32	20.32	33.68	5.56	123.26	96.26	18	1.2	0	2	78.2	13.36	16.82	298.2	1550.8	77.2	152	165.2	0.044	0.006	186	15.4	0.2	143.4	4.28	104.8	11.16	6.94	5.96	2.7	0.8	62.8	31.6	79.4	1
phenacetin	15 day	Low	740.8	14.72	43.38	58.52	19.88	33.98	4.06	118.22	112.48	16.6	0.8	0.4	2	79.8	13.34	17.8	292.4	1582	73.8	157	162	0.062	0.022	184.2	16.2	0.2	143.4	4.24	106	10.88	6.72	6	2.72	0.8	66.4	39.4	118.6	1.2
phenacetin	29 day	Low	792.8	15.02	43.82	55.34	19	34.28	2.98	122.36	92.44	16.2	1.6	0	2.4	79.2	13.76	18.44	278.8	1231.2	63.8	156	148	0.052	0.02	191.8	15.6	0.28	145.2	3.72	105.6	10.8	6.08	6.44	2.88	0.8	60.8	35.8	66.6	1
phenacetin	4 day	Middle	678.8	13.5	40.72	60.06	19.92	33.16	4.8	119.34	98.22	19.4	1.2	0	3.4	75.2	13.38	21.52	290.8	1609.6	80.4	145.4	174.4	0.044	0.01	166	13	0.2	143.2	4.04	104.8	11.12	6.9	5.68	2.66	0.9	66.2	39.2	69.4	1
phenacetin	8 day	Middle	666.2	13.28	40.06	60.18	19.96	33.16	6.72	122.28	103.2	24.2	1	0	2.8	71.8	13.3	17.36	302.6	1712.6	81.6	149	174.4	0.048	0.008	177.8	13.8	0.2	142.6	4.28	104.2	10.98	6.86	5.94	2.68	0.8	64.6	39.4	79.4	1.4
phenacetin	15 day	Middle	696.6	13.78	41.18	59.28	19.86	33.48	6.54	125.16	127.96	21.8	1	0.2	2.2	74.4	13.1	19.62	273.2	1577.4	78.4	91.2	162.2	0.086	0.02	181.8	14.2	0.2	144.2	4.3	106.6	10.68	6.3	5.88	2.68	0.82	63	37.2	159.2	1
phenacetin	29 day	Middle	754.2	14.36	42.46	56.38	19.06	33.78	4.92	103.76	159.42	19.6	1.2	0.2	1.8	76.4	13.72	21.14	262.4	1081	70.2	122.8	156.2	0.074	0.02	175.4	14.4	0.26	145	4.08	105.6	10.58	5.86	6.22	2.78	0.82	63	40	53.2	1
phenacetin	4 day	High	633.4	12.6	37.24	58.78	19.9	33.88	1.46	131.78	108.66	26	0.8	0	3.2	69.4	13.28	34.14	283.2	1479.6	111.8	87.4	202.4	0.092	0.024	154.6	17.8	0.2	143.8	4.36	106.6	10.96	6.34	5.86	2.72	0.88	73.6	43.2	77.6	1.4
phenacetin	8 day	High	463.8	10.42	33.38	72.74	22.68	31.2	17.66	156.22	178.48	33.4	0.4	0.4	3	62.2	13.56	22.5	319.6	1794.2	75.6	160	172.4	0.176	0.04	167.4	16	0.2	144	4.54	104.8	10.98	5.92	5.96	2.72	0.82	73.2	46.4	81.4	1.2
phenacetin	15 day	High	550.4	13.78	43.06	78.4	25.1	32	12.4	108.16	119.76	23.6	0.8	0.2	3.2	72	13.72	18.98	263.6	1457	81.6	171.4	176.6	0.108	0.036	168.8	18.8	0.2	143.2	4.52	103.8	10.78	6.16	5.88	2.72	0.86	68	43.2	154	1.4
phenacetin	29 day	High	566.6	13.74	41.22	72.8	24.26	33.34	11.46	106.4	134.5	28.4	1	0	3.2	66.8	13.76	18.08	251.2	1375.4	81.2	125.6	171	0.142	0.038	157	21.4	0.3	145.2	4.36	102.8	10.78	6.58	6.28	2.84	0.82	72.2	51.4	70.8	1.2
bucetin	4 day	Low	650.6	13.78	41.48	63.88	21.2	33.2	6.9	126.22	79.16	18.8	0.8	0	3.4	76.4	14.14	17.46	309.6	1621.2	82	116.4	163.8	0.044	0.02	188.4	14.4	0.2	143	4.22	105.6	11.02	7.62	5.9	2.74	0.86	62.4	35.2	76.6	1
bucetin	8 day	Low	655.4	13.44	40.14	61.22	20.5	33.48	5.84	121.8	116.6	17.6	0.8	0	2.8	77.8	14.02	17.66	276.6	1437.2	80.6	143	172.8	0.04	0.022	188.4	15.8	0.2	144.4	4.2	105	10.96	7.3	5.98	2.74	0.82	69.6	42.8	103.8	1.2
bucetin	15 day	Low	729.2	14.64	43.24	59.32	20.1	33.9	4.14	116.48	86.9	21.4	0.8	0	2.4	74.6	13.92	19.18	287.8	1590.2	71.2	145	159.2	0.06	0.02	191	14.6	0.22	145.2	3.84	105.8	11.08	7.42	6.14	2.8	0.84	62.6	34.4	77.4	1.2
bucetin	29 day	Low	802.8	15.64	44.86	55.9	19.48	34.9	2.5	114.42	131.98	15	1	0.2	2	81	14.12	17.88	280.4	1115.2	70.4	145	155	0.06	0.022	188.6	15.8	0.26	145.2	3.92	104.8	11.02	5.86	6.42	2.88	0.8	64.6	32.6	82.8	1.4
bucetin	4 day	Middle	638.8	13.06	39.14	61.26	20.46	33.42	6.8	123.48	109.92	21.6	1.2	0	3.4	72.8	14.18	18.9	291.2	1855.6	82.8	116.2	164.2	0.052	0.024	184	15.2	0.2	143.4	4.22	104.8	10.76	6.9	5.76	2.66	0.86	68.2	39.2	99.6	1
bucetin	8 day	Middle	634.2	13.36	39.58	62.48	21.06	33.74	6.82	120.02	107.3	21.6	1	0	2.8	74	13.96	16.08	278.6	1676.6	91.2	131.2	178	0.04	0.018	190.6	15.8	0.22	143.8	4.16	105.2	10.98	6.62	5.94	2.7	0.82	67.4	42.4	115.2	1
bucetin	15 day	Middle	695.6	14.44	42.4	60.98	20.78	34.1	4.7	112.98	106.56	21.2	1	0	2.4	75.2	13.78	15.86	312	1729.4	79.8	208.6	179.2	0.048	0.02	189.4	15	0.22	143.4	3.98	104	11.22	6.92	6.3	2.84	0.82	63	34.2	72.8	1
bucetin	29 day	Middle	760	14.66	42.6	56.04	19.3	34.46	3.54	106.2	138.72	20.6	1.4	0	2.2	74.6	14.12	18.84	274	1081.4	77.2	188.2	170.6	0.07	0.028	188.8	15.2	0.26	145.4	3.76	104.8	11.2	6.26	6.32	2.84	0.8	62.4	39	78.8	1
bucetin	4 day	High	620	12.8	38.36	61.86	20.68	33.4	2.86	123.76	111.08	22.6	0.8	0	2.8	72.6	14.06	18.52	270.2	1511.6	78.6	102.2	161.4	0.06	0.028	168	15.4	0.2	144.6	4.32	106.8	10.6	6.24	5.6	2.62	0.88	74	41.2	76	1.2
bucetin	8 day	High	606	12.74	38.74	63.98	21.04	32.9	9.2	126.86	166.92	27.6	1	0	3.4	67.2	14.28	20.26	270.6	1387.6	74.6	133.4	162.8	0.08	0.032	180.8	16	0.24	144.4	4.4	106.2	10.9	6.6	5.98	2.76	0.84	79.4	50	97.4	1
bucetin	15 day	High	567.8	12.94	39.68	70.14	22.88	32.66	10.44	126.3	123.58	26.2	0.6	0.8	3	69.2	14.26	21.58	295.4	1241.8	71.6	91.2	150.8	0.132	0.036	170.4	14.2	0.22	143.6	4.36	105.8	10.78	6.46	6.12	2.8	0.82	73.4	42.6	97.8	1
bucetin	29 day	High	618.4	14.3	42.12	68.4	23.22	33.98	7.96	102.16	137.44	17.4	1.2	0.6	2.2	78.2	14.44	19.28	278.2	1352.6	71.2	117.2	155.8	0.132	0.042	182.2	16.8	0.26	143.8	4.02	104	11.04	6.54	6.38	2.9	0.84	65	36.4	93.4	1.4
cyclosporine A	4 day	Low	625	13.34	38.96	62.36	21.3	34.18	4.58	115.5	91.9	14.4	1	0	3.4	80.2	16.44	23.06	304.2	1961.6	78	104.6	151.4	0.026	0.002	181	16	0.2	141.4	4.58	105.6	11.08	7.34	5.3	2.92	1.2	71.4	42.2	223	1.8
cyclosporine A	8 day	Low	619.6	12.72	37.46	60.54	20.5	33.9	4.7	122.88	99.26	17.4	0.6	0	3.4	77.4	15.74	22.82	285.4	1397.8	72.4	145.4	152	0.03	0	186.8	15.6	0.18	143.4	4.6	103	11	7.44	5.4	2.94	1.2	65.2	41.2	176.4	2.2
cyclosporine A	15 day	Low	647	13.12	37.88	58.58	20.3	34.64	4.86	118.6	100.88	19.6	0.4	0	2.8	76.4	15.7	21.92	312.8	1508.4	77.2	140.2	169.8	0.04	0.002	233	17.6	0.2	142.4	4.16	103	11.1	7.64	5.66	3	1.14	59.2	40.8	152.6	2.4
cyclosporine A	29 day	Low	757	14.54	41	54.28	19.24	35.48	2.4	103.2	115.52	16	1.2	0	3	78.2	15.48	22.3	313	986.2	70.6	119.8	150.6	0.06	0.01	213	16.8	0.2	143.4	3.88	103.8	10.78	7.04	5.96	3.12	1.1	60.2	38.2	155.6	2
cyclosporine A	4 day	Middle	631.8	13.32	38.86	61.5	21.08	34.3	3.16	115.3	99.72	9	0.6	0	3.6	85.8	16.4	23.36	318.2	1758.4	79.4	86.6	149.4	0.098	0.046	185.6	15.6	0.16	141.2	4.46	105.6	10.66	8.06	5.38	3.08	1.32	65.8	35.2	201.4	1.8
cyclosporine A	8 day	Middle	621.2	12.78	38.24	61.6	20.6	33.46	4.16	124.98	74.28	15	0.4	0	4.2	79.6	15.56	23.26	298.4	1972.2	82.6	139.8	177.6	0.094	0.052	324.6	22.6	0.2	141.8	4.62	102.2	11.24	8.6	5.4	2.94	1.2	55	36.4	176.8	1.4
cyclosporine A	15 day	Middle	662	13.06	38.52	58.32	19.76	33.9	3.68	93.7	98.7	13.2	0.4	0	5	80.6	16.1	22.8	309.6	2175	80.6	218.6	187.6	0.056	0.026	390.8	26.4	0.22	139.6	4.2	102.6	10.96	8.4	5.58	2.88	1.08	53	45.2	164	2.2
cyclosporine A	29 day	Middle	783.4	14.64	41.34	52.84	18.68	35.4	2.08	91.98	104.36	12.2	1.2	0	4.2	81.8	15.44	23.1	334.8	1457.8	75.4	113	159.2	0.068	0.026	202.4	19.4	0.22	144.2	3.62	103	10.9	7.72	5.92	3.02	1.08	62.2	48	152.6	2.2
cyclosporine A	4 day	High	701.4	14.36	41.22	58.74	20.42	34.78	1.82	121.64	102.62	5.8	0.2	0	4.6	87.6	18.24	30.52	298	1626.6	74.8	39	137.6	0.194	0.132	191.8	15.8	0.16	140.8	4.34	106	10.44	8.5	5.2	2.96	1.32	61.2	28.2	292.8	1
cyclosporine A	8 day	High	661	13.24	39.3	59.54	20.04	33.66	1.72	132.58	84.14	12	0	0	5.8	81	17.42	29.94	312.6	1797	71.8	47.4	149.2	0.202	0.146	267.4	22	0.22	143.8	4.42	105.2	10.66	8.44	5.18	2.86	1.24	61	37	241.8	1.4
cyclosporine A	15 day	High	677	12.86	37.4	55.26	18.98	34.36	2.52	116.74	120.06	13.4	0	0.2	5.6	79.6	16.62	27.98	348	1873.2	85	77	172.2	0.18	0.14	198.6	28	0.28	141.2	4.88	107.4	10.68	8.38	5.18	2.68	1.1	62.8	44.8	219.8	1.4
cyclosporine A	29 day	High	728.2	12.92	38.08	52.42	17.76	33.92	2.76	85.86	161.5	14.4	0.4	0	7.4	76.8	17.16	23.94	306.4	1820.4	75.6	51	145.4	0.318	0.278	245	39	0.32	144.4	4.44	107	10.72	7.7	5.48	2.84	1.06	61.4	46.6	149.2	1.8
puromycin aminonucleoside	4 day	Low	616	13.12	38.26	62.14	21.3	34.26	5.32	136.92	98.62	16.2	1	0	3	78.6	15.94	20.82	318.6	1424.8	76	102.2	149.2	0.02	0	189.4	17.4	0.2	141.6	4.42	104.2	11.14	7.56	5.48	3.04	1.28	73.4	40.8	200.6	1.2
puromycin aminonucleoside	8 day	Low	654.8	13.38	38.84	59.38	20.46	34.4	3.74	118.58	112.38	19.2	1.4	0	2	76.4	15.94	21	282.8	1296.4	73.4	87.8	139.4	0.014	0	180.6	17	0.22	142.6	4.14	107.2	10.62	6.68	5.48	3.02	1.2	67.8	37.8	149.6	1.6
puromycin aminonucleoside	15 day	Low	658	13.6	38.86	59.14	20.7	35.02	4.66	133.46	105.36	18	0.8	0	2.4	77.8	16.28	23.5	303.4	1081.2	76.8	129.2	143.4	0.002	0	179.4	19.2	0.2	142.8	4.18	106.8	10.88	6.84	5.46	2.92	1.14	64.2	35.8	141.2	1.4
puromycin aminonucleoside	29 day	Low	719.6	14.52	39.98	55.6	20.16	36.3	2.48	134.28	156.08	21.8	1.6	0	3.2	72.8	14.64	23.06	538.4	666.2	203.8	254.2	334	0.006	0	181.8	17.2	0.22	142.4	4.34	104.2	10.36	6.78	5.42	2.2	0.68	47	34.6	134	1.2
puromycin aminonucleoside	4 day	Middle	626.8	13.16	38.48	61.4	21.02	34.24	4.32	119.74	80.4	9.8	1	0	2	86.2	15.96	20.8	305.2	1198.8	66.6	67.4	133	0.016	0	174.4	20.8	0.2	141.2	4.4	104.6	11.18	8.22	5.36	3	1.28	69.4	39.4	145.6	1.8
puromycin aminonucleoside	8 day	Middle	653.8	13.5	38.5	58.88	20.64	35	3.34	107.5	93.86	21.6	1	0	2.6	74.4	15.82	21.02	304.2	1114.8	76.2	86.8	139.2	0.014	0.002	174.8	21.8	0.2	140.4	4.2	107.2	10.8	7.46	5.26	2.78	1.14	66.4	36.8	139.2	1.4
puromycin aminonucleoside	15 day	Middle	641.8	13.06	35.38	55.1	20.32	36.86	1.34	181.68	140.44	17	0.8	0	2.8	78.2	13.12	18.62	561	267.4	344.6	454	533	0	0	180.8	77.4	0.54	143.4	3.98	107.6	9.34	7.84	4.06	1.28	0.48	35.8	31.4	214.2	1.8
puromycin aminonucleoside	29 day	Middle	498.25	9.5	23.75	46.925	18.775	40.05	0.5	137.6	106.075	32	0.5	0	5.25	60.75	15.25	15.05	627	137.25	589	351	854.5	0.0025	0	158.75	86.5	1.1	142.25	3.925	104	8.45	8.775	4.525	1.325	0.4	53.25	61	391.75	2.75
puromycin aminonucleoside	4 day	High	649	13.26	38.18	58.88	20.44	34.72	1.98	136.44	82.16	7.4	0.6	0	2.4	88.4	15.94	19.18	356	892.8	82	64.4	153	0.022	0	179.6	24.2	0.2	141.2	4.44	102.8	12.3	10.78	5.46	2.98	1.2	62	40.6	154.8	1.8
puromycin aminonucleoside	8 day	High	665.2	13.68	37.38	56.2	20.54	36.6	0.76	106.16	108.08	10.8	0.6	0	2.6	84.8	12.96	18.04	621.8	264.4	266.6	125.6	387.2	0.01	0	164.4	166.8	1	135.4	5.04	101	9.08	12.6	3.54	1.1	0.44	78.6	65.8	484	2.4
gentamicin	4 day	Low	640	13.32	38.34	59.92	20.86	34.82	5.24	124.42	102	22	0.8	0	3.8	71.8	17.02	21.48	300.8	1544	66.4	84.6	131.2	0.012	0	174.6	18.2	0.18	140.6	4.5	106.2	10.88	6.64	5.48	3.02	1.24	71.8	44.4	157.2	1.4
gentamicin	8 day	Low	660.6	13.72	40	60.6	20.78	34.36	4.7	122	106.34	19.4	1.4	0	2.6	75.8	15.76	22.12	290	1411.6	70.4	121.8	146.8	0.008	0	188.6	18.2	0.2	142.2	4.26	106	10.8	6.52	5.52	3.02	1.22	73	40.2	203.6	1.2
gentamicin	15 day	Low	683	14.08	39.72	58.18	20.64	35.46	4.42	124.76	118.22	18.8	1	0	2.8	75.8	16.48	22.46	298.2	1519.6	61.8	152	136.8	0.006	0	186.6	17.4	0.2	142.6	4.4	104.2	10.78	6.26	5.78	3.08	1.1	65.4	37	131.2	1.8
gentamicin	29 day	Low	803.4	15.6	43.22	53.86	19.46	36.12	1.88	112.78	114.2	16.4	1.6	0	2	78.6	16.46	25.58	309.2	1030.6	67.4	113.6	132	0.004	0	176	17.8	0.22	140.8	4.1	106	10.52	5.84	6.1	3.1	1	66	36.2	137.2	2
gentamicin	4 day	Middle	608.6	12.8	37.4	61.5	21.04	34.24	5.4	116.24	99.7	19.8	1	0	3.2	75.4	16.52	21.96	292.8	1568.4	69.2	133.4	147.8	0.008	0	170.6	19	0.18	141.8	4.72	106.8	10.9	6.84	5.44	3.04	1.26	70.6	38.4	175	1.8
gentamicin	8 day	Middle	644.4	13.52	39	60.56	20.98	34.66	4.12	111.1	106.38	18.6	1.2	0	4	75	15.94	24.34	303.4	1481.6	72	131.4	146.8	0.006	0	174.8	17	0.2	141.8	4.5	106.2	10.84	6.14	5.6	3.04	1.18	74.6	40.6	152.6	1.6
gentamicin	15 day	Middle	693.6	14.38	40.34	58.18	20.76	35.68	3.16	106	131.7	14.8	0.8	0	2.2	81.4	16.66	22.84	296.4	1265.2	68.6	114	140.2	0.008	0	176.4	17.4	0.2	142	4.34	104.6	10.74	5.9	5.66	3	1.12	67.6	36.8	144.8	1.8
gentamicin	29 day	Middle	799	15.28	42.88	53.7	19.16	35.7	1.82	107.18	105.98	14.8	0.8	0	2.4	80.4	16.74	23.32	308	959	68.4	103	130	0.01	0.002	176.4	18.8	0.26	141.4	4.18	106.2	10.32	5.58	5.84	3.04	1.1	69.2	31	109.8	2.2
gentamicin	4 day	High	625.8	13.12	38.24	61.14	20.98	34.3	4.78	115	83.9	13	1	0	3.8	80.8	16.54	22	294.4	1437	64.8	100	131.4	0.014	0	170	18.6	0.16	141.6	4.7	105.6	11.08	6.82	5.52	3.04	1.24	67.4	34.6	137.2	1.4
gentamicin	8 day	High	646.4	13.54	39.18	60.64	20.94	34.54	4.26	106.66	117.3	15.8	1.2	0	4.2	77.6	15.78	24.26	314.2	1249	71	91.4	139.8	0.004	0	182.6	18.8	0.2	141.8	4.56	105.6	10.78	5.98	5.64	3.02	1.16	73	39.8	158.8	2
gentamicin	15 day	High	701.75	14.75	40.8	58.125	21.05	36.25	1.75	114.35	106.625	11.75	1	0	3	83	16.425	23.275	320.75	1114.5	81.75	98.25	148.75	0.015	0	167.5	20	0.3	143	4.2	104.5	10.8	6	5.725	3.075	1.15	71.75	33.5	192	2.5
gentamicin	29 day	High	773	14.7	40.675	52.65	19.025	36.125	1.275	118.275	112.875	11.5	1.25	0	2.25	83.5	16.45	23.9	282.25	662.5	67	40	112	0.03	0	187.5	18	0.3	141.5	3.6	103.5	10.65	5.775	5.875	3.075	1.1	67	31.5	109.25	2.5
doxorubicin	4 day	Low	639.6	13.06	38.3	59.82	20.46	34.16	5.54	112.52	91.6	18.4	1.2	0	3.4	75.8	16.6	23.12	292.4	1587.8	69	113.6	136.4	0.01	0	183.6	15.2	0.2	142	4.22	106	10.9	6.7	5.44	3	1.24	70.6	38.2	139.2	1.2
doxorubicin	8 day	Low	663.6	13.5	38.74	58.48	20.36	34.9	5.98	139.64	111.3	14.8	1.2	0	2.4	80.8	16.62	23.74	297.6	1333.4	67.8	138.2	146	0.012	0	187.4	17	0.18	143	4.42	104.6	10.98	6.94	5.58	3.14	1.28	61.4	30.6	155.6	1.8
doxorubicin	15 day	Low	712.2	14.3	39.76	55.9	20.06	35.96	4.16	119.92	95.54	13.8	1	0	2.6	82	16.2	23.88	320	1164.8	73	131	147.6	0.014	0	184.2	18.2	0.2	141.4	4.6	107.2	10.78	6.74	5.6	3.02	1.18	59.2	29.8	122.8	1.8
doxorubicin	29 day	Low	764.4	14.8	41.22	54.02	19.38	35.86	2.94	113.34	88.94	14	1.2	0	2.8	81.6	16.68	24.62	303.6	833.6	71.6	105.8	133.4	0.014	0	200.2	15.4	0.28	141	3.74	105.6	10.1	5.96	5.96	3.14	1.1	58.2	26.4	124.4	2.2
doxorubicin	4 day	Middle	616.4	13.16	38.26	62.02	21.34	34.4	5.1	121.08	78.58	13.4	0.8	0	3.6	80.8	16.38	23.12	318.2	1385.6	73.8	139.8	150.2	0.01	0	186.2	17.8	0.2	140.8	4.66	106	11.04	6.82	5.52	3.12	1.28	74.6	38.4	218.2	1.2
doxorubicin	8 day	Middle	651.4	13.34	37.7	57.9	20.5	35.36	4.44	145.74	67.74	12.6	1.2	0	2.8	82.4	16.82	23.44	310.6	1595.6	68.8	117	142	0.022	0	189.4	15.4	0.2	142.8	4.1	104.4	10.76	6.82	5.52	3.12	1.3	62	28.6	151	1.6
doxorubicin	15 day	Middle	653.2	13.82	37.98	58.2	21.22	36.44	2.66	152.26	65.26	8.8	0.8	0	3	87	15.86	25.22	296	1076.8	68	120	139.4	0.014	0	195.6	18.2	0.24	141.8	4.18	108.2	10.66	6.68	5.7	3.1	1.2	59.4	24.2	145.4	2.4
doxorubicin	29 day	Middle	683	13.6	37.94	55.54	19.94	35.88	2.64	140.16	60.76	12.8	1.6	0	4.2	80.6	16.38	26.3	320.8	768	79.6	116.4	147.4	0.016	0	202	17.4	0.26	140.2	4.06	108.2	10.14	5.86	5.8	3.08	1.12	55.4	24.2	130.2	2.8
doxorubicin	4 day	High	616	13.16	37.6	61.06	21.42	35.04	0.96	116.94	40.5	12	1	0	2.4	83.6	16.28	22.14	293	1562.4	79	78.2	144.8	0.014	0	194.4	15.8	0.2	141.4	4.3	106.2	10.78	6.96	5.64	3.06	1.22	64.4	28.2	116	1.4
doxorubicin	8 day	High	600.6	12.3	34.08	56.78	20.52	36.08	0.06	195.44	32.86	11	1.4	0	2.4	84.2	16.06	23.38	307.2	963	88.8	110.2	170.4	0.018	0	199.6	17.4	0.2	142.8	4.46	105	10.64	7.32	5.56	3.04	1.2	66.6	25.6	171.4	1.6
doxorubicin	15 day	High	566.8	11.68	31.52	55.66	20.64	37.1	0.04	34.28	14.22	21.4	0.4	0	1	76.8	15.38	23.54	315.6	635.6	90.8	110.4	166.4	0.032	0.002	200.8	15	0.2	142	4.1	107.2	10.54	7.08	5.42	2.86	1.14	56.4	21.8	153.8	1.4
doxorubicin	29 day	High	301.5	5.45	14.3	47.6	18.15	38.05	0.2	140.95	44.85	53.5	0.5	0	8	31.5	15.15	17.85	669	339	233	309	357.5	0	0	197	31	0.25	141.5	3.9	110	8.75	5.6	4.55	1.65	0.6	39.5	32.5	169	14.5
cephalothin	4 day	Low	636.8	13.42	38.36	60.22	21.1	35.04	5.98	131.54	103.66	10.6	1.2	0	2.8	84.4	16.2	22.42	291.2	1513.6	75.8	106.4	140	0.008	0	175.4	15.6	0.12	140.4	4.64	106	10.72	6.14	5.46	3.08	1.3	68.2	37.8	166	1.6
cephalothin	8 day	Low	647	13.46	38.94	60.22	20.8	34.56	5.58	122.08	90.98	7.8	0.8	0	1.6	88.8	16.74	22.46	310	1472.6	71.2	146.8	144.6	0.004	0	174.4	17.8	0.2	141.4	4.36	106.2	10.6	6.98	5.5	3.04	1.22	68.2	34.4	178.2	1.6
cephalothin	15 day	Low	694	14.36	40.38	58.24	20.74	35.62	4.66	121.08	103.22	6.8	1	0	1.8	89.8	16.12	24.34	257.6	1293.4	75	103.4	142.6	0.01	0	179.4	16.8	0.2	142.2	4.16	106.2	10.88	6.9	5.74	3.08	1.16	57.8	29.6	109.2	2
cephalothin	29 day	Low	805.4	15.42	42.12	52.32	19.14	36.6	2.34	107.12	92.3	8.2	1.6	0	2.4	87.4	16.18	25.36	293.8	1007.4	65.6	141.2	134.2	0.006	0.004	168.4	16.6	0.2	143.2	4.08	106.8	10.5	5.6	5.92	3.1	1.12	58.8	30.4	158	1
cephalothin	4 day	Middle	630.2	13.44	38.74	61.56	21.34	34.68	4.96	120.22	80.1	8.2	1	0	2.6	87.2	15.98	22.64	308.4	1638.6	85.2	65.8	141.6	0.008	0	160	18	0.2	141.2	4.52	105.2	10.62	7.1	5.52	3.04	1.2	71.2	44.6	147.8	1.4
cephalothin	8 day	Middle	640.6	13.2	37.98	59.34	20.66	34.8	5.5	135.94	90.62	9	1.2	0	2.2	87.2	17.04	21.56	323	1283	70.4	94.6	134.6	0.02	0.002	171.8	16.2	0.16	141.6	4.18	105.4	10.98	7.26	5.64	3.02	1.16	64.4	35.4	148.4	1.8
cephalothin	15 day	Middle	689.8	13.9	39.02	56.6	20.16	35.64	4.98	123.92	109.58	6.8	0.8	0	2.2	89.2	16.16	23.36	260.8	1231.6	73.6	109.8	143	0.01	0	170.2	15.6	0.2	140.6	4.18	106	10.52	6.72	5.64	2.98	1.14	66.4	35.2	96.2	2.4
cephalothin	29 day	Middle	762.8	14.94	40.52	53.14	19.58	36.84	2.76	113.8	98.04	7.6	1.4	0	1.8	88.2	16.18	24.78	294.4	1075.4	67.6	116.4	135.4	0.018	0.004	175.4	16.6	0.2	142.4	4.24	106.6	10.38	5.86	5.92	3.1	1.12	62	31	148	1.2
cephalothin	4 day	High	642	13.68	38.7	60.3	21.32	35.32	4.92	128.7	71.46	9	1.2	0	2.2	87.2	16.16	22.3	311.4	1558.6	80.6	40.4	132.8	0.03	0.004	173.6	17.6	0.18	141.6	4.4	106	10.38	7.54	5.54	3.1	1.28	72.2	43	152.4	1.8
cephalothin	8 day	High	642.8	13.36	38.14	59.36	20.8	35.08	6.26	132.54	96.8	12.4	0.8	0	2.4	83.8	16.66	22.78	347.2	1549.6	69.8	103.2	138.6	0.008	0	169.2	19.6	0.2	141.6	4.52	107.6	10.8	6.96	5.64	2.96	1.1	71.2	42.4	152.8	2
cephalothin	15 day	High	695.2	14.38	40.06	57.52	20.66	35.92	5.04	117.32	118.24	12	1	0	2	84.6	16.02	23.62	269.2	1210	73.6	110.2	142.4	0.018	0	176.8	18.6	0.18	141.4	4.26	106.2	10.64	6.3	5.82	3.06	1.14	72	40.6	142.8	2.4
cephalothin	29 day	High	797.8	15.62	42.22	52.94	19.6	37.02	3.16	100.54	103.92	10.8	1.6	0	2.4	84.8	16.12	24.56	283.8	899.6	62.4	93.8	129.8	0.034	0.002	166.8	16	0.2	142.6	4.12	106.2	10.44	5.62	6.1	3.24	1.16	69.2	38	105.2	1.8
rosiglitazone maleate	4 day	Low	634.8	13.16	40.24	63.36	20.74	32.72	6.72	133	88.6	18.8	1	0	7.4	73	11.68	15.72	233.4	1105.8	83	88.2	152.2	0.034	0.01	189.4	15.6	0.2	140.8	4.6	104.4	11.52	8	5.82	3.92	2.1	64.2	36	128.2	0
rosiglitazone maleate	8 day	Low	636.8	13.28	40.4	63.5	20.86	32.88	5.1	134.4	102.8	16.2	1	0	5.2	77.6	11.48	16.12	246.6	1242	73.6	100.6	144.6	0.034	0.012	183.4	19	0.48	140.8	4.3	104.6	11.44	7.22	5.7	3.78	2	62.2	32.4	118	0.6
rosiglitazone maleate	15 day	Low	666	13.44	40.94	61.54	20.22	32.84	3.78	116.6	109.2	16.2	0.8	0	5.4	77.6	11.72	15.28	233.4	1340.2	70.4	110	142.2	0.032	0.01	189.8	18	0.4	143.2	4.36	105.6	11.24	7.76	5.66	3.82	2.08	64.8	35.2	92.2	1
rosiglitazone maleate	29 day	Low	769.25	14.375	44	57.2	18.7	32.675	2.225	108.5	93.75	12	1	0	3.75	83.25	11.95	15.725	236.75	1172.5	54.75	126.5	119	0.035	0.01	185.25	18.25	0.4	141.25	4.2	105	10.625	6.4	5.875	3.875	1.975	62.75	34	90.25	0
rosiglitazone maleate	4 day	Middle	603.2	12.68	38.6	63.98	21	32.82	7	136.2	83.2	16.6	0.8	0	8	75.2	11.74	16.44	231.2	1378.6	80.4	79.6	147.4	0.04	0.012	187.4	16.4	0.22	140	4.34	103.6	11.68	7.56	5.64	3.92	2.28	67.8	38.8	93.4	0
rosiglitazone maleate	8 day	Middle	608.4	12.58	38.62	63.54	20.66	32.54	6.5	123	87.6	17.4	0.8	0	6	76	11.9	15.72	225.6	1428.6	71.8	55.2	134.8	0.032	0.01	171.2	18.8	0.44	141.2	4.3	104.8	11.26	7.84	5.66	3.8	2.08	67.6	36.2	92	0.4
rosiglitazone maleate	15 day	Middle	631.8	13.02	39.66	62.98	20.66	32.8	3.74	110.8	108.6	13.6	0.8	0	6	79.8	11.64	15.9	240.4	1500.8	73.8	69.4	134.4	0.032	0.01	188	19	0.4	143.8	4.22	106.4	11.1	7.34	5.62	3.76	2.04	64.2	35.2	63	1
rosiglitazone maleate	29 day	Middle	721.25	13.925	42.325	58.8	19.375	32.95	2.725	111.75	110	11	1	0	5	83	11.95	15.9	252.25	1117.75	66.25	69.25	125	0.0325	0.01	184	17.75	0.425	140.5	4	105.5	10.55	6.4	5.825	3.75	1.825	61.5	35	88.25	0.5
rosiglitazone maleate	4 day	High	570.8	12	36.44	63.82	21.06	32.98	7.66	122	111.2	19.2	1	0	7.2	73.4	11.72	16.08	214	1258	77.6	48	142.2	0.034	0.01	179.8	17.2	0.24	141.8	4.12	106.2	11.38	8.12	5.38	3.82	2.46	74.2	44.4	115.6	0
rosiglitazone maleate	8 day	High	530.8	11.56	35.28	66.42	21.78	32.82	7.72	111.4	99	15.4	1.2	0	9.2	74.6	12.18	16.08	195.8	1176	73.8	43.4	135.4	0.034	0.014	178.8	20.8	0.46	142	3.98	105.6	11	7.52	5.4	3.76	2.3	67.6	33	77	0.4
rosiglitazone maleate	15 day	High	614.6	12.78	38.94	63.4	20.78	32.76	4.92	94.8	108.6	17.6	1	0	10.4	70.8	12	16.06	227	1156	69.4	38.8	120	0.028	0.01	190.4	18.2	0.4	145.8	3.84	107.6	11	7.36	5.52	3.66	2	68.2	36	87.2	1
rosiglitazone maleate	29 day	High	657.8	12.92	39.54	60.18	19.64	32.64	3.2	87.6	104	13.4	1.2	0	7.8	77.4	12.08	16.1	220.8	951	74.8	37.8	123.2	0.04	0.01	179.6	18.6	0.4	141.2	3.94	105	10.98	6.24	5.82	3.9	2.08	59.2	29	88.4	0
rotenone	4 day	Low	610.6	12.98	39.12	64.08	21.26	33.2	7.66	129	114.4	17.2	1	0	5.6	76.2	12.1	17.66	212.2	1376	85.6	78	152.4	0.032	0.014	188.2	19.2	0.4	142.4	4.52	104.8	11.6	7.48	5.6	3.82	2.18	67.4	37.2	111.2	0.4
rotenone	8 day	Low	622.8	13.4	40.64	65.26	21.52	33	5.72	117.4	93.6	21.6	0.8	0	9.6	68.2	11.6	15.94	227.4	1367.8	79.4	106.6	150.8	0.04	0.018	202.2	18.2	0.38	140	4.36	103.2	11.7	7.4	5.64	3.8	2.08	65	39.6	110.6	0.6
rotenone	15 day	Low	671.4	13.86	41.74	62.18	20.64	33.2	3.82	130.8	138.2	18.4	1	0	5.2	75.8	11.38	15.68	238.2	1397.6	85.4	152.4	164.2	0.03	0.012	188.6	19.4	0.4	139.2	4.58	105	11.76	6.94	5.84	3.94	2.12	68	36.6	142.4	1
rotenone	29 day	Low	761.4	14.72	44.32	58.22	19.3	33.16	2.14	117.6	107.4	19.6	1.2	0	5	74.6	12.64	19.04	204.2	1025.4	65.6	143	134.8	0.032	0.01	175.2	18	0.42	141.2	4.46	105.8	10.74	6.24	6.02	3.84	1.78	64.2	33	101.8	1
rotenone	4 day	Middle	628.8	13.14	40.18	63.94	20.9	32.7	6.12	122	99.8	20.4	1	0	7.8	71	11.82	15.9	211.8	1449.2	79.2	104.8	149.8	0.038	0.014	188.4	17	0.4	141.8	4.34	104.2	11.78	7.32	5.46	3.74	2.22	70.6	37.8	117	0.6
rotenone	8 day	Middle	643.4	13.26	40.44	62.88	20.62	32.82	5.02	140.2	113.4	19.2	1	0	5.8	74.2	11.44	17.02	237.8	1376.6	82.4	105.2	150.6	0.036	0.016	198.6	17.2	0.36	140.4	4.34	103.2	11.5	7.42	5.58	3.82	2.16	67	35.4	110.8	1
rotenone	15 day	Middle	670.4	13.76	41.72	62.26	20.56	33.02	3.78	130	127.2	20.2	1	0	3.8	75.2	11.46	15.58	240.8	1261.6	77.4	95.2	140	0.028	0.01	188.6	18.4	0.4	139.6	4.38	105	11.64	6.88	5.72	3.86	2.1	68.4	36.2	103.6	1
rotenone	29 day	Middle	786	14.875	45.375	57.725	18.95	32.8	1.775	126.25	111.5	16.25	1.25	0	5	77.75	12.475	18.025	196.75	1146.75	68.5	180.25	150.75	0.0325	0.01	186	19.5	0.425	141	4.55	105.25	10.875	5.725	5.925	3.925	1.975	62	29.25	124.75	1
rotenone	4 day	High	649.4	13.66	41.6	64	21.04	32.88	3.3	126.4	91.2	18.8	0.8	0	8	72.4	12.24	16.26	198.6	1100.4	82.6	52.6	136.4	0.034	0.01	191.2	16	0.38	142.8	4.2	106.6	11.8	7.5	5.54	3.9	2.4	65.4	25.4	93.8	0.8
rotenone	8 day	High	643.6	13.5	41.12	63.92	21	32.88	4.24	117.6	95.8	18.6	0.6	0	6	74.8	12	16.48	196.4	1181.6	73	80	137.4	0.022	0.014	198.6	18	0.4	141	4.2	104	11.74	6.38	5.78	3.98	2.22	65.8	26.2	103.6	0.8
rotenone	15 day	High	733.8	14.68	44.32	60.54	20.02	33.06	3.62	128.2	98.4	22.4	0.8	0	7.4	69.4	12.58	16.54	190.2	1140.4	68.4	121.2	145.8	0.032	0.014	178.8	22.4	0.4	140.6	4.28	105.2	11.48	7.42	5.6	3.94	2.38	101.8	43.2	108.4	1
rotenone	29 day	High	859	16.04	48.58	56.86	18.78	33.04	1.52	117.8	88.4	15	0.6	0	4.2	80	14.2	19.38	163.2	639.6	67.6	65.2	122.4	0.038	0.01	188.2	20.8	0.44	142.8	4.36	107	10.6	5.86	5.78	3.92	2.16	53	20.2	79	1
2,4-dinitrophenol	4 day	Low	628	13.46	39.66	63.24	21.48	34	6.06	143.8	100	19.4	1	0	9.4	70	11.38	16.52	280.8	1318.2	89.2	137.2	165.2	0.032	0.012	190	18.8	0.38	137.6	4.92	104.4	11.6	7.88	5.68	3.96	2.32	61.6	36	110.2	0.6
2,4-dinitrophenol	8 day	Low	617.8	13.14	38.64	62.64	21.28	33.94	5.3	137.2	117	13.6	0.8	0	4.2	81.6	11.5	16.38	264.6	1599.8	74.2	121.8	138.6	0.03	0.012	188.2	17.6	0.34	140.8	4.54	104.8	11.38	7.44	5.56	3.9	2.34	66	36.8	115.4	1
2,4-dinitrophenol	15 day	Low	671.8	14.08	41.46	61.72	20.94	33.92	3.88	119.2	134.2	16.4	1	0	6.4	76.4	11.8	17.06	255.8	1262	62.4	125.8	129.4	0.016	0.01	184.6	18.8	0.36	136.8	4.74	106.2	11.1	6.82	5.68	3.8	2.06	66.2	34.8	114.6	0
2,4-dinitrophenol	29 day	Low	759.4	14.88	43.9	57.84	19.62	33.94	2.18	121.2	117.4	16.8	1.2	0	5.6	76.6	11.78	16.54	282.4	1091.6	72.6	199.8	150	0.03	0.01	203	20.2	0.48	140.6	4.28	105.2	11	7.32	6.04	3.92	1.88	63.6	33	144.4	0.8
2,4-dinitrophenol	4 day	Middle	609.2	13.6	40.42	66.4	22.38	33.68	7.26	131.6	124.2	17	1.2	0	5	77	11.38	15.42	283.4	1368.6	93	134.6	165.4	0.022	0.01	182.6	15.2	0.36	138.2	4.76	104.2	11.4	7.28	5.62	3.94	2.36	61.6	36.6	128.4	0.2
2,4-dinitrophenol	8 day	Middle	644.2	13.72	40.76	63.34	21.3	33.64	5.48	128	102	19	0.8	0	9	71.4	11.76	16.22	259.6	1592.8	77.4	148.2	149.6	0.02	0.012	182	18.4	0.36	139.4	4.82	105.4	11.44	7.2	5.58	3.88	2.3	63	33.4	111.6	0.4
2,4-dinitrophenol	15 day	Middle	663.8	13.92	41.3	62.22	21.02	33.78	4.4	128	125.8	15.8	0.6	0	6	77.6	11.82	16.34	267	983.2	74.2	190.4	151.2	0.022	0.014	180.4	19	0.34	137	4.5	104.4	11.76	6.86	6	4.02	2.06	64.2	33.4	99.8	0
2,4-dinitrophenol	29 day	Middle	744.2	14.86	43.98	59.1	19.98	33.82	2.62	122	118.2	11.6	1	0	5	82.4	12.04	17.14	281.8	871.8	67.6	155.6	133.4	0.016	0.012	180.8	18.2	0.52	141	4.32	104.6	11.24	6.6	6.22	4.08	1.92	63.4	31.8	117.2	0.4
2,4-dinitrophenol	4 day	High	604.8	13.3	39.2	64.9	21.98	33.88	9.7	139	124	18.4	1	0	7	74	11.7	15.94	275.4	1454.2	82	125	155.2	0.02	0.014	169.2	17.8	0.38	137.8	4.96	104.6	11.4	6.6	5.62	3.84	2.18	66.2	31.8	98.2	0.2
2,4-dinitrophenol	8 day	High	662.2	14.22	41.9	63.36	21.5	33.94	6.1	128.6	126.8	14.6	1.4	0	6.4	78.4	11.88	16.64	263.8	1317.4	77.6	115	150.4	0.016	0.014	167.8	17	0.34	140.2	4.76	104.2	11.48	7.2	5.72	3.98	2.34	72	39.4	116.8	0.8
2,4-dinitrophenol	15 day	High	665.2	14.32	42.2	63.46	21.56	33.94	4.22	124	114.6	14.2	0.8	0	10.4	74.8	12.22	16.34	263.8	1140.6	67.4	208.6	151.2	0.02	0.014	167.8	18.6	0.36	138	4.1	104.6	11.84	6.02	6.02	4.1	2.16	79.2	38	134.2	0
2,4-dinitrophenol	29 day	High	763.2	15.6	46.42	60.92	20.48	33.6	2.9	105.6	117.4	18.8	1	0	6.6	73.4	11.98	16.42	294.4	925	69	177.8	144.4	0.026	0.018	167.6	20.8	0.5	140.2	4.22	105	11.36	5.04	6.28	4.14	1.94	93.8	45.6	160	0.6
fluoxetine hydrochloride	4 day	Low	625.8	13.52	41.84	66.94	21.64	32.36	6.9	121.6	96.8	19.2	0.8	0	10.6	69.4	11.94	16.1	267.6	1512.6	89.4	122.8	173.8	0.032	0.01	192.6	16.2	0.4	139.6	5	105	10.6	8.6	5.78	4.04	2.32	67	38	155.2	1
fluoxetine hydrochloride	8 day	Low	617.2	13.14	40.22	65.32	21.34	32.66	7.14	132.4	96.2	23.4	1	0	10.6	65.2	12	15.5	283.2	1262.6	87.8	157.8	163.4	0.03	0.01	201.2	17.4	0.42	138.6	4.92	105.4	9.76	7.52	5.82	3.98	2.18	62.2	33.2	102	0.4
fluoxetine hydrochloride	15 day	Low	676.4	13.6	41.92	62	20.12	32.44	4.72	126.8	130.8	13.4	1	0	5.4	80	12.2	16.18	263.4	1168.2	76.6	204	160.2	0.032	0.012	202	17.4	0.44	140	4.46	105.6	11.1	7.7	5.94	4.06	2.18	61.4	30.2	108.4	1
fluoxetine hydrochloride	29 day	Low	755.4	14.62	44.72	59.24	19.34	32.68	4.3	115.4	119.6	14.6	1.2	0	4.8	79.8	12.5	16.34	243.8	981.6	62.2	224.2	144.6	0.032	0.012	207	18.2	0.5	138.2	4.68	104.2	10.94	6.64	6.22	4.12	1.982	65.8	34.6	175.8	1
fluoxetine hydrochloride	4 day	Middle	607.2	12.96	40.18	66.08	21.36	32.34	7.32	126.2	88.2	17.2	1.4	0	5	76.2	12.32	15.6	265.4	1587.6	81.8	109	154.8	0.034	0.01	194.4	16.6	0.4	139.6	4.9	104.8	10.58	7.32	5.6	3.96	2.44	58.4	31	106.2	1
fluoxetine hydrochloride	8 day	Middle	655.8	13.64	41.88	63.92	20.82	32.56	6.06	128.4	98	14.8	1.4	0	5.6	78.6	12.44	15.98	247.4	1235.6	79.6	104.8	151.8	0.028	0.01	186.8	17.4	0.4	138.2	5.22	106	10.1	7.32	5.72	4.02	2.38	55	26.2	83.6	0
fluoxetine hydrochloride	15 day	Middle	669	13.84	42.54	63.6	20.74	32.56	5.06	123.6	96.2	20.4	1.2	0	6	72.8	12.16	15.44	267	1390.4	80.6	163.2	158	0.03	0.01	187.6	16.2	0.42	139.2	4.86	105.2	11.04	7.62	5.9	4.02	2.18	60.4	30	130.4	1
fluoxetine hydrochloride	29 day	Middle	745	14.76	44.84	60.26	19.78	32.88	3.66	110.4	108.6	13.2	1.2	0	6.2	79.4	12.82	16.66	253	1022.4	73.2	185.4	145	0.03	0.01	191	17.2	0.46	138.2	4.72	104	10.96	6.24	5.96	3.98	2.018	55.8	28.2	118	1
fluoxetine hydrochloride	4 day	High	678.2	13.98	43.38	63.94	20.64	32.26	3.78	136.4	92.2	15.2	1	0	6	77.8	12.32	15.94	249.4	1497.8	75.6	88	141.6	0.036	0.01	187.8	14.6	0.4	138.4	5.18	104.2	10.54	7.84	5.7	4.06	2.5	55.4	28.2	124.8	1
fluoxetine hydrochloride	8 day	High	695.4	14.28	43.7	62.88	20.5	32.6	3	122.8	72.8	22	1.6	0	6.4	70.2	12.44	15.94	256.2	1312.4	74	102.6	140.6	0.026	0.01	185.8	18	0.38	137.8	5.12	105.4	10.06	6.64	5.78	4	2.26	58.6	24.2	98.2	0
fluoxetine hydrochloride	15 day	High	708.6	14.3	43.36	61.24	20.2	33.02	4.34	116.2	104.8	22.4	1.4	0	6	70.6	12.66	16.32	261.2	1304	71.2	94.6	139	0.026	0.012	185.2	18.8	0.42	137.4	5.368	105.8	10.92	7.02	5.66	3.78	2.04	212.4	48.6	114.6	1
fluoxetine hydrochloride	29 day	High	810.8	15.4	46.54	57.42	19	33.08	3.9	144	128.2	24.2	1.2	0	10	64.4	12.42	15.72	403.2	679.4	104	92.8	156.2	0.028	0.006	184.8	19.6	0.4	136	5.16	103.2	10.78	6.9	5.86	3.52	1.508	1028.2	131.6	330	1
methylene dianiline	4 day	Low	632.8	13.32	38.88	61.48	21.06	34.24	5.88	149.6	114.06	20.8	0.8	0.2	2.4	75	11.86	13.88	280.2	1752.4	78.4	114.4	146.2	0.032	0.018	181.4	16.2	0.2	143.6	4.1	106.6	10.9	7.72	5.98	2.72	0.82	68.6	41	63	1
methylene dianiline	8 day	Low	648	13.36	39.18	60.56	20.64	34.08	5.46	144.08	107.68	26.2	0.4	0.2	2.8	69.8	11.34	13.58	279.2	1642	75.4	105.6	143.8	0.07	0.026	182	16.8	0.22	143.6	4.16	104.6	11.36	7.22	5.96	2.7	0.84	65	40.8	60.6	1.4
methylene dianiline	15 day	Low	687	14.12	40.86	59.5	20.58	34.56	4.32	146.16	125.5	19	0.8	0	1.8	78	11.46	15.62	283.8	1500.2	70.4	145	146.4	0.05	0.02	174.4	17	0.2	143.2	3.82	104.8	11.1	7.08	6.2	2.66	0.76	64.6	38.8	72.4	1
methylene dianiline	29 day	Low	750.8	14.68	41.8	55.72	19.58	35.12	2.74	114.56	113.98	19.2	1	0.2	1.4	77.6	11.88	16.1	270.4	1150	67	112.4	133	0.056	0.02	177.6	16	0.22	144.4	4	105.4	10.94	6.48	6.44	2.74	0.76	57.6	34.2	64	1
methylene dianiline	4 day	Middle	649.4	13.32	39.32	60.6	20.52	33.8	5.64	133.46	111.98	23	1	0	2.6	72.6	11.4	13.78	295.8	1785.8	95.8	83.4	160	0.05	0.022	159.2	14.6	0.2	143.4	4.24	105.6	11.08	7.52	5.82	2.58	0.8	104	59.4	89.2	2
methylene dianiline	8 day	Middle	663	13.66	39.12	59.06	20.62	34.9	5.16	147.7	101.56	23.8	0.8	0.2	2.8	71.6	11.36	14.2	286	1631.6	81	125.2	145	0.064	0.026	173.6	17.4	0.2	143	4.12	105.2	11.18	7.36	6	2.7	0.82	68	37	85.2	1.2
methylene dianiline	15 day	Middle	684.8	13.74	39.6	57.88	20.1	34.7	4.64	141.86	128.92	21.2	0.6	0.2	2.2	75	11.78	15.3	273.6	1617.2	72.8	96.8	141.2	0.054	0.016	190.6	15.6	0.2	143.2	3.7	105	10.92	6.8	6.14	2.62	0.76	66.4	38.4	71.8	1
methylene dianiline	29 day	Middle	752	14.9	41.68	55.46	19.82	35.74	2.7	109.76	131.76	19	1	0.8	2.2	76.8	11.88	17.12	273.4	1167.6	73.6	110.4	141.6	0.062	0.024	178.6	15.4	0.2	145.2	3.96	104.8	11.1	6.1	6.42	2.64	0.72	66.2	38.6	74.6	1
methylene dianiline	4 day	High	646	12.84	35.88	55.52	19.88	35.8	4.28	166	223.6	25.2	1	0.6	6.2	66.8	12.04	17.88	405.8	3437	221	69.4	325.8	2.708	1.28	145.2	12.6	0.22	141.6	4.74	103.8	11.28	7.3	5.9	2.26	0.6	509.2	290.2	160.6	7.8
methylene dianiline	8 day	High	631	12.42	34.82	55.2	19.7	35.64	7.92	193.36	238.12	25.8	0.6	0.6	5.8	66.6	12.54	17.56	273.8	3310.8	135	48.6	213.6	1.736	0.902	148.4	13	0.2	143.6	4.38	103.8	11.64	6.88	6.12	2.36	0.64	198.8	96.2	95	6
methylene dianiline	15 day	High	601.8	11.9	33.64	56	19.78	35.36	8.14	166.58	308	22.8	1	1	5.6	69.4	12.96	21.66	292.2	2423.6	165.4	49.6	226.4	1.578	0.656	143.6	17.6	0.24	143.6	4.06	103.6	11.44	6.4	6.96	2.5	0.54	260	91.4	143.8	8
methylene dianiline	29 day	High	654	12.08	33.48	51.2	18.44	36.06	5.78	121.32	304.52	26.6	1	0.8	4	67.2	15.2	37.82	275.8	3009.6	113.4	33.2	158.4	1.738	0.568	144	19.2	0.28	146.2	4	102	11.48	5.58	7.6	2.46	0.5	300	116.6	108.6	7.2
butylated hydroxyanisole	4 day	Low	623.6	12.72	37.24	59.86	20.44	34.16	4.94	148.02	112.02	17.12	1.18	0.26	2.16	78.24	11.48	15.4	275.8	1525.6	95.6	89.8	173.4	0.064	0.02	171.4	15.8	0.2	142.2	4.34	106.4	11.24	6.26	5.96	2.68	0.8	64.8	36.4	60.6	1.2
butylated hydroxyanisole	8 day	Low	638	12.98	38.54	60.42	20.36	33.68	6.1	154.08	97.08	21.66	0.58	0.22	2.38	74.34	11.46	15.72	300.8	1426	91	100.2	163	0.054	0.018	176	15.2	0.2	142.8	3.88	105	11.32	7.22	6.1	2.66	0.76	59.8	33.8	61.2	1
butylated hydroxyanisole	15 day	Low	696.8	13.72	39.7	57	19.72	34.6	3.8	140.8	87.14	19.28	0.66	0.2	2.2	77.08	11.48	15.16	319.4	1317.4	88.2	88.8	156.6	0.046	0.012	187	15.8	0.2	144.4	3.48	106.6	10.92	6.54	6.34	2.76	0.78	58.6	34.6	49.6	1.4
butylated hydroxyanisole	29 day	Low	753.2	14.86	41.24	54.74	19.72	36	2.2	114.84	131.82	20.68	0.6	0.46	1.68	75.88	12.1	19.54	303.6	844.2	91.4	132	167.2	0.056	0.012	189.6	16.2	0.28	144.4	3.5	103.8	11.04	6.14	6.5	2.68	0.68	52.6	32.8	53.6	1.4
butylated hydroxyanisole	4 day	Middle	615.6	12.58	36.68	59.58	20.46	34.32	3.6	134.66	130.28	19.44	0.7	0.32	3.08	75.62	10.88	16.14	310.6	1334	115.2	76.2	200.8	0.092	0.028	171.4	16	0.2	142.4	3.92	104.6	11.5	6.98	5.92	2.6	0.78	65.6	44.6	71.8	1.6
butylated hydroxyanisole	8 day	Middle	645.8	13.28	38.52	59.68	20.6	34.46	5.68	156.58	119.26	17.06	0.62	0.3	2.04	79.04	11.64	16.22	341	1105	103.4	144.4	188.2	0.054	0.024	171.8	16.4	0.2	143	3.68	105.4	11.34	6.76	6.42	2.76	0.78	56.8	35.6	62.8	1.2
butylated hydroxyanisole	15 day	Middle	684.8	13.6	39.64	57.94	19.86	34.28	3.88	132.36	105.14	19.64	0.68	0.28	2.42	76.32	11.76	19.58	334.2	1071.8	103	164.8	199.8	0.046	0.022	169	19	0.2	143.6	3.82	105	11.06	5.94	6.62	2.84	0.74	56.8	36.8	50	1.8
butylated hydroxyanisole	29 day	Middle	754.6	14.7	41.5	55.04	19.5	35.44	2.2	119.1	117.9	18.38	1.02	0.4	1.8	77.58	12.14	20.34	290.2	853	88.4	115.4	161	0.058	0.018	183.8	17.4	0.28	145.2	3.4	104.4	11.16	5.82	6.54	2.74	0.74	55.6	35.6	58.2	1.4
butylated hydroxyanisole	4 day	High	673.2	13.94	40.26	59.8	20.68	34.62	2.12	152.36	93.24	17.46	0.66	0.2	2.78	78.1	11.82	18.88	288	1414.4	113	106.4	197	0.09	0.036	152	14.2	0.22	143	3.58	108.2	10.92	5.48	5.52	2.48	0.82	76.4	69.4	70.2	2.8
butylated hydroxyanisole	8 day	High	655.8	13.24	38.2	58.3	20.18	34.64	4.08	176.26	146.36	18.2	0.5	0.34	3.36	76.86	11.56	15.84	316.8	797	102.6	97.2	180	0.066	0.032	157	17	0.2	143.8	3.36	105.4	11.54	7.7	6.08	2.68	0.8	61.2	44.8	62.8	2.4
butylated hydroxyanisole	15 day	High	693.8	13.64	39.36	56.86	19.66	34.58	3.78	130.9	103.66	23.78	0.58	0.22	2.58	71.92	12.1	18.36	295.6	1011.2	108	153.6	204.4	0.062	0.026	159.8	18.4	0.2	144.8	3.4	105.6	11.18	6.2	6.16	2.76	0.82	59.2	39.4	43.6	3
butylated hydroxyanisole	29 day	High	778.2	14.74	41.78	53.8	18.98	35.3	2.16	129.22	110.18	21.02	0.72	0.44	2.06	75.14	12.46	22.8	317.2	696	109	121	198.8	0.068	0.022	174.8	19.8	0.24	145.8	3.5	104.8	11.34	5.64	6.56	2.78	0.74	58	36.6	58.2	2.6
amphotericin B	4 day	Low	653.2	13.78	39.98	61.28	21.06	34.38	4.98	136.56	92.98	20.2	1	0	2.2	76	12.5	17.54	276.2	1816.2	75.2	125.4	143	0.052	0.024	174.2	18	0.14	142.6	4.18	105.4	10.96	7.62	5.84	2.7	0.86	73	41.4	58.8	1.8
amphotericin B	8 day	Low	665.8	13.26	38.54	57.98	19.98	34.42	4.32	131.7	84.24	15	1	0	2.6	80.2	11.86	15.24	268.4	1839	74.2	106	138	0.046	0.018	177.4	16.8	0.18	144.6	4.06	105.4	11.3	7.28	5.9	2.66	0.8	67.8	34.2	53	1.8
amphotericin B	15 day	Low	683.2	14.14	40.22	58.88	20.68	35.14	4.26	135.02	134.4	16.6	0.8	0.6	2	79.6	12.2	16.26	288.2	1595.4	69.6	175.4	150	0.042	0.02	180.8	17.6	0.2	142.6	4.34	104.4	11.14	6.88	6.22	2.68	0.78	61.6	34	60.8	1
amphotericin B	29 day	Low	786.4	15.04	43.04	54.8	19.16	34.96	2.68	127.78	126.34	15.2	1	0.8	1.8	80.6	13.22	21.64	282.6	1005.6	85.2	130.2	154.8	0.054	0.014	187.6	18.2	0.22	144.4	3.86	104.2	11	6.24	6.38	2.58	0.68	61.2	34.2	49.2	1
amphotericin B	4 day	Middle	663.2	13.42	38.96	58.8	20.26	34.46	4.82	139.24	111.4	18.4	1	0	2	77.4	12.42	16.68	301.4	1591	74.4	103	139.2	0.052	0.02	172.4	18.6	0.18	142.8	4.3	105	10.84	7.58	5.92	2.62	0.8	63.4	37.2	50.8	1.6
amphotericin B	8 day	Middle	657.6	13.62	39.48	60.16	20.72	34.48	4.54	133.92	113.2	15	0.6	0	1.8	81.6	12.08	16.12	274.6	1658.8	72.4	109.6	136	0.042	0.014	174.6	17	0.18	143.8	4.1	105.4	11.22	7.34	5.88	2.6	0.8	65.8	33.8	51.4	0.8
amphotericin B	15 day	Middle	703.4	14.26	40.3	57.34	20.28	35.34	4.04	136.24	121.6	12.4	1.2	0.6	2.2	83.6	12.32	16.98	284.8	1320.2	67.6	136.4	134.4	0.042	0.018	186.6	16.8	0.2	143.2	4.16	105.4	10.76	6.68	5.9	2.54	0.76	60.8	31.6	57.2	1
amphotericin B	29 day	Middle	806.8	15.28	43.34	53.74	18.96	35.26	1.86	115.5	102.46	10.4	0.8	0.6	1.6	85.2	13.08	19.88	258.6	1200.8	60	115	124	0.056	0.016	183	19.4	0.2	145	3.8	106.6	10.8	6.08	6.1	2.62	0.78	64.4	34.4	43.4	1
amphotericin B	4 day	High	643	13.66	39.24	61.14	21.28	34.84	4.18	136.2	106.36	15.2	0.8	0	2.2	80.8	12.3	15.78	303.4	1621.8	85	94.8	147	0.05	0.018	174.6	22.6	0.2	143	4.14	106.4	10.88	7.14	5.86	2.6	0.8	61.2	32	51.8	1.8
amphotericin B	8 day	High	665.8	13.62	39.02	58.6	20.48	34.94	4.72	141.16	126.32	18.6	1	0	2.2	78	11.94	17.22	287	1417.8	77	138.6	145.6	0.044	0.018	177.8	22.4	0.2	143.2	4.44	105.2	11.24	6.72	6.02	2.64	0.8	57.2	29.8	57.4	1.2
amphotericin B	15 day	High	711.2	14.42	40.72	57.22	20.28	35.4	4.06	122.84	116.32	14.2	0.8	0.4	1.6	82.8	12.54	16.64	281.6	1437.6	75.6	132.8	149.8	0.048	0.016	183.2	27.2	0.2	142.8	4.62	105	10.78	6.68	5.98	2.56	0.76	63	31.6	54	1
amphotericin B	29 day	High	798.75	15.1	42.85	53.75	18.95	35.25	2.775	127.825	135.725	14.5	1	1	2.25	80.75	12.95	19.325	322.5	1068.25	63.25	105	128.75	0.06	0.0175	178	26.75	0.225	145.25	4.05	106	10.95	6.1	6.4	2.575	0.65	60.25	30.25	52.75	1.25
desmopressin acetate	4 day	Low	630	13.3	41.02	65.2	21.12	32.42	8.44	133.6	92.6	18.2	1.2	0	8.6	72	12.16	16.34	261.2	1631.2	79.2	95.2	146.4	0.034	0.01	199	15	0.4	136.8	5.14	104.8	11.22	7.06	5.6	3.72	1.99	69.2	37	180.4	1
desmopressin acetate	8 day	Low	655.8	13.9	42.74	65.22	21.2	32.52	6.92	106	101	19.8	1	0	9.4	70	12.12	16.7	265.2	1102.8	68.6	99.4	132.2	0.044	0.012	198.6	17.8	0.4	130.6	4.8	99.4	13.56	8.24	5.66	3.7	1.886	69.6	32.8	155.6	1
desmopressin acetate	15 day	Low	696.6	14.02	42.78	61.54	20.2	32.78	5.64	134.8	119.2	15.2	1	0	8.6	75	12.1	16.6	253.8	1109.8	66.6	111.2	135.6	0.028	0.01	183.8	16.6	0.4	138.4	5.32	106.2	10.84	6.94	5.68	3.62	1.762	70	33.8	146.8	1
desmopressin acetate	29 day	Low	774.6	15.08	45.98	59.36	19.44	32.76	4.22	117.6	132	15.8	1.2	0	7.2	76.2	12	17.48	251.8	926.6	71.8	158.2	142	0.046	0.012	193	16.6	0.4	139.4	4.86	105	9.26	6.38	6.3	3.76	1.486	62.6	27.8	168	0.6
desmopressin acetate	4 day	Middle	613.8	13.26	40.4	65.84	21.62	32.82	7.98	123.6	99.6	20.6	1	0	8.6	69.8	11.8	16.22	270.4	1305	87.6	108.8	157.2	0.04	0.012	193	16.2	0.4	135	5.34	103	11.36	7.92	5.7	3.78	1.978	72.8	39	205.2	1
desmopressin acetate	8 day	Middle	627	12.98	39.8	63.58	20.76	32.66	7.08	125.6	114	20	1.2	0	6.8	72.2	12.16	16.6	263.2	1103	75.8	95	138	0.042	0.01	201	15.4	0.42	130.8	5.06	100.2	13.36	7.92	5.5	3.64	1.964	69.6	29.6	160.2	1
desmopressin acetate	15 day	Middle	710.2	14.18	43.22	60.88	19.96	32.8	5.96	123.2	101.6	16.6	1.2	0	10.6	72	12.24	17.5	253.6	1136	65.2	109.4	130.6	0.032	0.014	190.6	17.8	0.44	138.4	5.32	105.8	10.56	7.28	5.74	3.68	1.79	68.2	29.4	133.8	1
desmopressin acetate	29 day	Middle	780.2	15.04	46.3	59.36	19.26	32.46	3.46	112	128.4	17.4	0.8	0	6	75.8	11.8	16.66	250	834.8	69.4	107.8	135.2	0.048	0.014	190	18	0.4	137.6	4.92	104.2	9.14	6.74	6.12	3.72	1.554	65	27.4	143.8	0.4
desmopressin acetate	4 day	High	635.6	13.36	40.8	64.26	21.06	32.76	6.8	126.8	73.8	18.8	1	0	11.8	67.8	12.18	17.16	258	1277.4	75.6	85.2	138.6	0.042	0.012	196.4	20	0.4	136	5.54	102.8	11.26	7.6	5.62	3.72	1.978	69.2	32	179.6	1
desmopressin acetate	8 day	High	656.4	13.6	41.4	63.12	20.74	32.86	7.32	122	112.4	16.2	1	0	8.2	75	13.42	18.62	251.8	1056	71.4	90.2	130	0.042	0.014	200.8	21.2	0.4	129.8	4.84	98.8	13.22	7.42	5.48	3.64	1.988	67.6	30.2	169.6	1
desmopressin acetate	15 day	High	675.8	13.82	42.72	63.22	20.48	32.38	6.12	110.6	104.8	17.4	1.2	0	8.2	73.2	11.92	17	244.8	1196.4	75.6	119.8	150.8	0.038	0.014	207	20.8	0.4	138.6	4.98	105.6	10.74	7.52	5.7	3.72	1.882	69.2	31.8	125.6	1
desmopressin acetate	29 day	High	795.2	14.96	45.58	57.4	18.82	32.78	3.06	112.2	95	11.8	1	0	6.4	80.4	12.24	18.94	260.8	872.6	88.4	117.6	153.2	0.046	0.01	182.8	22	0.38	138.4	4.78	105.6	9.24	6.52	6.06	3.76	1.642	62.8	28	160	0.6

## Sheet: SupplementaryFig1PredictedValue
COMPOUND_NAME	SACRI_PERIOD	DOSE_LEVEL	RBC.x10_4.ul.	Hb.g.dL.	Ht...	MCV.fL.	MCH.pg.	MCHC...	Ret...	Plat.x10_4.uL.	WBC.x10_2.uL.	Neu...	Eos...	Bas...	Mono...	Lym...	PT.s.	APTT.s.	Fbg.mg.dL.	ALP.IU.L.	TC.mg.dL.	TG.mg.dL.	PL.mg.dL.	TBIL.mg.dL.	DBIL.mg.dL.	GLC.mg.dL.	BUN.mg.dL.	CRE.mg.dL.	Na.meq.L.	K.meq.L.	Cl.meq.L.	Ca.mg.dL.	IP.mg.dL.	TP.g.dL.	RALB.g.dL.	A.G	AST.IU.L.	ALT.IU.L.	LDH.IU.L.	GTP.IU.L.
danazol	4 day	Low	664.92	13.5606	40.613	62.0931	20.7479	33.2098	6.80729	114.067	100.889	21.5816	1.07438	0.00361888	3.04184	76.3645	17.4936	24.2739	335.288	1359.99	66.5006	177.442	128.977	0.00543142	0.00769849	189.769	23.3763	0.207071	142.998	4.36428	106.937	10.8669	6.7884	5.76822	3.05092	1.289	60.2207	45.9474	119.595	2.33307
danazol	8 day	Low	685.128	13.735	40.9667	60.8151	20.6613	33.4235	5.31602	113.88	105.716	11.5521	0.0305073	0.0141569	2.37464	85.3437	15.5057	23.5672	331.568	1368.25	57.6442	135.965	118.476	0	0.0317343	186.413	21.6734	0.243404	142.572	4.24537	106.063	10.9281	6.24488	5.64226	3.07516	1.28441	72.5462	43.6291	85.3419	1.73655
danazol	15 day	Low	692.594	14.0583	40.4636	61.1152	21.0837	34.707	3.01111	139.331	96.9167	13.1182	1.00977	0.0276741	2.15129	83.3168	15.8575	28.1061	367.666	1846.24	42.994	156.457	133.741	0.0681125	0.036157	181.592	19.0241	0.20693	144.216	4.08932	105.599	10.9282	7.04631	6.0665	3.12399	1.15007	46.6168	34.1491	99.2196	3.30279
danazol	29 day	Low	770.07	14.8277	42.1277	56.9902	19.466	34.5446	2.12155	115.953	71.9755	16.0526	1.04435	0	1.88586	80.1494	17.4709	25.8033	329.427	1234.49	51.8192	313.08	127.956	0.0818487	0	193.679	12.2069	0.191025	143.393	3.94979	106.046	10.3804	6.30019	6.06124	2.978	1.08138	57.0123	43.2305	84.7629	2.74627
danazol	4 day	Middle	624.646	13.6796	40.6188	60.6255	20.6825	33.177	7.09211	128.552	94.2614	16.7968	1.01407	0.00156863	1.84698	81.8495	16.3721	22.0705	356.916	1613.79	41.2661	183.552	132.956	0	0.0116404	183.13	13.7186	0.23213	142.229	4.44671	105.754	10.9078	7.98943	5.54385	3.23271	1.14126	74.0616	39.4455	121.473	2.22622
danazol	8 day	Middle	678.826	13.6554	39.8026	62.2474	20.7549	34.1737	4.70893	124.04	95.4111	16.3218	1.01526	0.0310449	2.05565	80.6444	16.8359	26.7889	372.395	1635.07	40.8664	191.302	140.226	0	0.0224382	184.746	21.5388	0.251462	141.829	4.26165	105.721	10.8424	6.88455	5.86726	3.15552	1.22865	74.4375	39.3027	97.3089	2.35052
danazol	15 day	Middle	715.245	14.3275	40.5454	58.382	20.9307	35.333	3.06362	133.475	111.428	8.54904	1.06453	0.0486931	3.23079	86.2699	16.9708	26.0312	310.024	1247.75	45.4072	260.146	103.321	0.0483817	0.0514993	180.215	12.426	0.195892	142.219	4.42643	104.8	10.8131	6.3586	6.15471	3.26202	1.08836	58.4459	39.1526	157.856	1.69316
danazol	29 day	Middle	777.134	14.8071	42.3881	54.6185	18.8975	34.6749	2.36075	113.141	72.2895	13.225	1.04387	0.0271011	2.2815	82.7747	17.7874	27.1084	309.144	1089.58	36.0311	250.62	106.185	0	0	174.237	16.4543	0.210254	141.761	4.13608	105.94	10.3284	5.10251	6.37608	3.24482	1.00759	42.8796	38.6007	135.277	3.24005
danazol	4 day	High	620.728	12.9743	39.1543	63.4787	21.3194	33.3717	5.87747	118.023	113.505	14.1076	1.05083	0.0163475	3.433	80.8606	15.5861	22.621	337.004	1513.82	50.2781	116.061	117.697	0.0908287	0.00894335	169.053	13.2089	0.183896	141.369	4.36045	106.365	10.9966	7.52689	5.5723	3.08921	1.19436	73.8166	44.8503	141.706	2.19614
danazol	8 day	High	704.706	13.9607	41.3963	61.0158	20.3754	34.0695	5.51149	147.503	96.1192	9.14414	1.05932	0.000945059	1.14255	88.409	17.0454	24.8205	367.854	1797.76	35.3728	182.457	103.011	0.0206993	0.0283635	175.89	9.34528	0.0827426	141.285	4.49223	104.721	10.7375	6.71698	5.87774	3.16918	1.21239	44.8462	32.5786	126.651	1.80268
danazol	15 day	High	750.342	15.0725	42.3708	56.3219	19.7449	34.8786	1.6009	122.753	59.9395	10.2125	1.00269	0.0521301	2.13599	87.3584	16.1256	28.6075	347.855	1287.45	32.1025	238.77	116.72	0.0168974	0	181.312	14.9414	0.208493	141.816	4.4433	106.067	10.6728	7.04319	6.2641	2.96593	1.0626	54.7501	41.8833	103.478	3.08897
danazol	29 day	High	729.073	14.2545	42.3895	57.7153	19.1643	34.0038	3.04827	116.389	61.0875	13.8358	1.01373	0.059259	3.55762	79.7073	18.9789	24.9173	308.916	1171.89	44.3799	278.861	129.713	0.071129	0.10224	178.154	14.4314	0.189329	142.254	4.38431	103.93	10.7561	6.40142	6.49207	3.25961	1.07284	75.0168	28.3872	152.743	4.25821
bendazac	4 day	Low	631.765	13.5776	39.8415	63.8766	20.8411	33.6208	7.34968	122.335	90.6304	13.3792	0.958145	0.0463393	5.68831	81.2909	12.8699	17.9717	215.231	790.346	64.837	104.007	129.452	0.39953	0.07624	215.151	19.2689	0.618172	139.479	4.49971	102.971	10.8518	7.77794	5.85386	3.94735	2.27553	47.5433	29.8202	99.9277	1.15961
bendazac	8 day	Low	674.802	14.1778	42.4412	62.8026	20.9708	34.1088	6.5935	137.319	116.952	14.2816	0.97447	0.0117101	6.88203	77.7109	11.1694	16.3414	218.39	940.556	83.2891	93.8209	138.564	0.249568	0.0372326	216.982	21.1235	0.541825	142.123	4.33118	105.112	11.087	7.18754	5.70789	3.97029	2.18543	60.6828	29.1329	76.1695	1.29081
bendazac	15 day	Low	719.27	14.6669	43.5509	60.4429	20.3936	34.0188	2.40796	110.492	122.665	8.56993	1.0268	0.0366341	2.79735	89.1672	11.6389	16.5614	226.513	765.477	78.1104	126.165	145.924	0.252414	0.0563917	189.308	16.4699	0.569897	140.981	4.44435	104.773	10.5127	6.75847	6.12257	3.6421	1.74723	55.6319	26.6043	102.958	0.90247
bendazac	29 day	Low	789.504	15.4739	44.1853	57.3252	19.5152	34.086	2.99721	124.159	95.1399	14.6791	0.904768	0.0710565	6.16525	75.8499	11.5731	18.4656	209.225	750.109	69.0581	178.451	159.89	0.348214	0	196.433	13.3327	0.484772	140.134	4.27391	105.032	10.142	6.29564	6.47362	3.69139	1.64536	67.5149	34.0535	84.806	2.27152
bendazac	4 day	Middle	612.752	13.1778	39.427	65.2562	21.9916	33.9536	7.76024	110.558	122.833	12.6622	1.05074	0	5.61098	83.0956	11.996	15.7055	214.353	860.779	82.0215	64.6476	154.292	0.360252	0.0900872	195.15	12.4361	0.582097	140.135	4.4325	103.975	10.9129	7.13909	5.73419	3.82972	2.02468	56.6067	34.2025	75.9929	1.18095
bendazac	8 day	Middle	655.361	13.6751	40.5707	63.8205	21.9089	34.5994	5.77946	141.56	118.377	10.2122	0.944812	0.0505287	6.99063	82.7389	11.8858	16.3293	212.439	1009.74	61.333	100.949	149.158	0.317982	0.0848865	209.602	21.7199	0.556087	141.081	4.40332	106.151	11.2169	6.28568	5.66202	3.81614	2.07638	44.6587	31.7845	64.7654	1.15703
bendazac	15 day	Middle	723.266	14.9495	44.4132	60.4537	20.8631	33.7779	3.06133	122.91	96.2182	10.0542	1.00787	0	3.78287	79.8467	11.8775	18.478	223.395	1078.34	59.4519	101.771	150.546	0.391428	0.0715598	201.727	19.7784	0.620178	141.294	4.3777	106.327	10.5213	6.39737	6.08475	3.88426	1.54547	50.4824	32.5154	76.436	2.21464
bendazac	29 day	Middle	784.198	15.3526	45.6128	57.7461	19.3437	33.9168	2.0252	108.029	125.884	8.98295	1.01583	0	1.96816	90.0636	11.9066	17.08	223.733	534.604	67.973	167.447	152.283	0.465198	0.0045587	198.515	21.0393	0.646108	138.738	4.33346	102.97	9.83054	5.95531	6.29327	3.76086	1.35308	57.9307	25.4804	68.0493	0.906031
bendazac	4 day	High	666.604	13.7774	41.2258	63.8247	21.3212	33.9517	6.53628	134.946	117.41	12.4681	1.00726	0.0141098	8.53112	78.8494	12.1547	17.3574	205.194	891.216	65.7319	78.4216	114.459	0.772876	0.017661	194.051	13.6956	0.602895	141.241	4.1421	104.347	10.9152	5.41489	5.56817	3.80319	2.17312	65.0817	40.082	106.978	1.12877
bendazac	8 day	High	634.451	13.9415	41.3687	63.4328	21.3577	33.8528	5.24094	135.447	118.65	11.4179	1.01174	0.036303	3.79577	84.177	12.357	19.557	214.553	1040	59.9921	58.0939	124.029	0.844088	0.058934	203.479	17.2106	0.48681	141.444	4.44932	104.858	11.2383	6.28123	5.63367	3.88733	1.79101	91.0833	34.0412	84.1371	1.31931
bendazac	15 day	High	708.722	14.4442	43.4097	60.4006	20.5166	34.2515	2.36981	121.079	124.325	13.4249	0.975273	0.0172462	3.6163	80.5296	12.1797	19.668	246.625	995.595	54.4995	60.5045	117.424	0.559295	0.0526761	175.125	22.3893	0.610038	140.941	4.28131	104.931	10.337	5.56761	6.16119	4.09971	1.93267	57.6637	44.0149	82.9575	0.872117
bendazac	29 day	High	752.816	14.9266	43.102	58.5183	19.764	33.9533	2.91731	111.333	131.149	8.68072	1.08715	0.0417698	4.45614	84.3711	12.7666	21.9624	229.97	839.946	58.129	34.5652	113.607	0.935616	0.105362	191.611	15.9763	0.61794	139.916	4.04379	102.875	9.98422	4.83126	6.09328	3.71565	1.3616	43.9587	33.9833	96.6672	1.91396
benziodarone	4 day	Low	631.587	14.033	41.0507	64.8565	21.7437	33.9875	6.13138	117.499	110.988	14.7329	1.02987	0.0533588	5.91898	75.8611	11.7661	16.2976	223.929	1179.52	89.831	59.1433	144.962	0.374956	0	194.352	20.6129	0.477469	141.075	4.68374	104.138	10.7092	8.06229	5.80795	3.75795	1.88146	68.7846	38.4674	90.7664	2.17404
benziodarone	8 day	Low	646.165	13.7053	39.8251	62.4334	21.088	34.2953	3.98447	116.065	118.656	10.0824	1.00996	0.0338779	5.31818	86.6289	11.8143	16.2752	222.334	839.158	67.4104	93.6244	150.748	0.350538	0.0498403	197.156	11.7543	0.582541	140.295	4.57599	103.146	10.5914	7.64009	6.1422	3.8475	1.7118	46.2367	32.9963	68.7841	2.29216
benziodarone	15 day	Low	694.844	14.7006	43.9516	60.706	20.7853	33.673	2.22472	123.556	120.907	10.4456	1.03667	0.037652	5.0712	84.599	12.2299	18.0598	235.614	813.617	86.0538	142.347	162.002	0.289431	0	194.098	15.7352	0.48831	141.047	4.3785	104.777	10.4667	6.37529	6.27467	3.73772	1.73801	49.2557	31.6909	83.378	2.2114
benziodarone	29 day	Low	812.023	15.5614	46.493	55.8253	18.8575	33.7359	3.14638	119.876	134.412	11.284	0.997711	0.0457989	5.05587	81.559	11.3726	19.0643	215.762	452.783	82.2705	107.145	145.052	0.269269	0	192.212	17.3072	0.744399	140.209	4.38909	103.686	10.7177	6.29662	6.16374	3.99225	1.7926	68.1952	30.8752	105.58	2.43009
benziodarone	4 day	Middle	640.185	14.0989	41.7602	63.0484	21.5342	33.4466	6.79095	129.414	130.945	15.9111	1.01415	0.0556733	4.78716	77.4045	10.9354	17.6934	216.887	1191.64	74.7975	73.5371	137.456	0.325376	0.110835	200.167	13.6777	0.4544	141.02	4.48738	104.357	10.8219	6.98474	5.71786	3.82313	1.85887	64.1652	44.277	70.0484	2.14115
benziodarone	8 day	Middle	662.335	14.4033	41.617	61.7536	21.3629	34.0988	3.14444	130.679	81.2709	12.8011	0.981114	0	6.61003	79.0804	11.9518	18.4895	255.557	916.212	65.4797	63.9266	146.114	0.354365	0.0842689	186.126	22.9584	0.647516	141.255	4.35283	103.22	11.0572	7.74162	6.11592	3.61462	1.60849	61.723	35.3206	100.174	2.39434
benziodarone	15 day	Middle	713.344	14.6341	43.8382	61.0109	20.1661	33.2914	2.6801	125.106	115.754	9.3331	1.00611	0.0515058	4.69673	81.8173	11.0505	20.0617	228.289	734.96	80.8626	59.2766	128.688	0.201411	0.0423076	205.722	22.9289	0.605106	141.035	4.36956	104.711	10.6143	7.13131	5.80151	3.70141	2.07191	52.3602	36.1645	65.6	0.87507
benziodarone	29 day	Middle	759.539	14.719	44.0344	57.4172	19.0273	33.9045	2.89359	115.362	135.315	10.3614	0.929849	0.0388275	4.61458	85.4418	11.5709	19.6281	231.281	810.173	75.5399	73.3865	176.692	0.252432	0	196.847	23.3484	0.682456	140.093	4.37056	104.292	10.8909	6.3332	6.50964	4.10593	1.59731	60.9093	30.2027	93.405	0.956328
benziodarone	4 day	High	620.65	13.9175	40.9216	65.0778	21.8041	33.9105	6.60467	115.626	107.858	22.2549	1.05881	0.00286023	7.00134	71.5976	12.0292	19.5923	219.943	812.189	68.0244	26.492	124.515	0.241656	0.00572961	174.515	17.0502	0.525003	142.133	4.32247	105.097	10.605	6.8012	5.90532	3.79228	2.01641	85.1143	34.6983	112.229	0.338933
benziodarone	8 day	High	649.831	14.1681	40.241	63.8053	21.2085	33.8985	3.62605	136.728	111.574	8.07778	1.06551	0.0416242	7.37479	80.9866	11.4888	19.9151	221.508	821.48	80.7497	54.3626	121.204	0.13908	0.0883916	183.229	17.7272	0.682863	141.746	3.99731	104.433	10.7774	8.42006	5.82499	4.01508	2.10681	61.0543	34.649	88.8292	2.25814
benziodarone	15 day	High	663.727	14.0223	41.8295	62.857	21.3923	33.7363	2.38338	122.688	128.009	10.4832	1.02845	0.0338272	4.56057	79.8866	12.8031	18.4634	216.234	1027.48	55.0142	35.099	128.167	0.229903	0.0789992	199.26	22.6216	0.6223	142.039	4.15139	103.905	10.4821	6.4963	6.04637	3.95784	1.83285	79.9583	29.7238	79.2773	2.36638
benziodarone	29 day	High	772.817	14.7527	43.4638	58.4905	20.0625	33.5322	2.78592	110.41	110.702	8.84235	2.06957	0.0256825	8.32487	80.5804	11.6486	19.792	214.138	573.239	62.1298	48.3226	128.424	0.317114	0.00921606	188.584	26.3063	0.723788	141.439	3.97724	105.976	10.4056	5.83964	6.15457	4.03999	1.8229	62.5635	38.7014	77.3439	2.33185
etoposide	4 day	Low	646.034	14.1085	41.318	64.7035	22.0169	33.6691	8.97594	120.881	92.3687	12.7488	1.07461	0.0732505	6.41634	80.3001	12.2515	16.7935	228.058	882.564	75.3409	115.042	154.808	0.426159	0.0164146	197.1	13.4489	0.544312	138.778	4.63275	102.841	11.0666	7.01585	5.58992	3.67999	1.85902	39.9939	28.84	89.1524	1.85392
etoposide	8 day	Low	627.412	14.1517	41.2614	62.9768	21.7543	33.5753	6.03633	122.854	103.162	12.1012	0.994669	0.0167596	3.8265	82.3071	11.8546	16.9002	205.365	811.415	74.8527	130.104	160.462	0.427172	0.0251441	203.494	21.1203	0.532529	139.86	4.4591	104.22	10.5974	6.9895	5.69137	3.71887	1.94807	89.8993	30.1793	89.6014	1.05694
etoposide	15 day	Low	760.304	15.2953	46.1465	60.8078	20.6281	33.8926	3.55366	119.268	121.001	18.9492	1.01905	0.010978	7.17341	71.132	12.1545	18.5916	225.944	977.535	70.7118	90.001	153.101	0.217041	0	196.004	18.7624	0.434335	141.03	4.53143	106.26	10.5732	6.23179	5.88284	3.74838	1.6874	66.0398	35.065	64.8586	0.752253
etoposide	29 day	Low	787.551	15.6577	44.8233	58.6331	20.2024	34.1633	5.56959	101.952	110.264	16.4993	2.04753	0.0562671	5.82835	78.3702	11.4384	17.5597	236.457	769.972	77.9043	139.188	135.185	0.326928	0.00297729	209.385	18.702	0.582249	142.269	4.41718	105.813	10.1641	5.2996	6.04809	3.80191	1.65797	58.3038	28.9567	153.504	2.01225
etoposide	4 day	Middle	594.302	13.6854	40.4256	66.8026	22.3263	33.5225	5.01472	135.594	87.0418	13.6689	0.937163	0.0241271	6.8327	76.8062	12.5767	17.5135	234.91	928.066	81.9806	66.4999	159.017	0.257706	0	191.886	17.858	0.424359	141.452	4.42168	103.511	11.1749	7.20837	5.49324	3.45399	1.73313	58.4742	38.1299	66.2549	1.02522
etoposide	8 day	Middle	670.905	14.2533	42.311	61.9968	21.4595	33.6943	5.21404	121.382	95.5234	16.1478	1.05289	0.0543189	6.08103	76.8913	11.906	16.6298	215.479	698.812	90.7498	45.937	157.299	0.304539	0.0633964	189.856	20.572	0.657792	141.267	4.58863	105.43	10.9009	7.35283	5.7188	3.518	1.59998	52.9596	23.2997	62.8052	1.90143
etoposide	15 day	Middle	737.785	14.7106	44.9566	61.1082	20.8174	33.8934	3.33922	124.099	99.9873	13.6342	0.96544	0.0323254	6.22315	79.8741	11.0389	15.5589	231.252	671.069	81.7487	86.8745	145.313	0.28928	0.00184733	192.588	18.8097	0.454495	140.788	4.72658	105.017	10.4402	6.65706	5.80303	3.63737	1.76801	79.1195	27.1169	80.187	0.879123
etoposide	29 day	Middle	815.691	15.8759	46.5456	56.3707	19.0797	33.8294	4.92627	119.791	84.4076	14.2279	1.98818	0	5.24105	75.111	11.2522	16.1881	217.787	670.92	59.6613	96.6673	117.971	0.200267	0.00617046	195.322	21.5769	0.476221	142.435	4.44054	105.734	10.2992	5.90609	5.83887	3.4004	1.74793	69.1681	32.1468	114.964	2.24617
etoposide	4 day	High	684.618	14.1219	42.3625	66.4439	22.4869	34.0341	2.23942	125.747	60.5048	7.62711	0.980507	0.0310847	4.7879	86.0185	12.0948	16.7595	219.483	737.014	91.8928	43.5625	130.657	0.192508	0	178.766	16.0869	0.484641	139.112	4.70678	105.068	10.8147	7.67382	5.69465	3.70645	1.8817	55.4083	23.6582	73.2057	0.792506
etoposide	8 day	High	641.305	13.4496	39.3436	63.043	21.3852	33.7269	4.916	136.181	56.7636	12.3282	0.975019	0	5.1925	79.6038	11.2314	18.9522	214.304	650.76	71.0853	61.9738	135.665	0.457001	0.0519927	185.979	28.4711	0.494716	139.973	4.53525	105.369	10.5113	6.29129	5.5747	3.58005	1.63325	67.5835	24.9576	89.146	0.933992
etoposide	15 day	High	698.488	14.5197	42.1732	60.1607	20.6412	34.1984	4.69776	112.485	64.2322	18.1496	0.965187	0	6.93058	72.4512	11.939	17.3006	200.585	898.849	68.6704	73.952	135.843	0.304122	0	206.342	17.9941	0.639676	141.192	4.07577	105.166	10.5855	6.46306	5.63529	3.35356	1.4186	53.0294	25.4055	77.3616	2.424
etoposide	29 day	High	797.76	15.2792	46.6821	60.2269	19.8763	33.7219	5.92638	114.015	63.151	10.073	1.9503	0.0317797	7.85456	78.8194	12.5705	16.7787	242.504	713.669	58.0648	155.136	127.242	0.295507	0	204.838	22.3873	0.628177	142.365	4.36259	105.762	10.0606	5.30021	5.73932	3.72116	1.52287	56.9304	22.6442	74.0752	1.71051
acetamidofluorene	4 day	Low	686.082	14.0636	41.0119	64.6398	22.8497	35.3328	3.7287	136.917	102.575	14.3192	1.0599	1.01061	3.18421	81.894	12.2146	19.9837	236.95	775.802	42.5207	58.4443	98.9532	0.130943	0.0895739	206.102	7.16845	0.353897	139.762	4.24406	101.732	10.1938	7.38724	5.08451	2.80529	1.33751	79.0888	25.0236	195.411	1.07287
acetamidofluorene	8 day	Low	668.809	15.742	41.1043	61.05	21.9979	35.6776	0.48511	157.595	107.599	10.5122	0.971345	1.03264	3.53502	83.7895	12.6107	19.5856	193.357	900.674	41.4097	74.7384	94.3135	0.0937585	0.144229	174.484	16.3582	0.506452	139.57	4.05233	106.475	10.4294	6.29229	4.22642	2.60364	1.54101	103.269	31.1515	290.349	2.52684
acetamidofluorene	15 day	Low	737.481	14.2648	40.9914	54.9959	20.0145	34.8466	1.47674	141.024	108.972	17.1317	0.0660432	1.01427	2.92477	80.6046	12.9734	20.5322	83.1047	1125.61	43.6252	12.9876	105.826	0.481485	0.409424	173.171	12.0183	0.568324	140.527	3.99226	106.141	9.14269	6.99909	3.69493	2.07266	1.27656	72.9268	33.4407	135.207	0.660136
acetamidofluorene	29 day	Low	724.679	14.4362	39.264	55.9577	19.4964	34.1267	4.87721	110.796	274.596	26.9193	1.0681	1.035	3.15758	69.32	15.2329	24.816	98.1067	946.576	57.9	18.5797	102.141	2.5378	1.90682	146.216	11.413	0.427858	139.662	3.60952	104.726	9.19697	6.98797	4.09124	2.10825	1.02111	133.475	51.5053	180.4	20.7095
acetamidofluorene	4 day	Middle	742.24	16.0755	46.5074	62.2647	21.6536	34.91	4.48952	139.787	70.5555	25.4236	1.05525	1.07048	3.03618	69.0908	13.2345	19.1995	242.58	541.639	40.7736	44.0055	80.3488	0.158655	0.00571677	185.947	16.6538	0.375449	140.85	4.13652	105.031	10.1489	7.88907	4.95997	2.96086	1.28603	64.3876	26.7394	233.98	0.598755
acetamidofluorene	8 day	Middle	705.9	14.3512	41.1659	57.6593	20.6594	34.6506	0.222913	174.546	102.844	17.2237	1.02588	0.998966	3.40641	78.5694	14.1697	18.7697	133.797	736.273	27.2535	36.3189	75.5324	0.273232	0.167056	169.824	10.1055	0.345715	139.969	4.09823	104.727	9.39226	6.07881	4.12104	2.38892	1.63517	88.6344	29.6309	329.769	1.35319
acetamidofluorene	15 day	Middle	674.189	12.5617	37.0784	58.5066	20.0943	34.1312	7.29475	147.074	150.385	16.6819	0	1.02496	3.2685	78.7106	12.6965	16.5036	122.023	666.437	47.6078	88.2101	110.675	0.267678	0.173397	165.782	9.85031	0.565861	140.013	4.25631	104.389	9.50281	7.73765	3.9438	2.46007	1.34749	90.8646	33.9626	189.606	2.41386
acetamidofluorene	29 day	Middle	701.297	13.2897	42.4732	60.2575	20.4743	33.6829	5.75873	148.957	181.828	35.9483	0.0776194	0	3.82179	60.4994	14.72	18.9481	46.2896	889.314	39.4949	19.3435	110.514	0.792989	0.614175	159.006	8.49504	0.402583	141.338	3.75177	105.153	9.30585	7.37096	4.12663	2.17169	1.14205	79.1431	50.7065	235.734	5.9756
acetamidofluorene	4 day	High	710.621	15.4679	44.83	62.7551	21.0725	34.3725	2.94265	142.289	121.101	21.3609	1.05502	0.991258	3.31183	73.559	12.4335	19.0973	244.766	518.208	54.239	70.4228	101.702	0.030934	0.0576537	195.813	13.5437	0.380327	141.559	4.34317	106.033	9.71303	7.29223	5.09086	3.05527	1.38114	63.3669	23.6098	258.296	1.05994
acetamidofluorene	8 day	High	615.091	12.8397	36.6773	58.7175	21.1149	35.6463	4.98865	187.827	194.703	28.3461	0.923073	1.03033	3.03665	65.7275	11.7169	19.7946	212.827	513.512	48.4915	106.88	128.675	0.262203	0.227843	159.656	7.00268	0.559983	140.268	4.10727	103.947	10.7349	6.24724	4.55412	2.76264	1.69104	60.6833	26.0753	224.239	1.21
acetamidofluorene	15 day	High	592.487	13.3821	40.6786	68.9641	22.6395	32.7027	15.1885	172.827	167.312	20.0447	0.0652927	1.01052	2.87957	76.7462	13.0848	19.0318	160.991	502.547	57.9605	105.808	120.312	0.158953	0.271022	153.598	12.7989	0.526086	141.374	4.39395	105.283	10.0844	6.43215	4.67277	3.02431	1.55969	44.5707	36.3002	132.526	0.87954
acetamidofluorene	29 day	High	658.257	13.3345	38.9771	62.6996	20.5085	32.4696	9.60733	131.46	122.334	30.2709	0	0.0757759	1.7126	65.8072	14.0079	19.4226	151.132	483.311	66.2148	172.911	154.658	0.251544	0.169321	169.255	16.5636	0.542641	139.12	3.82784	104.956	9.8657	6.44497	4.87721	2.53395	1.19376	80.9716	42.922	185.602	3.18807
nitrosodiethylamine	4 day	Low	617.619	13.3052	39.4899	61.6975	21.5278	34.9241	6.18967	140.227	65.119	12.0244	1.03794	0	2.07289	84.1859	11.1564	18.3852	231.871	834.785	78.4488	72.6315	143.993	0.154196	0.154567	201.029	12.0846	0.455859	141.195	4.42882	103.032	10.6992	8.80083	5.39004	3.27113	1.38324	60.0344	29.6291	197.342	0.67104
nitrosodiethylamine	8 day	Low	653.274	13.5575	40.6224	61.7464	21.3672	34.6757	5.3753	137.104	96.5502	14.738	1.00096	0	3.0078	80.5263	11.6842	19.8119	205.383	733.473	78.8348	113.688	135.464	0.272993	0.100231	191.194	14.4246	0.374473	140.02	4.4708	102.78	10.2323	8.16472	5.45845	3.55589	1.5977	62.0318	28.6566	161.234	0.896769
nitrosodiethylamine	15 day	Low	702.276	14.1547	40.7197	60.6015	21.1485	35.2076	3.54375	137.333	112.497	17.7754	1.05678	0.996952	2.32919	76.8443	11.127	21.3126	225.031	743.848	63.618	86.6123	127.587	0.159248	0.115621	193.819	12.933	0.383405	140.716	3.74706	102.081	10.6814	7.61696	5.66965	3.24764	1.3748	85.4323	36.0495	139.892	0.970184
nitrosodiethylamine	29 day	Low	779.283	15.0064	42.1276	55.3442	20.4632	36.2309	2.81543	132.18	94.2016	14.0242	0.942768	1.04952	1.6769	83.7954	11.9417	17.9785	217.902	678.016	81.3999	110.348	163.485	0.212522	0.0659552	202.238	16.1664	0.522403	140.761	3.69112	102.663	10.2035	6.85968	6.00451	3.36709	1.2833	58.45	39.5155	229.894	2.35234
nitrosodiethylamine	4 day	Middle	660.795	13.872	39.6513	60.6993	20.9349	34.9272	4.74172	138.699	63.4483	16.8568	1.06037	0	2.20051	79.2487	11.0913	16.7527	242.916	945.167	78.1265	71.2928	127.209	0	0.0821211	191.044	12.1163	0.462854	141.244	4.35491	103.952	10.8849	6.95959	5.71824	3.38466	1.39346	80.1324	39.3383	154.321	0.824944
nitrosodiethylamine	8 day	Middle	687.284	14.886	41.3794	58.73	21.5759	34.7949	3.53935	136.806	105.404	13.6977	1.01897	1.05151	1.82124	83.8259	11.7866	18.8303	209.017	804.555	72.2182	66.3696	123.976	0.177684	0.115541	197.65	12.0734	0.38484	142.085	4.00587	105.131	10.2646	6.82778	5.47328	3.20776	1.45603	52.2043	32.5934	204.334	0.802369
nitrosodiethylamine	15 day	Middle	738.872	15.5895	44.2872	59.5385	21.2601	35.2668	3.46248	131.882	117.345	17.3238	0.943279	1.01926	3.04538	81.1989	12.5287	17.3501	206.227	1118.25	62.9685	79.0772	134.186	0.236432	0.171086	175.118	14.4336	0.546238	141.171	3.74399	102.306	10.5654	6.5095	5.48146	3.42613	1.71211	109.191	56.3249	292.16	1.99817
nitrosodiethylamine	29 day	Middle	809.068	16.6562	44.8312	54.905	20.3025	37.1868	1.29871	122.64	138.378	20.0703	1.00488	1.04899	1.61459	74.3276	12.5255	16.0931	228.618	1143.53	61.1965	109.813	131.582	0.153674	0.136911	168.109	15.6376	0.545599	141.466	3.30844	102.972	9.7009	5.59944	5.48729	3.29185	1.98721	104.783	62.8532	169.137	3.11904
nitrosodiethylamine	4 day	High	728.226	15.3571	44.1857	61.219	21.1632	34.9052	3.58715	129.168	72.3027	14.2141	0.93754	1.01506	2.93554	82.3019	14.6857	16.1963	208.489	899.698	85.7921	56.591	134.482	0.22016	0.179802	169.506	14.8919	0.467699	141.415	3.95771	102.886	10.6158	7.78697	5.11688	3.236	1.82578	166.712	57.1514	325.213	0.876058
nitrosodiethylamine	8 day	High	836.05	17.6711	48.5857	59.0803	21.3672	35.4058	0.864143	116.384	108.064	15.1656	1.04478	1.00329	3.77359	77.2459	19.1539	19.35	157.606	1449.41	105.977	26.2964	171.054	0.859602	0.740389	135.231	13.1848	0.382659	139.185	3.81399	103.567	9.952	7.10839	4.41073	2.67267	2.05927	290.771	140.354	426.334	5.79036
nitrosodiethylamine	15 day	High	804.257	16.8003	49.1639	60.8118	20.7647	34.5589	3.9385	116.714	111.766	66.0882	0.0217632	1.06891	7.16371	27.4691	64.4547	88.0493	70.5654	1476.44	240.046	97.4884	250.8	5.21087	4.24676	61.7585	46.8584	0.727654	130.09	4.52964	90.0794	9.45893	9.43372	3.05384	2.26154	2.84939	748.241	206.893	989.261	16.296
ticlopidine	4 day	Low	620.022	13.5368	38.0191	60.0936	21.2783	34.8727	6.04909	125.757	77.7549	19.7167	1.04218	1.00788	2.63311	75.2524	11.5671	20.0737	242.243	1177.95	71.8145	92.2024	143.961	0	0.00888491	199.203	16.6561	0.433096	141.915	4.15106	105.281	10.9523	7.29328	5.44467	3.3126	1.64197	69.3239	38.7449	118.399	1.1833
ticlopidine	8 day	Low	674.677	14.2988	40.7229	60.0614	21.5238	35.4154	5.87946	117.019	106.279	15.7778	1.03585	1.04451	2.90513	78.7092	10.4501	17.3444	241.22	741.851	87.9574	78.4874	161.415	0.191093	0.134228	210.259	12.8891	0.425979	141.573	3.89105	102.834	10.5499	7.50968	5.722	3.35037	1.50656	69.6459	39.5886	167.462	1.27298
ticlopidine	15 day	Low	658.949	14.0949	38.7997	58.0081	21.1729	36.1097	4.54503	117.056	140.213	16.159	1.04705	1.00375	1.76521	80.0234	11.2108	19.7755	227.868	777.657	79.2815	130.939	166.431	0.04085	0.0576422	207.129	22.5801	0.395387	143.242	4.19712	104.25	10.5751	7.55056	5.81603	3.42182	1.40867	78.8419	35.975	104.157	1.22973
ticlopidine	29 day	Low	751.77	15.1512	40.0797	53.8095	19.984	37.0797	2.47769	110.528	106.501	10.7853	0.898039	1.01062	2.05233	85.6758	11.6839	19.4787	209.587	566.069	72.8895	136.368	140.581	0.0647253	0.119367	193.038	12.3073	0.533909	142.284	3.69596	104.232	10.7504	7.37243	5.6501	3.57509	1.48334	44.9728	42.6205	114.017	1.03829
ticlopidine	4 day	Middle	638.33	13.5054	38.1069	61.4244	21.8378	35.1873	6.33392	128.024	107.706	15.6707	1.0893	1.00441	3.11617	79.481	12.1559	19.7366	194.205	768.152	77.2446	56.919	163.762	0.0296208	0.115324	199.549	19.9007	0.442908	142.064	4.1248	104.536	10.9402	6.92775	5.60686	3.2076	1.36262	53.9387	36.1809	101.485	1.28806
ticlopidine	8 day	Middle	626.98	13.1821	37.3884	59.5468	21.1584	35.4675	5.77984	117.046	91.4218	11.8502	1.01736	1.04055	3.15729	84.5635	10.8778	18.5291	240.978	827.226	65.0779	62.7465	157.691	0.0219609	0.0890891	204.123	19.0467	0.429892	141.701	3.7983	103.307	10.8671	6.85574	5.88894	3.52204	1.58883	67.5748	36.0375	113.056	1.32852
ticlopidine	15 day	Middle	663.67	14.5347	40.9212	59.3661	21.5967	36.054	4.67513	116.234	115.356	14.6755	1.01272	1.02172	1.27641	82.8485	11.6597	20.0268	226.991	867.115	84.5544	91.3199	171.434	0.202816	0.143361	194.21	21.3449	0.354277	144.613	3.53267	103.509	10.6716	7.76328	5.51772	3.30188	1.49334	55.4286	30.8454	133.931	1.19847
ticlopidine	29 day	Middle	742.555	15.7296	42.3487	52.7404	19.57	36.9303	3.01006	108.854	136.019	13.2048	1.03105	1.02598	1.83753	83.3143	11.5453	18.5101	230.812	661.742	86.317	62.7013	140.3	0.174659	0.0254213	210.438	20.3437	0.533272	141.53	3.72	103.978	10.8145	7.81646	6.15438	3.46862	1.45759	62.0347	41.2292	152.76	1.16433
ticlopidine	4 day	High	629.025	13.8923	39.6009	60.2811	21.1405	35.9202	4.08385	145.849	67.8628	9.93706	1.06108	1.00603	1.90618	86.2269	12.9434	23.7377	237.006	1224.29	91.7328	54.5293	172.512	0.198223	0.0698678	172.891	16.711	0.378742	142.075	4.04045	106.08	10.3956	7.19809	5.13919	3.14486	1.67353	53.9216	47.1398	133.815	2.25463
ticlopidine	8 day	High	634.392	13.1466	37.0596	58.6717	20.9859	35.8524	5.12869	146.917	98.8289	19.4873	1.08046	0	2.78076	74.1206	11.6328	23.1511	275.179	847.359	114.197	58.3219	194.266	0.0868203	0.0766699	169.461	12.7925	0.423168	141.916	3.97635	103.539	10.625	6.89826	5.87169	3.44909	1.28846	63.568	42.0767	134.07	2.36148
ticlopidine	15 day	High	691.496	13.8444	38.0385	58.9669	21.1851	36.069	3.50209	115.846	108.712	10.1432	1.05385	1.00843	1.9101	84.6733	12.7287	26.0411	230.767	846.625	107.955	59.0064	174.759	0.131193	0.113116	192.066	10.74	0.414808	141.586	4.16594	102.912	10.4156	8.63279	6.02605	3.4059	1.34892	68.0114	27.6628	94.8903	1.83799
ticlopidine	29 day	High	776.136	14.6139	38.7314	54.0788	19.5928	37.1785	2.6828	105.843	132.67	16.5162	0.963676	1.02814	1.76245	78.7513	12.8314	22.5396	260.973	611.224	124.702	56.2857	244.048	0.109295	0.0922686	186.058	16.8267	0.57206	142.115	3.85325	100.874	10.688	7.97642	6.4775	3.86702	1.34957	58.8931	52.2158	150.307	3.10841
cisplatin	4 day	Low	639.867	13.2032	41.4975	64.7879	20.8479	32.9404	4.68942	136.907	118.281	18.2841	1.01416	0.00952031	3.33858	78.0981	15.0842	22.4089	280.068	1685.43	61.8527	133.144	139.072	0	0.0122391	180.659	19.0558	0.224195	139.4	4.38495	106.174	11.0498	6.80955	5.57953	2.9382	1.32053	64.2421	35.2896	149.523	2.09838
cisplatin	8 day	Low	647.471	13.3302	40.0501	61.2514	20.4659	33.3021	5.16538	122.383	103.505	12.1051	0.977906	0.0892363	3.07989	81.3847	16.087	25.1301	275.329	1548.24	72.6646	116.45	155.492	0.0378076	0	178.491	14.2579	0.205622	142.306	3.85049	105.946	10.7053	6.12756	5.53086	2.9439	1.13647	48.641	37.1886	105.417	2.04671
cisplatin	15 day	Low	667.764	13.4906	40.7954	60.4408	20.08	33.4735	3.75999	129.077	99.5476	15.0059	1.12428	0.000739819	2.07189	79.7518	15.5645	26.3208	307.824	1296.3	74.0395	187.34	140.738	0.0305002	0.0220375	168.069	22.7981	0.251406	140.808	4.52267	106.183	10.8193	7.06186	5.87257	2.93298	1.12097	60.2762	35.9559	133.372	2.02939
cisplatin	29 day	Low	761.517	14.7336	43.8729	55.453	19.2559	33.9856	1.27761	101.242	104.671	7.19175	1.0508	0.0589334	2.61232	87.0279	14.9835	24.955	282.148	1274.77	75.3203	118.918	139.843	0	0.0294534	180.997	16.6413	0.245003	142.073	3.97925	106.044	10.191	5.84099	6.20426	3.1138	1.1817	49.0789	32.1005	103.255	3.23255
cisplatin	4 day	Middle	654.871	13.2776	40.1162	61.9468	20.4133	32.7847	4.69595	129.882	85.1919	11.4635	1.01181	0	3.41575	84.397	14.9709	23.362	290.197	1833.15	69.5857	79.566	118.177	0.0126815	0.030611	180.413	13.9954	0.214176	141.049	4.19641	106.213	10.7104	6.93785	5.43557	2.86384	1.261	80.007	38.4894	265.084	2.13249
cisplatin	8 day	Middle	616.993	13.1648	39.4913	63.4819	20.8784	33.1737	4.85767	121.753	112.681	8.49438	1.04205	0.0659318	3.00792	87.2544	16.3079	24.1553	293.304	1647.13	76.5203	144.454	139.609	0	0.0394922	186.884	15.2633	0.20791	140.544	4.39021	105.818	10.8342	6.82822	5.23498	3.07134	1.2	54.0479	31.4421	119.363	1.96453
cisplatin	15 day	Middle	712.034	14.1442	42.6598	61.1014	20.1166	32.9998	3.62122	118.235	103.831	11.9082	1.00691	0	2.71464	83.3244	16.5515	26.3076	318.149	1050.08	86.4424	95.5824	160.491	0	0.0262203	164.14	23.568	0.24197	141.267	4.29524	106.215	10.9674	6.45727	5.84278	2.95549	1.22648	76.839	32.4592	82.3526	2.16376
cisplatin	29 day	Middle	789.373	15.193	44.299	55.5814	19.1701	33.8318	1.5551	98.1176	92.167	9.47555	0.98179	0	3.22659	85.4653	15.8142	26.1603	282.414	1099.74	61.9656	147.609	139.595	0.0198715	0.0812797	174.463	19.7	0.16852	141.361	4.27301	106.191	10.4867	5.478	6.07187	3.15797	1.23123	61.3701	33.7358	118.302	1.88865
cisplatin	4 day	High	684.247	13.2915	42.1616	61.8939	20.0592	32.8533	2.0227	142.448	87.4894	6.42653	0.984756	0.0368843	1.80598	88.6607	14.6869	22.9717	300.712	1616.82	66.5165	33.5222	140.676	0.0204725	0	175.625	8.49378	0.229129	141.104	4.27905	104.546	10.9845	7.10617	5.65896	2.96246	1.1348	83.5718	27.58	215.461	0.515056
cisplatin	8 day	High	694.74	14.5505	42.2323	59.9338	19.9189	33.4822	1.29446	137.565	43.4865	7.21897	1.03078	0.0245554	4.12859	85.2339	17.0143	28.3239	302.684	1264.93	66.1556	77.1591	102.416	0.107823	0	163.987	14.4381	0.235838	139.784	3.99466	105.967	10.6868	5.70414	5.82168	3.30783	1.16281	81.8542	29.5605	219.795	2.0928
cisplatin	15 day	High	743.362	15.2636	43.2652	59.3352	20.329	34.4796	0.107694	72.137	44.9362	9.08708	0	0	2.94806	80.6292	15.7204	27.1087	263.972	744.276	69.7192	23.9314	141.512	0.0483641	0	167.836	49.2577	0.605971	142.882	3.99593	107.393	10.3357	5.37384	5.8798	3.1116	1.23484	104.672	35.1692	286.034	4.28477
cisplatin	29 day	High	649.894	12.2996	33.5704	51.3857	18.6509	36.6773	0.0127647	7.45659	38.9391	20.3001	0.0912926	0.0322862	3.29212	76.369	16.6764	18.3249	281.614	406.544	79.9711	93.7713	141.598	0	0.0804329	211.437	334.828	3.61108	129.409	5.45757	93.1271	9.08353	11.7873	4.58445	2.28241	1.14099	121.294	46.881	2670.93	2.23014
carboplatin	4 day	Low	635.358	13.0835	40.5699	60.7179	20.157	31.9994	5.32127	122.314	112.16	12.9982	1.00127	0.0164102	3.05509	84.0656	16.4111	23.9196	308.139	1875.81	88.0824	84.7551	155.251	0	0	181.974	12.5987	0.246423	141.046	4.52852	107.335	10.5553	7.05258	5.50975	2.89326	1.3529	84.3411	43.6262	211.431	0.625631
carboplatin	8 day	Low	648.782	13.4342	41.9098	61.4602	20.2021	32.2473	4.94201	141.658	90.5825	13.9596	1.03669	0.0316142	1.63944	83.0059	16.3535	22.4696	295.092	1675.58	80.3537	91.9467	146.191	0.0225798	0.0223641	165.584	18.3209	0.236581	140.142	4.69899	105.193	11.2115	7.73917	5.40133	3.16188	1.09969	91.3732	37.1211	123.866	1.77041
carboplatin	15 day	Low	682.463	14.243	42.9906	59.5542	20.0549	33.2015	3.1708	105.396	135.232	10.9748	1.07361	0.0566281	3.00508	84.4899	16.3762	27.4558	286.611	1541.8	69.1203	74.7237	123.496	0	0	170.839	24.3398	0.215831	142.025	4.36602	104.716	10.8227	7.02845	5.77127	3.23224	1.24285	73.1419	39.5617	181.63	3.18047
carboplatin	29 day	Low	768.816	14.4642	41.3953	53.358	18.8474	35.0298	1.91511	104.676	86.6031	12.5898	0.957905	0.0672964	2.11736	86.1776	15.1982	23.006	321.342	1080.3	74.1146	109.829	126.002	0.0795763	0	189.38	19.8863	0.21439	142.326	4.14066	105.995	10.7091	6.30859	5.9591	3.14158	0.947948	83.0923	37.5876	146.595	1.82519
carboplatin	4 day	Middle	651.363	13.3247	41.6597	62.4113	20.0715	32.5223	4.21342	130.601	99.5109	19.1976	0.98218	0.0835302	3.53102	76.8671	16.7442	22.3283	336.54	1355.58	61.5004	93.2624	144.481	0	0	172.931	11.1587	0.260551	139.934	4.76395	104.544	10.83	7.26886	5.5314	3.195	1.34612	83.6982	47.0362	147.179	1.06573
carboplatin	8 day	Middle	633.905	13.3329	41.2651	61.6094	19.9976	32.1167	4.98777	129.35	107.542	14.5832	1.10104	0.0307006	2.03513	80.1064	15.921	24.9769	296.233	2036.85	63.1535	88.8439	133.673	0	0.0820235	172.957	18.3331	0.204187	140.217	4.60683	106.399	10.8223	6.93704	5.45958	3.29161	1.25657	97.7762	35.7645	112.311	1.89675
carboplatin	15 day	Middle	664.4	14.2736	41.2941	60.5194	20.5697	34.2954	2.60153	123.075	101.77	6.6255	1.01316	0.0538905	3.03007	86.8712	14.9887	26.144	339.454	1429.61	79.5844	143.003	152.716	0	0.0231865	159.907	19.5682	0.249972	141.46	4.27946	105.028	11.0998	6.61646	6.05298	3.30171	1.22796	92.9109	33.9266	144.955	3.06075
carboplatin	29 day	Middle	778.336	15.126	43.1385	52.8287	18.5276	35.2573	1.55121	113.132	92.4989	11.435	1.02453	0.0331621	3.12265	85.6233	15.3308	26.6047	335.081	900.024	70.8018	69.3741	130.103	0	0.0577945	173.102	18.0929	0.189738	142.547	4.35878	105.534	11.1312	5.99348	6.29146	3.17998	0.959437	87.8363	48.3614	71.7211	1.95648
carboplatin	4 day	High	609.145	12.7987	39.429	62.1889	20.2851	32.8557	3.49008	115.811	79.3804	10.9915	0.979061	0.0132281	2.35216	83.6579	15.4837	22.6237	290.923	1328.01	58.9782	73.8204	127.724	0.013414	0	167.489	11.8966	0.216852	140.304	4.66622	105.344	10.8385	7.26574	5.59142	3.0929	1.42575	87.8299	31.5525	156.848	0.787894
carboplatin	8 day	High	649.624	13.9894	41.2386	63.6038	20.6339	33.4235	0.805574	119.94	52.9903	10.0662	1.08089	0.0327079	3.6845	82.5249	15.6809	27.3149	258.287	1483.73	70.1642	46.0752	116.949	0	0	165.698	17.9744	0.211782	140.892	4.41938	105.929	10.567	6.974	6.08351	3.13308	1.16536	93.9769	38.6686	177.773	1.2269
carboplatin	15 day	High	700.771	14.2635	43.0486	58.3865	20.4695	34.3731	0.650356	60.3672	43.6822	13.8644	0	0.0163597	5.11465	83.5762	14.917	26.3568	301.911	1206.36	67.4238	70.9443	129.088	0.041216	0.0270315	167.07	12.0663	0.250597	142.197	4.62517	107.048	10.6266	6.82624	5.87156	3.16183	1.18965	106.713	54.0114	132.702	2.30372
carboplatin	29 day	High	686.89	13.0311	37.3712	53.4461	18.8577	34.9102	2.71576	69.7783	66.9727	15.63	0	0.0618071	2.44995	82.0601	15.733	24.8531	295.249	555.815	70.3422	61.5522	110.802	0	0	167.039	16.5537	0.178791	141.842	4.29554	107.727	10.4012	6.09951	6.04049	3.06835	0.942303	109.544	44.8621	222.379	1.71187
bromoethylamine	4 day	Low	630.801	12.7975	36.3518	62.3396	21.5932	34.529	4.4475	119.746	83.3641	10.1647	1.01325	0	3.39681	85.0392	17.4666	22.4706	282.823	1475	77.2333	126.616	134.758	0.0137265	0.0689593	176.236	22.0957	0.24366	140.684	4.7307	105.813	10.7839	7.68093	5.73875	3.1638	1.32346	60.7702	37.8757	159.321	2.23703
bromoethylamine	8 day	Low	639.561	13.2171	37.7366	60.1739	20.6918	34.6374	3.85813	112.756	116.42	12.0553	1.00729	0.0459862	3.32306	81.2438	16.4959	23.601	268.08	1241.1	77.0443	90.4051	123.248	0.104883	0.0206386	189.978	19.3306	0.2045	141.157	4.45969	106.356	10.407	6.73569	5.40378	3.02779	1.21003	81.014	33.969	130.226	2.09532
bromoethylamine	15 day	Low	668.464	13.9821	39.259	58.9876	20.5596	35.0926	3.81581	116.484	88.3485	12.1675	1.07597	0.0157643	2.19841	85.4496	15.0933	22.61	326.788	1435.66	73.787	118.556	141.932	0.0043077	0	183.762	22.5426	0.240992	145.338	4.1783	107.405	10.9842	6.92204	5.76066	3.04786	1.15312	59.3842	35.3972	183.133	3.48581
bromoethylamine	29 day	Low	762.671	15.5486	42.2397	56.034	20.5409	36.6238	2.34467	106.167	96.635	10.3513	1.09912	0.00135961	0.976776	87.883	16.5201	23.7393	314.386	1262.83	62.0527	141.99	147.741	0.0989574	0	182.007	15.0887	0.128491	146.038	4.14915	104.847	10.1906	6.69487	6.12272	3.35394	0.98845	59.4574	35.6186	99.6417	3.13376
bromoethylamine	4 day	Middle	664.914	13.5388	39.6004	61.3995	20.9965	34.7295	4.18107	120.405	76.6075	15.1619	1.01837	0.0229064	2.05687	82.1667	16.718	23.0421	317.627	1692.08	59.2865	117.517	145.313	0.11513	0.0460735	170.656	8.93275	0.215974	142.21	4.43057	107.235	10.9618	7.01092	5.80554	3.00105	1.32166	71.6179	44.6613	148.661	0.736611
bromoethylamine	8 day	Middle	661.419	14.2682	39.4673	63.4435	21.9264	34.5159	4.14725	122.002	107.595	12.5067	1.0245	0	2.99423	83.1811	15.657	24.1899	281.453	1485.22	73.7819	106.83	124.297	0	0.0386235	173.494	14.8546	0.240684	141.62	4.30589	106.723	11.0265	6.57987	5.51929	2.83679	1.11532	64.1512	29.9475	169.902	0.679715
bromoethylamine	15 day	Middle	697.265	13.9827	40.6474	58.6191	20.2691	34.1703	3.34267	122.13	134.75	8.40143	0.948327	0.0019095	2.41486	86.7716	15.8739	21.9894	327.85	1466.81	88.5066	77.7544	128.443	0.0222772	0.0227557	163.239	14.9904	0.26863	143.289	4.38993	107.242	10.8064	6.81709	5.97615	3.06264	1.21728	61.6476	36.9822	154.475	3.53329
bromoethylamine	29 day	Middle	760.45	15.9171	42.8176	56.1534	20.5284	36.866	2.4068	107.476	91.5968	15.4085	0.995289	0.00404547	1.0086	80.1084	15.9737	24.0045	321.944	1359.3	62.9524	96.6913	141.764	0	0.013574	178.751	13.0112	0.267994	145.104	4.1767	105.656	10.8725	6.80978	6.26883	3.2806	0.999409	50.8211	28.8687	75.4246	1.62193
bromoethylamine	4 day	High	670.373	13.2963	40.0829	61.6827	21.2604	34.3382	2.30821	134.224	82.9316	8.53212	1.05651	0.0194628	2.85624	86.7178	16.3349	21.1457	315.664	1175.65	68.3567	62.8649	129.809	0	0	167.187	19.5964	0.269221	142.132	4.59447	108.743	10.6762	5.87566	5.4572	2.9943	1.18907	58.9487	40.2405	160.189	0.858668
bromoethylamine	8 day	High	663.099	14.2478	39.6956	60.6154	21.1429	34.7574	1.80567	139.185	93.8354	9.1349	1.03939	0.015513	3.10141	88.5264	15.2024	21.2945	337.127	1142.98	68.9339	91.2458	169.253	0.119704	0.0166905	160.368	20.0338	0.241813	140.993	4.5324	109.558	10.6419	7.38301	5.71088	3.01827	0.977742	52.3925	28.8364	179.155	2.22747
bromoethylamine	15 day	High	692.905	14.4389	41.4268	58.7365	20.347	34.8503	2.79805	141	72.1656	8.72202	0	0.0745147	1.75349	89.088	16.6289	23.6173	314.701	1194.38	68.1837	95.147	155.11	0	0.015893	170.48	16.1793	0.0569261	145.424	4.33983	110.025	10.9793	6.65943	6.08813	3.19405	1.16373	48.4443	30.4186	92.2285	3.12063
bromoethylamine	29 day	High	728.549	15.0954	40.2551	56.0793	20.2972	36.2034	2.83404	125.699	47.864	13.6585	1.03148	0	3.19524	80.7712	15.6301	24.2833	322.845	986.436	80.0306	155.522	161.52	0	0.0406708	174.495	22.7668	0.080871	143.814	4.18088	105.565	10.5333	7.3226	6.69606	3.4416	0.938712	46.3635	36.2884	128.591	4.34168
ethionamide	4 day	Low	688.513	14.0646	42.2633	61.4757	20.8508	33.3705	10.6478	136.006	81.6529	18.3198	1.98142	0.0606998	5.31448	75.2826	11.3936	17.0158	221.501	997.691	89.7447	115.191	170.623	0.177705	0	183.122	20.0275	0.49234	140.567	4.41264	106.38	10.9726	7.39409	5.57279	3.64056	1.74269	51.4693	31.243	46.1949	2.35263
ethionamide	8 day	Low	637.444	14.1524	41.357	61.7581	21.1208	34.3226	4.10179	138.962	150.916	16.8012	0.924085	0.0129943	6.53829	72.4675	10.4999	17.7743	229.486	812.122	72.8367	134.087	130.976	0.429619	0.0505933	192.111	23.6699	0.375936	139.113	5.14018	102.35	10.4943	6.45241	6.04301	3.65683	1.59972	48.7084	34.6436	80.7674	2.15754
ethionamide	15 day	Low	725.523	15.2463	44.9451	60.4399	20.7429	33.8119	4.15132	123.991	119.826	20.0575	0.937582	0.0265947	3.18318	74.153	12.3565	15.5801	239.034	641.739	60.6763	81.3761	131.087	0.371811	0.0457252	209.031	21.879	0.506726	141.817	4.53908	103.84	10.7592	7.23203	5.81597	4.17561	2.35896	62.8283	34.9664	47.3651	2.04524
ethionamide	29 day	Low	787.387	15.7244	46.6525	57.8573	20.1044	34.149	6.16991	114.424	145.693	17.6329	0.940654	0.0168187	6.07802	72.307	11.4198	16.8255	241.214	745.96	69.227	121.655	131.051	0.42588	0	195.017	14.6943	0.69649	141.382	4.49209	105.972	9.91231	6.20069	5.96413	4.05859	2.13864	48.2129	35.8566	55.2501	2.16222
ethionamide	4 day	Middle	668.71	14.1258	42.4909	64.2851	21.5061	33.5772	9.96021	135.398	125.69	20.3851	1.07746	0.0136249	9.93076	66.944	11.8079	17.7424	190.225	849.813	74.249	40.7106	132.819	0.280461	0.0492523	203.508	14.6763	0.458688	141.196	4.67042	103.777	10.6444	7.28333	5.56159	3.83864	2.04345	72.4632	37.5479	43.1875	1.25328
ethionamide	8 day	Middle	692.989	14.2926	41.9636	62.3571	21.3457	33.8744	4.23697	158.025	155.158	22.1909	1.10638	0.0682622	6.74278	70.2615	12.3425	17.8429	215.352	718.808	53.1518	66.5444	101.919	0.335263	0.206277	191.298	10.7753	0.342433	139.82	4.40613	104.25	10.3538	6.33519	5.60716	3.81601	1.89001	77.9949	37.8081	59.8724	1.93915
ethionamide	15 day	Middle	712.077	15.0226	44.3181	61.7016	21.1525	34.5506	4.45588	134.244	194.957	35.261	0.905206	0.0392167	3.48073	59.6646	11.5621	16.4997	238.366	796.94	60.7284	59.6765	107.793	0.275543	0.0680735	193.592	23.5318	0.491487	141.821	4.45191	103.739	10.6932	6.91929	5.78364	4.27404	2.46108	49.0548	36.5692	46.6091	0.835221
ethionamide	29 day	Middle	756.31	15.3902	45.217	59.6573	20.2391	34.0814	7.45693	141.381	157.453	21.1446	0.912784	0.0323743	5.16225	74.2331	12.3859	15.5902	220.789	677.926	53.0356	45.8996	127.713	0.320275	0.079304	192.239	15.9499	0.560269	140.165	4.71959	105.272	10.0132	5.58393	6.05435	4.02416	1.9349	58.9199	33.3784	52.7144	2.29475
ethionamide	4 day	High	771.658	16.4984	48.7554	61.1126	21.1151	33.9668	15.2134	123.896	111.265	28.3388	0.974931	0.0156013	7.39786	62.6713	15	18.4071	167.43	1103.66	56.9334	13.7342	91.533	0.403955	0.130027	172.605	9.79717	0.558926	138.967	4.14585	106.158	9.93558	8.04607	4.73038	3.36175	2.51275	205.727	75.7706	250.046	0.974487
ethionamide	8 day	High	811.765	16.3193	46.1999	59.2064	20.0384	33.5783	2.28014	130.208	132.586	43.411	2.94642	0	7.88653	49.1865	14.1362	23.9374	181.539	679.797	79.6184	23.4746	120.145	0.202017	0.176247	167.053	10.8402	0.551937	137.098	3.85958	103.508	10.3011	7.51479	5.73556	3.75136	1.99553	100.865	58.4496	196.256	4.87187
ethionamide	15 day	High	819.984	17.1037	50.948	59.733	21.1514	34.3056	3.69615	72.333	176.792	46.579	0.976891	0.032408	7.03941	43.9785	13.0295	18.3269	162.208	954.299	32.0637	20.5241	66.0939	0.216303	0.0734723	170.638	14.3914	0.452557	138.174	4.03944	102.377	10.5575	7.10195	5.99421	3.95101	2.44568	98.7727	77.4544	77.0553	7.21498
nimesulide	4 day	Low	625.091	13.5467	39.7819	64.1872	21.3149	33.5608	10.5019	105.195	105.12	14.8313	0.993951	0.00533364	7.41	74.892	10.3234	15.9586	216.985	974.81	89.2929	84.3696	167.643	0.318052	0.0395952	187.545	13.8161	0.656025	138.324	4.97591	104.393	10.6507	7.82625	5.61641	3.99197	2.42421	65.5647	39.5754	83.555	0.899075
nimesulide	8 day	Low	692.149	14.531	40.5229	61.7922	21.0924	34.2214	4.37742	132.373	91.1652	13.4797	1.02265	0.0175697	5.79044	72.0389	11.2945	17.1997	204.589	1019.55	71.7624	101.753	164.949	0.267067	0.00211754	203.375	21.6758	0.452486	141.36	4.72356	105.071	10.2983	7.722	5.77968	4.1816	2.51755	80.2889	37.9542	46.2575	0.578577
nimesulide	15 day	Low	680.402	14.1228	41.2901	63.1891	21.7846	34.4396	6.18669	120.729	113.201	11.9548	1.02268	0.00125859	5.4139	82.1064	11.6647	19.0924	242.507	748.262	79.7081	159.35	161.117	0.37071	0.0730493	193.207	21.6896	0.653671	141.335	4.44801	107.296	10.66	6.99193	5.96351	3.7632	2.07556	60.2714	28.3563	42.7947	2.20297
nimesulide	29 day	Low	790.995	15.4478	45.6741	59.1589	19.8634	33.9676	2.31493	119.672	92.7272	10.5638	1.01017	0	5.92037	81.2472	11.8948	17.3636	201.424	670.85	74.9042	149.616	161.993	0.277304	0	184.91	24.1133	0.573587	143.567	4.66577	107.924	10.8176	7.34382	6.23823	4.08319	1.97736	88.1483	39.8501	49.2156	2.20667
nimesulide	4 day	Middle	653.565	14.0791	42.0735	63.2753	21.3596	33.8256	9.62749	106.588	81.5996	17.6002	0.950555	0.00524668	7.72802	63.5632	12.6174	16.4219	206.198	858.158	105.152	64.402	159.308	0.239426	0	196.367	19.0016	0.571112	142.172	4.61319	102.873	10.8297	8.01224	5.57015	4.0718	2.6304	85.6633	40.8613	67.6847	1.1634
nimesulide	8 day	Middle	637.153	13.8172	40.0031	62.5398	21.1278	34.0498	7.30361	131.204	110.729	14.0572	0.96483	0.0112336	6.26993	79.5986	11.4877	16.6881	206.495	927.913	81.7773	67.536	130.991	0.470593	0	212.677	24.8077	0.61405	142.508	4.46449	105.991	10.5637	7.17494	5.95633	4.06286	2.2941	46.339	39.2156	60.0567	1.71809
nimesulide	15 day	Middle	643.992	14.3466	40.8371	60.6738	20.8123	34.6628	6.96817	123.866	133.217	15.0574	0.973443	0.0441098	7.20254	75.2667	11.3	17.3448	220.395	830.647	82.0356	154.708	135.326	0.349604	0.0172627	194.984	20.707	0.574069	140.901	4.58155	105.265	10.9105	7.52814	6.01906	4.15154	2.21421	46.449	30.869	64.0552	0.814353
nimesulide	29 day	Middle	783.25	15.0639	45.9289	57.9272	19.6095	34.1701	3.06662	121.209	111.752	10.9076	1.07979	0.018373	4.44987	85.5189	11.7983	17.4143	231.264	860.824	76.0095	136.274	152.388	0.460731	0	207.265	19.2942	0.573508	144.328	4.4601	106.831	10.6826	6.71574	6.36465	4.09979	1.75909	71.6014	35.3098	68.375	0.764933
nimesulide	4 day	High	659.672	13.6572	41.0588	63.1572	21.4865	34.2869	6.40973	103.437	94.2853	21.089	0.989259	0.0142768	7.9035	69.71	10.8588	18.3218	236.648	790.4	95.1416	50.8802	163.572	0.273284	0.13968	185.505	22.3298	0.524368	140.732	4.44011	105.105	11.0977	7.18392	5.68041	3.95763	3.01965	64.0107	33.095	64.2264	2.60199
nimesulide	8 day	High	651.137	13.4857	40.2113	64.8385	21.082	33.7373	11.3555	127.913	121.043	34.4803	1.60178	0	3.07872	61.4432	11.1066	19.0125	273.541	807.174	84.9934	60.7042	170.965	0.350908	0	190.361	19.889	0.535005	140.65	4.31816	104.811	10.8275	6.68209	6.08194	4.08546	2.10128	58.6352	30.2804	33.2109	2.10591
nimesulide	15 day	High	627.33	14.0834	40.0686	63.9439	22.3719	34.7051	11.9761	135.733	115.637	26.3249	0.987109	0.0282982	7.99131	66.33	12.365	16.8439	235.462	667.337	105.023	115.326	164.767	0.30647	0.0341263	186.408	22.6908	0.531739	140.673	4.58827	104.681	10.7553	6.45337	6.02903	3.78076	1.98081	67.001	30.1995	55.3584	1.68903
nimesulide	29 day	High	789.482	15.329	47.1457	59.6111	19.5074	33.7425	2.94275	122.054	114.396	16.3354	0.961168	0.0389127	6.77357	74.8901	12.3744	17.6011	222.813	645.258	105.252	69.91	192.123	0.449112	0.046956	177.727	24.7614	0.597709	145.392	4.37639	108.278	10.8205	6.36367	6.26657	4.38725	2.25224	67.0676	29.0275	122.189	2.07827
ethanol	4 day	Low	642.031	13.1848	40.4149	65.3352	22.2999	33.3778	7.93335	127.376	109.534	19.9756	1.05398	0	6.76781	74.041	10.8035	16.6851	203.846	875.823	64.886	62.6295	135.784	0.411484	0	188.488	20.4404	0.467759	141.052	4.351	103.722	10.9255	8.09705	5.67014	3.80784	2.32464	65.1289	32.5151	52.2467	2.92929
ethanol	8 day	Low	660.016	14.3092	41.4374	61.1283	20.6682	34.102	5.85989	139.833	102.046	15.5312	1.08136	0.0312258	6.20034	77.6726	11.6156	16.2158	223.376	836.32	71.3162	137.857	168.188	0.31505	0	200.4	23.6889	0.526288	142.245	4.8599	105.195	10.44	8.25257	5.8552	3.89682	2.28327	62.1017	31.5908	56.7914	0.85582
ethanol	15 day	Low	736.859	15.2772	43.5745	60.5431	20.6093	34.8233	3.71635	124.524	103.588	10.8872	0.991246	0.0223826	5.85423	83.3572	12.1115	17.2639	227.176	712.94	58.1001	129.172	139.018	0.4773	0.0474074	191.757	21.3419	0.560406	142.101	4.37931	104.699	10.8072	7.64839	5.98423	3.9809	2.04025	73.1348	33.228	38.7267	0
ethanol	29 day	Low	829.471	15.7683	46.8806	56.0075	19.0401	33.3157	5.72489	131.251	119.949	11.9941	2.07423	0.00328736	4.74358	81.9393	10.667	16.2308	205.437	767.339	55.3917	85.6869	127.96	0.183243	0	204.322	23.6624	0.607322	139.953	4.2938	107.081	10.503	6.74923	5.96805	3.91604	1.51383	70.068	23.6609	75.9638	0.774418
ethanol	4 day	Middle	676.786	13.9344	40.1941	64.9934	21.8739	34.1873	7.24839	117.659	112.571	18.2172	0.946296	0.0339343	6.20843	73.2999	11.7143	16.9095	214.641	718.862	83.9775	102.59	172.046	0.306315	0	211.989	17.5608	0.589592	141.834	4.70078	104.308	11.3643	9.18066	5.7119	4.06151	2.22497	57.0677	33.1083	69.5318	1.06955
ethanol	8 day	Middle	686.013	14.4003	42.1242	62.919	21.2352	33.695	5.90284	110.275	113.324	12.4302	1.03516	0.0375458	7.45056	81.1643	11.7324	16.4114	229.77	846.229	77.1632	140.353	141.92	0.359521	0	208.629	18.9786	0.50638	141.358	4.64229	104.324	10.6179	8.40664	5.99943	4.05645	2.16989	60.0416	33.3436	58.2485	0.972832
ethanol	15 day	Middle	767.195	15.4574	46.6373	60.1346	20.7509	33.6492	3.71127	110.762	109.814	10.5847	1.01698	0.0240323	6.3757	81.5289	10.652	19.338	212.207	665.704	72.6925	133.385	170.817	0.422426	0.0496402	198.289	22.0062	0.455161	142.484	4.67246	106.12	10.5807	6.82374	6.23533	3.68488	1.62477	47.9765	28.9999	90.7107	1.37347
ethanol	29 day	Middle	811.318	15.0259	45.3141	57.6148	18.8896	33.5643	7.25143	104.311	106.628	20.4397	0.955741	0.0355442	7.34344	71.4498	11.0934	17.5752	206.705	585.46	76.4567	211.147	152.492	0.342376	0.0335247	219.312	23.6693	0.615093	141.375	4.38356	107.902	10.4899	6.21469	6.032	3.57412	1.34974	52.4038	27.3892	47.2811	0.706059
ethanol	4 day	High	651.407	13.8183	42.2981	63.1713	21.1067	33.7806	6.42702	136.868	98.6671	17.2658	0.955086	0.0622465	4.133	79.4369	10.4126	17.0699	217.902	663.51	70.1646	118.671	136.903	0.280851	0.0235172	215.524	16.1213	0.547507	140.199	4.83992	102.665	10.638	8.63627	5.66984	4.02917	2.3021	83.243	35.4802	67.554	0.973328
ethanol	8 day	High	672.585	13.723	41.848	59.9126	21.0016	33.9094	5.55353	101.159	90.955	21.5405	1.06005	0.030522	5.65789	69.6961	11.3596	18.0764	224.884	904.139	56.6593	98.4617	135.893	0.261917	0.0141998	210.549	15.7857	0.536136	140.533	4.29231	104.36	10.5276	8.307	5.91043	4.03329	2.35298	64.5533	25.2272	59.4169	0.833635
ethanol	15 day	High	737.208	14.8426	44.5431	60.2683	20.1337	33.7194	3.82006	115.757	115.749	14.213	0.979144	0.0130363	5.68145	81.0759	11.0592	16.6869	215.584	723.16	79.5267	88.0095	151.643	0.327844	0.0974002	213.889	15.9432	0.601548	142.667	4.32351	103.772	10.6397	7.7571	6.0026	3.84393	1.77374	62.0276	30.7778	38.1035	1.08632
ethanol	29 day	High	806.745	15.0174	45.9061	58.2382	19.1522	33.441	6.49455	95.6787	116.162	19.9859	2.04891	0.00106835	6.72086	67.1241	12.001	13.5969	221.531	661.501	68.6369	162.498	156.599	0.320244	0	212.125	14.1217	0.613369	139.958	4.6486	106.859	10.4453	6.21899	5.84636	3.8441	1.82243	57.9419	39.7674	99.2979	0.571514
phenacetin	4 day	Low	664.954	13.7039	41.5578	60.3344	20.0413	32.9164	5.20211	114.457	96.7311	20.5741	0.952348	0.0105156	3.19258	74.5496	14.0825	17.5654	294.268	1603.97	78.9904	105.031	152.623	0.0750087	0.0295085	158.73	13.3676	0.200364	142.67	4.02465	105.713	11.3092	6.57681	5.91333	2.64844	0.911011	77.8807	44.894	133.804	0.95494
phenacetin	8 day	Low	703.04	13.8085	41.3707	59.6899	20.1469	33.5795	6.30604	115.67	101.924	16.518	0.970147	0.0210277	2.03701	82.3797	13.966	16.749	311.606	1375.59	90.3101	143.05	161.035	0.137144	0.0425457	183.548	12.3075	0.225443	144.437	4.31978	105.399	11.2154	6.68772	5.94483	2.72694	0.859508	55.2122	32.7983	45.3802	1.02642
phenacetin	15 day	Low	752.346	14.8108	42.9521	58.2076	19.8077	34.0986	4.4274	111.95	107.13	15.5231	1.08117	0	2.35312	78.3773	14.3776	17.9269	294.571	1404.98	78.861	153.416	150.014	0	0	190.54	24.6448	0.235423	142.499	4.1271	106.309	10.8359	6.62596	6.14632	2.70449	0.860503	79.1132	33.9485	91.5674	0.772515
phenacetin	29 day	Low	810.944	15.2933	44.8263	54.4034	18.7162	34.004	3.03213	130.22	95.519	13.2883	2.0357	0.0364383	2.24908	82.9437	13.2138	17.4667	294.655	1122.54	53.3901	170.003	138.527	0	0.0598213	188.571	17.4787	0.329858	144.639	3.85855	106.244	10.8664	6.15211	6.59336	3.10499	0.901902	80.3481	29.715	44.9029	1.2037
phenacetin	4 day	Middle	682.473	13.1032	40.2298	58.8639	19.668	33.5492	5.24178	123.808	90.7098	17.7591	0.911772	0.0126659	2.96262	79.0314	13.1408	18.4749	315.237	1367.76	83.9885	119.326	172.771	0	0.0165113	173.331	14.2024	0.246688	142.905	4.25279	104.019	11.4163	7.25815	5.78072	2.80057	0.979798	40.992	30.0877	46.8784	0.92835
phenacetin	8 day	Middle	639.892	13.5254	39.3819	59.0299	19.3886	33.0652	6.44621	115.049	114.327	21.2263	1.05851	0.00239126	2.95701	74.3235	14.1545	16.4454	289.379	1521.38	89.8851	136.107	178.398	0.080385	0.033809	183.052	11.8423	0.261943	143.183	4.27413	103.718	11.102	6.9769	6.03828	2.69278	0.843148	65.813	46.9104	69.2653	0.785876
phenacetin	15 day	Middle	665.114	13.6471	41.5421	61.3145	20.265	33.249	6.96157	122.469	123.358	23.5989	1.06436	0	1.78502	71.4612	13.8895	17.8118	266.488	1652.86	93.96	72.5668	173.536	0.126699	0.0590589	184.445	15.2609	0.177845	143.87	4.42097	105.657	10.6958	6.56333	5.96059	2.81942	0.721177	63.2462	38.9998	150.349	1.25544
phenacetin	29 day	Middle	729.725	14.3841	43.5254	56.731	19.4038	34.3433	4.39922	109.196	147.763	14.836	0.96949	0	2.03738	82.5886	13.0911	17.5397	287.608	1006.33	58.3172	113.137	141.182	0.0510328	0.0846963	168.18	11.0497	0.376786	145.168	4.12937	104.845	10.4069	6.05113	6.38342	2.85	0.747561	85.3836	43.4222	79.2869	1.33034
phenacetin	4 day	High	637.998	12.5785	37.7168	57.6484	19.6935	34.3467	0.549969	139.891	88.2954	25.7416	1.02838	0	3.12416	69.5735	14.3031	37.3463	269.935	1532.33	106.568	55.9265	198.924	0.0568293	0.082301	157.023	21.2115	0.216074	143.975	4.2205	107.216	11.0895	6.00041	5.65101	2.63148	0.982019	78.8596	47.9782	28.4055	0.72862
phenacetin	8 day	High	442.269	10.334	34.6855	74.9588	23.1268	30.6921	17.2308	152.615	161.383	36.5278	0	0	2.96413	58.2207	12.759	18.2536	309.95	1459.05	78.7436	146.277	180.255	0.125795	0	171.639	19.5321	0.202577	143.984	4.38798	105.244	11.0903	5.50709	5.95203	2.63645	0.725786	54.1582	41.0297	131.056	0.839233
phenacetin	15 day	High	560.426	13.8795	42.8421	81.327	25.6166	31.9843	11.5155	104.215	90.4972	26.2613	1.08204	0	2.85932	73.2913	13.1769	17.9922	246.453	1506.09	78.406	151.719	186.539	0.105125	0.0787254	176.267	17.1109	0.207251	144.361	4.33148	104.336	10.6737	6.16515	5.74155	2.66942	0.961448	70.366	43.3746	134.438	0.583693
phenacetin	29 day	High	553.983	13.5354	40.9705	73.1744	24.8081	33.6855	11.3669	101.615	120.118	21.3321	1.01803	0.0456962	4.56135	73.607	14.5328	17.4055	248.79	1467.67	83.2835	140.67	195.327	0.0671318	0.0792316	149.03	20.3514	0.307664	144.629	4.44628	103.211	10.6104	6.2943	6.29975	2.66387	0.831623	68.3252	45.4579	17.7909	0.765907
bucetin	4 day	Low	618.715	13.6857	40.7016	65.1684	21.7097	33.4138	7.42549	133.302	80.4679	19.128	0.970034	0.0166072	2.8315	74.0008	13.4751	16.5428	329.703	1429.2	88.5193	98.4246	152.945	0	0.0698055	184.932	11.7932	0.231022	143.026	4.46236	104.905	10.975	7.75347	5.95155	2.61097	1.00709	69.7952	37.7988	53.414	1.44292
bucetin	8 day	Low	656.232	13.5351	39.6553	61.1112	20.2793	33.7095	5.83977	125.816	122.74	16.8316	0.984795	0.0346774	3.34008	79.3	14.007	16.5255	286.486	1379.28	73.3463	131.402	183.821	0.0283303	0.0188882	193.493	14.1553	0.198807	143.799	4.22611	105.15	10.885	7.44336	6.01808	2.685	0.736601	76.9766	40.9281	76.789	0.524267
bucetin	15 day	Low	750.051	14.3136	42.0911	59.4853	20.2424	33.836	5.23764	109.978	85.2362	17.0238	1.08694	0.0722326	1.35111	79.6496	14.4077	16.6196	273.376	1426.19	69.977	167.309	171.54	0.114338	0.0719666	182.139	9.87484	0.181425	144.447	4.01217	104.904	11.3718	7.12177	6.12662	2.80703	0.743964	50.6371	37.2868	81.2904	0.719123
bucetin	29 day	Low	825.628	15.9634	45.3241	56.7069	19.7445	34.9794	3.10028	106.479	139.59	16.539	1.06736	0	2.40427	82.54	14.1106	17.2427	262.826	1036.87	62.513	139.381	145.239	0.111924	0	183.509	11.0113	0.317289	144.639	3.92302	105.227	11.1362	5.58753	6.51117	2.92097	0.775233	55.9159	27.9882	51.1541	0.878416
bucetin	4 day	Middle	625.998	12.5669	37.5675	60.2594	20.7879	33.4715	7.22039	126.255	96.2341	20.233	0.978134	0.0373043	4.74063	72.6765	15.2418	16.9496	267.094	1457.07	87.5686	105.262	150.232	0.0310939	0.0943025	187.379	12.8635	0.249679	142.411	4.15659	105.608	10.8827	7.20989	5.68301	2.47777	0.996903	63.1494	34.8853	67.2719	1.07655
bucetin	8 day	Middle	646.896	13.6315	39.8387	61.93	21.4026	33.8954	7.34266	115.375	109.327	22.5984	1.02188	0.0190629	2.97648	73.9266	14.6083	14.0486	265.581	1646.23	96.7783	123.134	167.434	0.143084	0.0528474	190.43	18.8184	0.144329	144.006	4.10522	106.042	11.1651	6.71415	5.94189	2.84572	0.726838	60.9904	37.2072	68.7105	1.20151
bucetin	15 day	Middle	672.672	14.6293	41.5911	61.5186	20.6078	33.9745	4.43266	109.556	96.6627	16.3511	1.03259	0.0304137	1.85398	78.1909	13.5398	17.1141	289.447	1665.24	71.0492	241.924	174.999	0.174464	0.0500977	188.131	13.504	0.16061	142.793	3.91441	104.008	11.1638	6.83101	6.33523	2.99015	0.754224	58.5324	32.6629	77.7208	1.36975
bucetin	29 day	Middle	784.174	14.8196	42.9969	55.4392	19.144	34.2886	4.20711	110.495	125.147	16.3394	0.94058	0.00906062	1.8657	77.3556	13.1778	14.9638	294.474	1023.29	71.5724	181.612	159.594	0.104185	0.0992975	183.089	12.9535	0.335965	144.75	3.83162	103.454	11.2801	6.1803	6.1484	2.81079	0.739293	51.2713	47.4555	37.708	0.971124
bucetin	4 day	High	601.597	12.9623	38.2007	60.4673	20.7902	33.3074	2.56913	120.582	99.0093	20.4021	0.991696	0.0474869	3.23177	73.6897	15.311	18.1498	255.575	1421.7	72.8672	114.971	155.543	0.051709	0.090612	159.233	9.59285	0.193653	145.397	4.44671	107.321	10.7058	6.5266	5.58477	2.41798	0.794863	57.9138	38.05	39.3432	0.834854
bucetin	8 day	High	596.82	12.3987	38.6577	64.7562	20.719	32.6083	9.62133	124.376	144.341	28.7273	1.02072	0.0239018	2.50573	64.7475	13.6601	17.1413	260.007	1518.02	70.3622	101.558	175.718	0.062181	0.063428	185.291	18.4522	0.167824	144.917	4.46194	107.258	11	6.50359	6.07363	2.89635	0.744929	88.8399	45.9348	54.3092	1.69534
bucetin	15 day	High	550.059	13.1853	39.732	68.7714	22.3675	32.9299	10.268	123.506	138.958	28.576	1.02805	1.04135	2.81738	67.3215	13.9283	16.8473	282.857	1365.62	61.5964	105.943	149.036	0.146681	0.0325359	173.475	15.0436	0.15459	144.406	4.13967	106.215	10.9441	6.58879	6.02085	2.78937	0.716918	71.4825	39.2131	46.0372	1.1998
bucetin	29 day	High	633.941	14.5484	42.3623	63.4668	22.0251	33.7017	7.03872	104.914	134.237	18.9455	1.02845	1.02983	1.91159	80.3148	14.1242	18.2241	251.167	1241.21	57.8151	103.092	165.714	0.148029	0.00568904	175.826	22.7611	0.286186	144.32	3.83608	104.493	10.9115	6.53125	6.24432	2.90545	0.648298	51.6097	35.7138	125.778	0.834524
cyclosporine A	4 day	Low	609.252	12.9588	39.0162	62.8713	21.3434	34.1097	3.584	111.334	87.9195	13.2392	1.00941	0	2.76472	79.0284	17.212	23.8439	318.652	1864.18	64.7115	111.338	161.779	0.0241677	0	173.951	18.1294	0.221874	140.53	4.47816	106.204	11.0451	7.47404	5.40126	2.75257	1.29524	56.5636	40.7198	178.625	2.44143
cyclosporine A	8 day	Low	607.127	12.3545	37.0771	60.8151	20.7481	34.1818	5.17897	128.692	93.6562	20.2613	1.05753	0.00389095	2.73998	74.0266	15.7095	22.6128	296.058	1258.07	62.3161	148.432	143.93	0.142257	0.00127741	177.206	13.0284	0.205664	143.032	4.68333	103.163	11.0154	7.09887	5.48203	2.84672	1.27821	50.299	37.5567	128.671	1.59966
cyclosporine A	15 day	Low	622.025	13.3902	38.0014	58.3537	19.998	34.9148	4.25884	112.96	114.303	17.4065	0.00452747	0.00468983	3.46488	81.3218	16.6701	21.3846	316.051	1297.41	67.8868	130.581	173.213	0.11198	0	215.689	20.3265	0.211383	141.618	4.05654	104.074	11.2337	8.08771	5.65102	3.08197	1.02441	42.7419	41.7102	154.328	1.68249
cyclosporine A	29 day	Low	732.949	14.7534	41.8166	53.7499	18.6441	35.6565	2.81738	107.382	106.257	16.1349	0.952964	0.0418698	3.16447	76.6385	16.0634	23.1816	320.928	1120.22	63.9793	95.4721	137.627	0.083059	0	198.965	16.5286	0.240531	142.709	3.76186	104.274	10.6671	7.25917	5.88396	3.12114	1.06049	62.96	44.3604	94.6567	2.00276
cyclosporine A	4 day	Middle	649.482	13.214	37.9621	60.717	21.2708	34.4302	3.10878	121.927	90.3963	8.95412	1.02914	0.068325	4.56411	85.6304	16.4496	23.2286	323.903	1713.57	93.4065	67.3343	149.319	0.0277271	0.0895437	191.16	17.0672	0.167345	140.617	4.6245	106.122	10.6948	7.93637	5.43005	3.13312	1.26013	61.668	33.7191	199.684	2.11155
cyclosporine A	8 day	Middle	627.29	12.5654	37.7798	62.4733	20.406	33.4847	3.88308	124.011	61.4479	17.2056	0	0.0160255	4.20744	78.0098	16.0143	23.1554	316.604	1991.43	84.52	151.375	168.409	0.0226934	0.0726208	325.141	25.8965	0.24618	142.103	4.58249	101.913	11.3344	8.11343	5.47173	2.79605	1.37173	44.8125	42.8835	206.073	0.730471
cyclosporine A	15 day	Middle	665.671	13.183	39.7506	58.8097	20.0223	34.1342	3.10015	101.446	89.9796	11.0501	0	0.0104316	5.49283	82.8647	16.8079	21.531	306.05	1950.56	69.8459	212.709	185.935	0.0506089	0.0533525	413.519	27.5007	0.182243	139.909	4.31401	103.257	10.8032	8.64757	5.44637	2.7543	1.12047	68.5114	42.2741	192.915	1.68377
cyclosporine A	29 day	Middle	796.855	15.1948	41.5457	52.6998	18.4517	35.2278	2.1509	87.4374	114.728	11.5194	0.972349	0.0359181	3.46381	84.257	15.7956	23.3496	344.639	1439.86	80.2775	97.4369	140.993	0.0597978	0	194.564	14.7821	0.188314	143.707	3.79994	103.134	10.9303	7.39191	5.78874	3.17665	1.11154	50.9133	53.6828	127.326	1.63205
cyclosporine A	4 day	High	692.999	14.1611	40.0358	57.8902	20.4187	34.3433	2.17142	118.18	109.581	7.14783	0	0.0277015	5.61263	85.7941	18.092	28.2306	319.99	1581.48	71.9847	34.1288	128.748	0.15125	0.0886501	192.807	10.6663	0.259224	141.011	4.48238	106.06	10.3605	8.75993	5.19914	3.11821	1.25163	58.3197	25.8388	322.422	1.58488
cyclosporine A	8 day	High	668.322	13.312	38.5637	58.5298	20.1991	33.0747	2.39253	131.558	74.4282	9.73151	0.0745582	0.00618585	7.0537	82.5781	17.2532	29.3715	316.655	1490.04	61.7685	36.5996	128.7	0.165803	0.196131	256.259	21.8593	0.17226	143.935	4.55245	104.65	10.8957	8.27536	5.24407	2.99063	1.29687	46.178	42.5789	209.26	2.38926
cyclosporine A	15 day	High	705.12	13.0845	37.5422	55.4786	18.6456	34.4844	2.47897	113.747	124.058	17.1492	0.0525168	0	6.42694	77.219	17.0965	29.9971	323.108	1697.14	75.521	81.3153	185.399	0.0830239	0.0973498	160.226	25.3738	0.304157	142.271	4.77081	106.781	10.7879	8.91753	5.27051	2.68967	1.20181	54.9222	38.7226	187.864	0.977351
cyclosporine A	29 day	High	723.101	13.1676	38.688	52.6901	18.0052	34.2027	2.35428	82.9858	164.239	13.6145	0.00125145	0.0360921	8.55618	75.8027	16.357	25.1098	332.316	2024.44	82.8462	29.3404	134.705	0.19295	0.258754	223.186	32.7226	0.290507	145.231	4.65227	107.205	10.5849	7.93891	5.4576	3.02808	0.947003	52.6047	51.4906	139.738	2.22526
puromycin aminonucleoside	4 day	Low	623.457	13.0356	37.8974	61.283	21.0748	34.4326	5.94381	141.892	76.3703	12.265	1.02157	0	3.31107	82.0472	15.466	21.7815	333.201	1512.25	69.7924	79.2992	136.117	0.0121079	0.0601452	186.334	16.0666	0.266648	142.253	4.58265	103.53	10.9442	7.69313	5.55112	2.90843	1.37892	73.6525	33.6742	193.333	1.07698
puromycin aminonucleoside	8 day	Low	642.141	13.0116	37.2127	58.633	20.2441	34.2815	4.22715	113.618	106.183	18.7978	0.988723	0.0410182	2.22673	75.7863	16.1955	23.0164	274.613	1361.1	83.5177	83.603	141.268	0	0.0517471	174.27	18.3034	0.192676	143.448	4.04056	107.178	10.9411	6.92621	5.37767	3.0042	1.30374	63.3538	35.0416	147.277	1.92218
puromycin aminonucleoside	15 day	Low	648.544	13.3208	37.8096	59.5947	20.9809	35.168	4.60995	137.525	99.3419	14.7729	0.965802	0.0221209	1.85637	80.1137	15.1975	25.4717	308.276	973.001	83.3401	114.634	130.782	0	0.0250421	179.155	19.8838	0.219898	143.186	4.17086	107.079	10.7056	6.77135	5.52064	2.87453	1.04333	50.1771	32.6944	165.111	0.490074
puromycin aminonucleoside	29 day	Low	697.587	13.9896	38.7065	54.4327	20.2205	35.7315	2.3444	126.999	150.756	18.8967	2.03228	0.0603114	2.65168	74.3863	15.5629	22.0304	586.012	777.825	148.053	156.3	226.907	0.0310178	0.0675397	183.672	15.336	0.208834	142.124	4.27529	103.42	10.4939	7.12877	5.37354	2.18506	0.791517	69.3267	28.4921	95.6479	0.600093
puromycin aminonucleoside	4 day	Middle	612.634	12.8949	39.2976	61.5974	20.8487	34.8845	4.07263	122.127	86.2545	8.52519	0.990795	0.0327748	2.56601	87.7253	16.4241	22.439	307.549	1042.59	53.5139	82.9441	128.64	0.0503348	0.0449266	168.92	24.8196	0.222054	140.548	4.55607	105.284	10.9168	8.38245	5.263	3.05041	1.42558	71.0188	38.0131	119.942	2.06539
puromycin aminonucleoside	8 day	Middle	634.268	13.265	38.4115	59.0132	20.8668	35.4793	3.39506	113.623	98.4707	18.8801	0.991952	0	3.08084	73.7505	16.0377	21.7573	288.972	1003.91	74.695	102.272	153.111	0.061679	0	180.716	15.3965	0.196236	140.814	4.32494	106.725	10.6663	7.85149	5.34634	2.86948	1.21291	77.0422	41.6014	110.878	1.11621
puromycin aminonucleoside	15 day	Middle	661.829	12.883	34.3506	54.6001	20.1878	36.2507	0.468185	185.994	132.221	18.4046	1.02774	0.000689349	2.94334	75.683	13.2168	18.8815	535.598	227.979	359.27	470.743	518.67	0.0273881	0.0407873	190.58	71.8599	0.729929	141.92	3.72811	106.812	9.06518	8.13385	4.16494	1.29043	0.56954	41.7801	34.7436	151.013	3.5607
puromycin aminonucleoside	29 day	Middle	519.957	9.64865	23.0724	45.791	18.6186	39.7426	0.235494	155.342	109.991	33.1942	0.591284	0.00061482	5.29965	60.2474	14.8432	15.3255	639.789	156.161	571.644	233.804	834.553	0	0.0539238	168.405	85.8136	1.13224	142.569	3.84792	104.354	8.33296	8.5645	4.56718	1.22092	0.395286	36.5293	50.4394	341.842	3.02257
puromycin aminonucleoside	4 day	High	676.864	13.4545	39.1222	60.5149	20.7781	34.5609	1.3274	140.985	90.383	6.86569	0.999125	0.0342605	1.88115	87.9164	15.1349	18.402	338.437	806.386	74.3253	59.9376	149.426	0	0.0866949	173.195	21.6844	0.231083	140.816	4.35392	103.068	12.1174	11.2408	5.61417	3.15484	1.21423	48.6504	36.4853	142.399	2.09479
puromycin aminonucleoside	8 day	High	673.657	13.86	36.5966	56.4046	20.4964	36.8124	0.438728	92.3038	114.554	8.98467	1.10594	0.0180229	3.2552	86.7388	12.4711	19.5706	637.804	117.593	266.251	72.4911	386.168	0.0529272	0.0496743	159.882	139.047	0.853857	135.95	4.6947	102.81	9.50657	11.9364	3.46904	1.10315	0.346233	43.9484	35.4209	268.044	1.77932
gentamicin	4 day	Low	629.073	13.2914	37.0805	60.4568	21.0215	34.4895	5.64639	129.131	103.048	25.1542	1.047	0.0198588	3.19537	68.5472	16.6495	22.2144	292.484	1357.36	60.3608	85.0887	136.515	0	0	178.35	18.0286	0.192923	141.298	4.57698	105.755	10.9901	6.86982	5.56636	2.95532	1.23068	77.9231	52.8114	151.276	0.817507
gentamicin	8 day	Low	642.532	13.9155	41.1839	59.8401	20.941	34.5006	4.56967	123.589	123.998	19.1194	0.906596	0.0150565	3.57488	74.282	15.9368	23.4088	306.315	1513.25	74.2837	138.945	156.412	0.000925478	0.0301528	192.081	16.2143	0.175026	141.504	4.50179	106.523	10.5242	6.84555	5.49665	2.92676	1.23113	79.7023	35.7805	248.189	0.793833
gentamicin	15 day	Low	675.082	13.8156	40.565	59.8781	20.426	35.9594	3.56638	130.111	124.31	20.0665	1.06696	0.0225744	3.54141	74.2382	15.5771	20.1868	270.948	1249.34	67.2657	165.681	140.166	0	0.011827	187.91	14.2203	0.225395	143.288	4.29816	103.473	10.964	5.81254	5.9068	3.13862	1.19273	44.3743	31.3724	95.1041	2.39902
gentamicin	29 day	Low	820.447	15.8821	43.2851	53.5112	19.6264	35.8644	1.29511	116.287	106.601	15.4192	2.01316	0.0156572	1.93082	78.7561	16.0192	26.3512	316.55	986.231	78.8225	112.942	130.644	0	0.0331029	172.257	20.4178	0.203783	141.01	4.19722	105.941	10.6703	5.66167	6.12499	3.00663	1.08025	70.4849	36.9062	88.481	2.03215
gentamicin	4 day	Middle	579.469	13.0875	37.4047	62.9099	20.8535	34.4155	5.48557	123.879	92.7305	21.5013	1.01851	0.0092866	2.60342	75.0232	16.6252	22.7258	293.306	1553.48	72.6073	132.783	154.739	0.052929	0.0570525	172.823	20.9823	0.262286	142.303	4.68295	105.989	11.1188	7.22614	5.30242	2.93636	1.40755	77.2572	36.1662	224.218	2.0143
gentamicin	8 day	Middle	643.999	13.4069	38.9705	59.4612	20.733	34.6877	4.12984	112.106	94.2814	22.6735	1.00558	0	2.8942	72.6909	15.4778	23.4698	278.222	1321	75.0784	144.228	154.181	0.0674864	0.0439415	161.887	16.6317	0.22227	141.146	4.48015	107.037	10.9007	5.96871	5.65298	2.94245	1.24458	85.4491	45.4533	120.224	2.5056
gentamicin	15 day	Middle	714.644	14.762	39.7062	58.4058	21.0383	35.4623	3.65705	114.207	121.495	13.4147	1.04424	0.0764879	1.64045	83.396	17.212	23.5346	313.611	1167.5	62.552	95.2259	142.22	0.0643831	0	181.701	22.7473	0.22682	142.137	4.282	104.894	10.7896	5.92081	5.55313	2.79431	1.04103	76.9602	36.3451	138.543	2.2071
gentamicin	29 day	Middle	800.58	15.1571	42.57	52.5877	18.7212	36.0965	1.89106	116.078	99.4468	15.1665	1.03727	0.0265675	2.03813	81.0388	15.8074	22.302	278.679	852.928	64.4975	74.034	117.518	0.0761436	0	186.92	14.8255	0.321283	140.947	4.35312	105.881	10.1348	5.60882	5.70888	2.99264	1.17742	61.1344	32.7291	110.625	1.53966
gentamicin	4 day	High	595.419	13.0011	37.6302	61.6502	20.9451	34.4644	4.40858	118.009	78.1521	11.8708	1.03125	0	3.55746	84.8045	16.6527	22.9141	307.891	1293.25	67.977	89.1961	139.802	0	0	166.1	22.14	0.24374	142.284	4.56266	106.297	11.3383	7.56255	5.43991	2.91347	1.46544	78.9721	38.4532	147.639	0.714079
gentamicin	8 day	High	633.558	13.5748	38.9541	59.8779	20.652	34.254	5.14138	112.618	104.921	18.5534	0.937097	0.0393995	3.63126	76.0932	15.6422	23.5057	317.695	1244.51	77.234	63.1307	145.977	0	0.00297637	183.784	13.3436	0.166453	142.288	4.67033	106.217	10.8878	5.71086	5.70419	3.06944	1.03012	70.0509	34.2929	123.378	1.92394
gentamicin	15 day	High	711.532	14.928	41.617	57.3796	21.1211	36.7087	1.12948	119.666	112.478	11.0442	1.03893	0	3.06261	84.1895	17.0315	23.1838	312.75	1208.9	82.942	104.749	138.815	0.0163594	0.0401733	171.88	22.5495	0.330484	143.8	4.07372	103.538	10.7055	5.8593	5.83304	2.96921	1.21319	56.5711	30.6795	172.475	2.37883
gentamicin	29 day	High	763.432	14.3591	40.0212	52.7991	19.1474	35.9608	0.920188	114.986	86.3932	13.7137	1.00873	0.0256947	2.80142	81.3839	17.0488	23.4653	286.959	642.691	78.2437	36.1027	119.202	0.0879631	0	183.61	15.6372	0.316815	142.582	3.76465	102.814	10.7513	5.94046	5.8044	2.94801	1.07811	70.1661	28.4131	99.9497	2.54149
doxorubicin	4 day	Low	643.894	13.3075	38.5049	60.1838	20.7238	34.3514	4.90555	117.293	84.0044	18.3667	0.953934	0.0104223	2.92942	77.1155	16.6977	22.2844	304.067	1677.33	71.3203	108.183	141.667	0.0889804	0.051909	180.556	12.9422	0.219624	141.962	4.12403	106.034	11.1126	6.71973	5.53382	3.05121	1.13439	69.0412	45.048	98.8313	0.67671
doxorubicin	8 day	Low	674.418	13.26	39.4384	56.3746	20.1258	35.2183	5.61993	141.797	98.6826	14.6708	0.950551	0.0604796	1.89428	84.1522	16.2975	23.4821	302.104	1245.39	70.7332	126.885	137.292	0.0636914	0.00402757	191.707	19.3685	0.218596	143.651	4.55471	105.184	10.8461	6.64288	5.69409	3.30252	1.3096	72.7226	34.0593	129.253	2.43151
doxorubicin	15 day	Low	709.366	14.0336	38.8451	55.1519	19.6611	36.2326	4.20429	116.61	93.6122	15.3266	1.02761	0.0588575	3.41067	80.1096	16.448	22.8	322.67	1083.43	76.9207	138.478	135.391	0	0.0422969	182.736	15.3607	0.229811	140.687	4.48851	106.771	10.8806	6.5173	5.75004	2.91862	1.19946	46.8883	24.0713	93.8038	2.07333
doxorubicin	29 day	Low	784.53	14.8133	42.0987	52.8333	18.9314	35.5639	3.61073	116.768	92.6493	11.993	0.945711	0.0339486	3.55557	84.3211	17.6044	25.0787	300.894	693.904	64.3056	134.43	132.171	0	0.0497448	188.66	13.6614	0.322351	141.202	3.71854	106.223	10.1536	5.45782	5.8916	3.10676	1.15395	59.0469	31.021	113.824	2.0342
doxorubicin	4 day	Middle	610.308	12.9956	37.5813	62.5154	21.1094	34.2887	5.71191	122.031	79.802	10.6487	1.07365	0.0469441	2.91278	76.9383	16.2297	24.2419	338.269	1467.69	64.8671	95.1773	158.94	0.102766	0.0467928	189.578	15.2705	0.20183	141.219	4.78684	106.23	10.8545	6.70485	5.40904	3.26901	1.34765	68.1317	31.2745	147.89	0.627234
doxorubicin	8 day	Middle	658.129	13.5823	38.1368	58.3599	20.6014	35.3617	4.63288	153.287	60.7427	10.3231	0.99633	0.0328619	3.2439	79.7903	17.1225	22.3243	311.631	1814.36	75.0639	99.9441	138.042	0	0.0236313	199.754	16.373	0.219868	143.285	4.43329	103.499	10.6959	6.441	5.628	2.99102	1.3013	43.0097	28.8601	212.838	0.583677
doxorubicin	15 day	Middle	669.803	13.686	37.6812	57.1142	20.7123	36.2637	3.12452	157.876	56.4846	7.34652	1.03588	0.0164977	3.18924	88.7587	16.85	24.0431	306.8	1089.25	56.4204	100.547	135.458	0.0311865	0.0302908	211.011	18.4478	0.163502	142.073	4.09384	107.782	10.6012	6.89847	5.75905	3.35349	1.33341	67.8637	27.8746	121.427	1.84844
doxorubicin	29 day	Middle	671.954	13.1646	37.7586	52.8531	19.5657	35.7245	2.95728	143.634	49.3708	11.5693	0.992653	0.0550969	3.58678	80.8285	15.9966	25.8289	307.953	598.97	68.2019	91.0278	157.792	0	0.00104461	208.295	15.467	0.31375	140.027	4.23013	109.51	10.2384	5.55638	6.00416	3.10683	1.01805	33.9751	25.242	151.023	3.31945
doxorubicin	4 day	High	610.726	12.8265	37.0228	61.5157	21.7416	35.6037	0.709183	132.881	48.2053	10.6525	1.03569	0.0330379	1.70604	86.5492	15.8381	21.3398	280.828	1417.38	88.4791	67.6145	147.538	0.00537693	0.075775	194.525	18.7599	0.228861	140.594	4.44211	105.839	10.7048	7.24367	5.55108	3.17744	1.23439	64.2317	29.0953	129.144	0.702835
doxorubicin	8 day	High	613.854	12.2689	33.8416	57.4801	20.9393	36.5985	0.495834	207.622	28.5697	8.41771	0.946753	0.0120805	1.46833	87.34	16.0307	24.3492	305.153	850.73	77.7278	92.6461	172.346	0.122544	0	194.173	18.6632	0.244372	143.055	4.58921	105.013	10.4045	7.08314	5.6631	2.9728	1.3336	87.4606	32.8197	122.923	1.86523
doxorubicin	15 day	High	594.257	11.839	32.1345	56.1229	20.2266	37.4993	0	32.022	8.08625	19.7077	0	0.0765746	1.46682	78.1327	14.5153	23.2549	300.678	547.277	100.429	86.1278	159.843	0	0	194.15	11.667	0.185177	142.245	4.26179	106.617	10.3999	7.67463	5.38453	2.84296	1.10003	57.7915	18.7991	132.802	0.799941
doxorubicin	29 day	High	319.837	5.69839	13.8224	47.6389	18.202	38.2221	0.354781	139.469	48.9495	54.5206	0.537543	0	8.03358	32.5188	14.2114	18.4994	675.166	424.601	237.758	313.198	366.941	0.0972527	0.0590691	199.872	33.2416	0.279769	141.625	3.94413	110.419	8.76028	5.82519	4.54708	1.80718	0.682372	57.8839	38.175	209.405	14.9534
cephalothin	4 day	Low	653.552	13.3584	37.1248	59.5135	21.2085	35.4464	6.69478	139.043	103.086	8.29215	0.969206	0.0465123	3.01257	87.0824	16.4379	23.3651	307.355	1361.56	76.3726	105.881	142.309	0.00390646	0.0312143	175.664	16.266	0.0798491	139.62	4.74103	105.796	10.8433	6.05243	5.4545	3.19963	1.29386	59.386	32.3718	147.079	2.11779
cephalothin	8 day	Low	663.491	13.9565	39.6831	60.2456	20.8173	34.9267	5.48213	121.645	76.4509	9.71966	1.00554	0.0343595	2.58443	86.7247	17.2634	22.7083	324.429	1363.15	76.2528	136.466	149.073	0.0178777	0.0216645	179.536	22.711	0.2527	141.42	4.3802	105.664	10.6356	7.13182	5.62813	2.95923	1.10217	72.7859	27.3994	103.552	2.16706
cephalothin	15 day	Low	716.431	14.9401	40.7272	57.0294	20.65	35.846	4.16503	123.881	104.035	7.30863	0.984394	0.0303461	1.80553	87.9684	15.8597	24.6537	261.823	1180.71	76.3315	106.483	139.234	0.0133843	0	177.38	15.9105	0.19986	142.276	4.04097	105.723	10.7334	7.14548	5.66579	2.89506	1.28628	58.8388	29.1461	81.0057	1.85608
cephalothin	29 day	Low	790.496	15.248	41.7951	53.7082	19.5006	36.3421	2.72383	105.178	85.4444	8.1346	1.97047	0.0184387	1.81033	84.9947	16.4377	24.9285	291.025	1107.86	63.5395	125.008	121.692	0.0391944	0	171.909	23.3315	0.228462	143.149	4.17537	107.328	10.5509	5.6899	5.79163	3.23928	1.17408	66.9196	26.8962	130.308	1.05582
cephalothin	4 day	Middle	615.634	13.1795	37.9688	60.786	20.5634	34.6786	5.53964	123.485	83.9041	10.0841	1.1156	0.00474589	2.07588	84.5012	16.0082	23.9595	302.381	1766.52	88.5684	61.3669	145.717	0.0785271	0.00404434	163.876	21.6544	0.197434	141.235	4.45675	104.801	10.8294	7.19874	5.67252	3.11057	1.26236	75.3171	50.194	104.599	1.09425
cephalothin	8 day	Middle	663.427	13.3959	38.6078	58.7945	21.0697	34.5313	5.28237	115.02	87.6577	10.1837	1.00539	0.0765109	1.72414	88.796	17.6803	20.4744	314.224	1407.12	79.5989	78.3019	133.505	0.0348947	0.0112177	167.162	11.7318	0.210077	140.662	4.08955	105.971	11.0578	7.29591	5.86024	2.95129	1.14038	73.7308	28.9118	120.812	1.98348
cephalothin	15 day	Middle	681.982	13.5747	39.1366	56.6248	19.5122	36.144	4.27342	120.614	122.848	7.30081	1.02798	0.026332	1.89954	87.1175	16.65	23.4278	260.371	1161.8	77.4217	122.192	142.79	0.066532	0	170.268	11.0375	0.210749	140.946	4.05091	106.116	10.2776	6.99781	5.66642	2.87297	1.05406	51.3894	33.3943	135.687	1.76165
cephalothin	29 day	Middle	743.368	14.6587	40.3518	53.622	19.7737	36.9182	3.55807	104.885	100.639	8.55226	0.949221	0.00254102	2.07783	85.7125	17.26	25.9243	280.412	894.152	74.2815	113.75	131.359	0.0328769	0	167.457	17.3575	0.236759	141.616	4.16377	107.392	10.4837	5.64994	5.83279	3.24853	1.06434	72.2532	34.2213	133.69	0.48474
cephalothin	4 day	High	655.285	13.6318	39.9158	59.8725	21.023	35.152	4.73392	122.465	67.5718	6.82369	0.968351	0.0190559	1.64698	89.7124	16.8045	22.5915	320.977	1479.19	90.8953	33.8183	142.228	0.0373613	0	167.062	17.3345	0.233519	140.839	4.27544	106.295	10.5069	7.60399	5.40672	3.14319	1.41768	78.5562	43.712	137.391	2.3913
cephalothin	8 day	High	667.663	13.1129	39.1461	59.7185	20.9613	35.2648	6.51385	121.257	79.462	11.6925	1.01144	0	1.77778	84.7129	16.8215	23.5011	328.739	1352.51	69.8601	86.7316	136.269	0.0479643	0.0908145	159.508	23.5144	0.286306	142.578	4.50102	106.846	10.9547	7.15106	5.62162	3.17589	1.13383	71.7314	43.4715	162.414	2.22261
cephalothin	15 day	High	693.983	14.985	40.9288	58.4189	20.9557	36.3619	4.29456	120.301	128.344	8.41038	1.09185	0	2.49455	88.6411	15.9402	22.1396	255.566	1041.84	78.7336	99.2565	156.3	0.0441348	0.0450625	182.025	22.1107	0.260972	140.714	4.16478	105.837	10.5077	6.42382	5.73364	3.14912	1.12376	54.281	42.9674	93.9682	1.95156
cephalothin	29 day	High	793.382	15.3052	42.7368	52.138	19.3186	36.6582	2.70211	93.8382	100.429	8.91694	1.01031	0.0292746	1.91878	86.5183	16.1792	24.1939	275.996	844.677	63.67	108.004	146.017	0	0	159.773	12.8189	0.186903	142.578	4.06371	105.866	10.3093	5.85379	6.20254	3.39896	1.23003	40.9796	33.5205	93.6416	2.29941
rosiglitazone maleate	4 day	Low	628.386	13.0654	39.275	64.1497	20.6429	32.4767	5.94173	124.317	76.8493	20.3796	1.09467	0.0475838	8.21509	72.821	12.4992	17.0316	237.652	1044.49	86.6989	81.1058	151.965	0.0460451	0.0497608	182.841	17.5078	0.231351	141.821	4.71318	105.147	11.5282	8.22711	5.75041	3.87617	1.97341	72.1135	40.5697	95.0427	0.0315261
rosiglitazone maleate	8 day	Low	657.767	12.9804	39.5425	62.6205	20.5271	32.4759	5.85416	134.388	98.2346	19.255	1.05032	0	4.89779	71.8286	11.4384	16.7971	232.251	1303.52	79.791	108.736	140.623	0	0.00409671	185.989	15.8474	0.50818	141.236	4.40347	103.776	11.5508	7.50502	5.57584	3.82106	2.01988	51.9667	24.7466	78.6536	1.48161
rosiglitazone maleate	15 day	Low	684.593	13.2481	40.436	62.9283	20.3737	32.1592	3.97922	120.437	102.224	17.5689	1.00183	0.0149053	6.74366	76.6632	11.6884	14.3845	216.712	1430.83	69.9949	92.0553	134.687	0.0577405	0.0301353	185.889	20.3068	0.419457	143.057	4.28315	104.969	11.0698	7.79355	5.78825	3.7048	1.85126	51.0117	30.7676	28.9325	1.35807
rosiglitazone maleate	29 day	Low	782.878	14.4853	43.3782	57.3239	18.9556	33.0934	2.32979	112.079	81.1126	11.2738	1.01101	0.0317281	4.6557	85.3119	12.9222	16.2111	234.945	1275.89	65.4942	135.347	122.873	0.108046	0.0572172	183.061	18.4764	0.437118	140.69	4.26978	104.398	10.6109	6.14112	5.97318	3.95969	1.88741	56.9847	39.756	45.7064	0.162261
rosiglitazone maleate	4 day	Middle	584.781	12.8296	39.0612	64.3155	21.1623	33.2167	7.45513	142.498	68.1117	15.6285	0.972413	0.0415987	6.91754	73	12.1247	15.5674	254.247	1317.41	88.5524	97.0643	138.33	0.128752	0	183.878	10.5277	0.192008	140.414	4.41179	104.433	11.6034	7.35037	5.65817	3.8473	2.11046	56.3461	36.0703	44.7862	0
rosiglitazone maleate	8 day	Middle	590.307	12.7842	39.2588	62.1427	20.4086	32.4281	5.01872	120.178	99.2001	19.1769	1.05014	0.013252	6.13537	76.121	12.6321	15.1146	243.737	1262.02	62.2235	42.0528	127.629	0	0.0542119	166.184	18.8744	0.355427	140.674	4.3631	105.238	11.0709	7.45316	5.8548	3.82927	2.08078	51.932	33.8353	51.0572	0
rosiglitazone maleate	15 day	Middle	633.97	13.1306	40.8697	62.7983	20.0989	32.7777	3.85768	114.941	99.9075	14.0462	1.01727	0.0306174	4.77032	77.3239	12.1333	16.1073	240.029	1564.88	83.9692	61.2334	129.983	0.00793219	0.00690079	192.569	19.7411	0.394007	144.012	4.1188	105.843	11.2554	7.06397	5.5787	3.85513	2.07618	65.7144	33.779	36.653	1.13471
rosiglitazone maleate	29 day	Middle	738.076	13.6087	43.5197	57.1825	18.8785	32.6779	2.89044	118.499	105.474	10.5618	0.980103	0.0467038	3.82472	83.4493	11.9478	14.1967	255.324	1164.83	73.4487	86.1338	118.414	0.00194154	0.0853641	189.892	16.7132	0.407664	140.933	3.95278	105.78	10.3782	6.54272	5.7319	3.86158	1.84833	63.2731	36.8734	50.3051	0.711802
rosiglitazone maleate	4 day	High	576.031	11.9654	35.3478	64.155	21.4152	33.0134	7.91125	126.443	125.143	18.2996	1.08245	0.0479144	6.7826	74.6725	11.3893	14.9756	222.888	1454.32	81.5491	54.2431	137.942	0	0.0637271	186.805	16.922	0.177107	142.417	4.04673	105.992	11.2007	7.96291	5.54303	3.61221	2.30729	99.6598	41.3533	61.1337	0
rosiglitazone maleate	8 day	High	524.336	12.1609	36.5284	68.4071	22.2613	32.705	7.0132	119.112	89.5688	16.6073	0.953229	0	9.9634	70.7856	11.7953	17.165	224.039	1140.27	72.4038	40.7313	145.037	0	0	182.112	20.5183	0.523405	141.888	4.13049	105.152	11.074	7.66515	5.57848	3.89089	2.13167	82.555	39.5396	120.589	0
rosiglitazone maleate	15 day	High	637.315	13.1468	39.6932	63.9755	20.961	32.9821	4.72845	94.3435	115.173	16.1967	1.05271	0.0543715	12.3598	65.8883	11.6422	14.2938	215.605	1207.83	66.3379	30.3997	126.114	0.106306	0.0260567	197.62	18.9053	0.483889	146.493	3.67982	108.466	10.7669	6.8428	5.62291	3.53237	2.04215	78.1132	36.4561	42.7137	1.40054
rosiglitazone maleate	29 day	High	689.31	13.1105	40.754	59.6137	19.6684	32.8924	3.71835	85.149	99.8374	11.333	0.970242	0.0389663	8.04689	77.9974	12.7943	16.1255	251.061	1112.6	67.5309	22.8457	113.886	0.108386	0.047376	172.356	18.4233	0.43656	140.594	4.16059	105.157	10.9859	6.46089	5.70994	4.00286	1.98751	56.733	26.7588	93.0062	0.427839
rotenone	4 day	Low	640.313	13.547	40.4108	64.9128	21.4786	33.4906	6.89067	120.493	109.441	19.0338	1.12541	0.0493313	6.3899	76.6325	12.1899	16.2629	212.543	1515.54	88.8469	91.7927	148.98	0.02117	0	177.943	19.1009	0.431611	143.067	4.42027	105.239	11.6448	7.07962	5.56062	3.67081	2.01502	53.1476	36.3348	81.0838	0.0603512
rotenone	8 day	Low	636.976	13.3486	41.5997	65.0341	21.3813	33.1409	5.71055	115.06	98.054	24.8906	1.09325	0.0624304	7.65908	66.0755	11.4655	16.543	229.422	1480.84	71.3216	108.689	151.95	0.0194286	0.0490243	194.87	13.9154	0.394534	140.167	4.24814	102.464	11.8413	7.01596	5.81371	3.80457	2.19983	77.2941	41.0584	93.5478	0.816834
rotenone	15 day	Low	685.431	13.5808	42.6646	61.5863	20.3751	32.7359	3.29921	144.738	114.713	19.1059	1.01474	0.0340441	5.16151	73.7598	11.3968	15.0105	240.708	1219.43	84.1478	163.676	148.078	0	0.00475538	186.23	20.2318	0.40772	138.598	4.64854	105.18	11.4752	6.9336	5.65067	3.86921	2.20768	82.0363	35.1396	196.606	0.987771
rotenone	29 day	Low	774.911	14.2564	43.9882	57.6186	19.0579	33.1157	1.29762	113.119	96.1858	20.2867	0.960347	0.0229132	3.25955	76.8779	12.721	19.9972	193.056	850.615	56.5014	117.74	119.648	0.0317433	0.0511999	176.786	21.3971	0.354013	141.031	4.545	105.115	10.7963	6.08451	5.91672	3.76413	1.9767	47.6557	40.3236	64.1087	1.16606
rotenone	4 day	Middle	633.538	13.2324	40.1153	63.1016	20.7329	32.8533	5.55831	115.136	111.55	16.7559	1.07819	0.0102581	4.59018	76.5116	12.0389	16.6298	202.874	1291.99	90.6431	96.0826	141.533	0.0447772	0.0263961	182.351	13.1091	0.483016	142.304	4.30846	103.662	11.9089	7.47024	5.26099	3.82839	2.12521	84.5584	41.0207	132.517	0.729422
rotenone	8 day	Middle	663.591	13.7631	41.1427	63.5129	20.8059	32.7281	4.61108	136.365	119.079	21.2471	1.03714	0.000543831	4.42226	73.229	11.9281	16.3868	227.765	1295.76	77.7643	91.6394	153.224	0.0507933	0.0342341	185.614	18.6332	0.474228	139.873	4.18155	102.948	11.5762	7.70721	5.65489	3.76055	2.03775	73.8552	42.5476	50.9678	0.992418
rotenone	15 day	Middle	685.156	13.4986	40.5508	61.9408	20.2364	33.1998	4.16561	140.371	116.706	19.6198	1.08585	0.0141683	4.48354	73.9717	10.695	15.021	221.16	1327.57	75.7591	97.3465	125.504	0.0517322	0.0328794	194.812	16.989	0.437781	139.847	4.41237	105.516	11.8309	7.14671	5.9066	3.98391	2.05453	43.7738	40.1165	49.3018	1.25638
rotenone	29 day	Middle	793.491	14.7661	44.9234	57.4384	18.7028	32.6158	1.52279	130.263	98.6534	14.8698	0.985498	0.0710491	5.40439	78.3941	12.8168	17.1044	210.608	1064.31	55.9964	170.835	155.455	0	0.0170887	175.726	11.668	0.348562	140.945	4.60263	105.546	11.0742	5.61492	5.82963	3.77643	1.91739	53.7433	32.0355	61.1134	1.30669
rotenone	4 day	High	645.867	13.2729	40.3751	63.0119	21.2389	32.5991	3.36327	129.618	74.4182	15.4985	1.01477	0	6.76095	78.1196	11.6871	17.0581	191.106	976.196	78.2391	46.4708	148.73	0	0.0606522	188.135	18.6017	0.436243	142.127	4.0327	105.832	11.7425	7.63431	5.57808	3.89532	2.43548	72.8725	19.3124	61.7147	1.1728
rotenone	8 day	High	618.413	13.2053	40.8733	63.8774	20.5357	32.9408	5.15859	122.073	89.2637	20.1289	1.05129	0.0465034	5.55995	76.1535	12.6183	17.648	209.968	1015.03	78.3277	62.7708	137.364	0.00655194	0	200.074	12.0945	0.405441	141.011	4.22659	104.023	11.6368	6.80354	5.92712	3.97679	2.18073	67.4229	23.6076	83.0327	0.943831
rotenone	15 day	High	750.29	14.2693	44.7652	59.0956	19.3897	33.2486	4.08638	133.562	94.4347	24.3674	1.00882	0.0239345	6.60551	67.6234	11.5109	17.818	211.981	1449.88	63.2476	78.9461	123.467	0.0412441	0	185.204	13.2501	0.41744	141.411	4.34699	104.541	11.8677	7.74012	5.70182	3.96166	2.39807	72.5582	24.764	53.9899	0.750599
rotenone	29 day	High	867.532	15.2404	47.1458	55.5032	18.1505	33.1446	0.753692	121.183	71.846	16.1046	1.02803	0.00358139	2.84812	80.0412	14.5677	20.512	155.741	565.608	70.8884	75.4224	107.419	0	0.0584248	183.815	27.4045	0.378507	141.629	4.14287	108.23	10.8177	5.69549	6.02439	3.9218	1.95963	42.7218	14.1288	48.3684	0.997843
2,4-dinitrophenol	4 day	Low	637.56	13.675	40.1478	63.5572	21.2403	34.0498	6.15898	145.377	113.079	19.6751	0.983938	0	6.98501	73.5922	11.5161	16.1569	271.633	1092.94	91.5451	117.362	154.162	0.0712577	0.0408745	191.126	23.5275	0.379221	138.152	4.72371	103.689	11.4176	8.03212	5.56864	4.04773	2.25061	72.3728	40.7541	91.2732	0.873573
2,4-dinitrophenol	8 day	Low	598.647	13.3722	39.2326	61.1646	20.9785	34.1992	4.51069	147.985	121.186	14.5493	1.08576	0.0167446	4.21592	82.7291	11.5716	16.1002	265.69	1522.35	67.9855	114.955	134.828	0.0628907	0	190.696	20.9837	0.283693	141.447	4.47411	105.327	11.626	7.64658	5.40576	3.93338	2.13282	59.0107	38.6404	131.685	1.25946
2,4-dinitrophenol	15 day	Low	663.833	14.2107	42.3086	62.0961	21.0702	33.9017	4.1038	116.213	119.53	18.4384	1.11866	0.0310744	4.47813	76.1742	12.1191	15.6991	282.691	1174.66	61.1098	139.136	125.793	0	0.0118925	188.227	21.4298	0.374386	137.074	4.83506	105.891	11.3203	6.72174	5.76569	3.89062	1.98925	68.1396	38.6722	78.535	0.075667
2,4-dinitrophenol	29 day	Low	748.451	14.7247	44.6159	58.7682	19.9034	33.8699	2.65528	115.545	98.6954	18.0369	0.912422	0.0489558	6.21257	73.132	11.0704	15.6771	266.263	1007.35	81.814	177.798	146.091	0.125482	0.0665983	206.063	14.5301	0.527612	141.23	4.12752	105.975	11.1846	7.66141	5.86956	3.77863	1.79799	58.3249	29.7667	204.754	0.885545
2,4-dinitrophenol	4 day	Middle	590.372	13.7555	41.9585	67.1029	22.1866	33.6836	7.732	136.926	122.35	15.0717	1.0114	0.0240304	5.13714	74.71	10.7566	14.7423	278.419	1442.61	86.7659	155.367	157.272	0	0.0992029	183.304	14.4537	0.412497	138.342	4.95334	103.803	11.3651	6.95812	5.74187	3.85722	2.53277	56.6606	35.8745	74.1668	0
2,4-dinitrophenol	8 day	Middle	639.443	13.7222	41.41	64.0495	21.3747	33.3131	4.89964	120.328	112.931	20.7776	1.0241	0.0307844	7.0402	69.9989	12.377	15.1801	246.134	1635.35	88.0678	168.116	138.55	0	0	177.009	15.7309	0.403994	140.026	4.96044	104.83	11.2915	7.30502	5.60864	3.96464	2.31112	71.4241	38.6126	86.0368	0.0256126
2,4-dinitrophenol	15 day	Middle	651.236	14.0005	40.5307	63.164	21.4182	34.1244	3.91581	125.666	106.073	14.8369	0.966645	0.00128915	6.0634	76.4639	11.5022	15.6292	253.69	904.772	59.808	179.802	140.854	0	0	183.054	16.2027	0.311912	137.449	4.37367	105.316	12.0849	7.34599	5.89352	4.0506	2.19199	53.9427	31.3814	132.003	0.354216
2,4-dinitrophenol	29 day	Middle	731.739	14.5523	43.6412	60.1563	19.7634	34.2449	2.99074	127.031	100.895	11.9829	1.08081	0.0148491	2.57443	80.3543	11.6334	16.3753	277.234	854.116	72.0136	131.082	125.045	0	0	176.981	17.2003	0.519053	141.159	4.44989	103.792	11.3501	6.84561	6.03588	4.19732	1.89872	57.2935	32.561	87.9633	0.106139
2,4-dinitrophenol	4 day	High	617.785	13.7233	40.7518	63.9447	21.7997	34.3341	9.04087	142.395	130.39	16.6057	1.0492	0.0136661	5.77603	74.6004	11.2447	14.9615	284.024	1197.71	87.7144	135.81	149.056	0.0611298	0.00780579	175.235	19.1028	0.395161	138.456	4.89502	103.734	11.4587	6.37491	5.46935	3.6371	2.2522	54.8885	34.8692	105.344	0.0411107
2,4-dinitrophenol	8 day	High	640.908	14.5608	41.8233	63.8641	21.788	33.6613	6.46316	133.598	107.722	9.93831	0.977363	0.0443585	4.95175	81.6692	11.9639	15.7256	276.887	1280.25	86.4055	121.93	160.339	0.0628811	0	164.651	16.8848	0.194451	141.305	4.64807	103.602	11.4196	7.00803	5.65508	4.10895	2.35628	70.0338	31.4059	116.784	1.34549
2,4-dinitrophenol	15 day	High	641.919	14.5858	43.6364	62.4846	21.344	33.8784	4.79786	120.537	123.826	16.2873	1.00065	0.0494812	9.31599	72.2943	11.252	15.6486	281.23	1096.71	65.6844	238.144	161.662	0.0467271	0.00615529	162.286	22.971	0.447042	137.92	4.28772	105.369	11.9482	6.23673	5.95439	4.17476	2.18483	66.4416	31.2746	105.646	0.608173
2,4-dinitrophenol	29 day	High	731.359	15.797	45.9223	61.6319	20.6265	33.7075	3.11965	104.173	122.01	19.9862	0.9849	0.00186478	7.3942	70.4402	12.8755	15.5951	311.815	905.821	75.5484	164.127	161.204	0.0402733	0.0593305	171.993	21.9189	0.529541	140.185	4.18064	105.115	11.5824	5.18004	6.35322	4.24193	2.05467	102.944	49.1434	136.497	1.14916
fluoxetine hydrochloride	4 day	Low	611.605	13.9472	42.3188	68.5399	22.1884	32.1167	7.17728	118.155	88.39	17.5287	1.05673	0.0419549	13.5242	65.5653	12.352	16.1181	263.551	1400.31	75.5553	136.833	155.722	0	0.0763738	197.524	13.0144	0.402547	139.881	5.02758	105.343	10.6457	8.75811	5.89595	3.92093	2.21439	52.1136	41.1862	107.396	1.26165
fluoxetine hydrochloride	8 day	Low	640.033	13.3766	40.7459	64.1377	20.8122	32.6738	6.5799	128.96	94.1407	19.9626	0.979516	0.0219466	6.38249	73.003	12.4104	14.0312	260.11	1234.11	85.6864	177.953	168.758	0.0156413	0.058078	193.014	14.8812	0.419135	139.504	4.82816	105.955	9.93668	7.78473	5.73002	3.99248	2.22636	54.384	28.1784	65.5909	0
fluoxetine hydrochloride	15 day	Low	670.317	13.8113	41.7635	60.7084	19.7364	32.6491	3.86037	123.121	121.039	14.9781	1.00787	0	5.3549	81.0329	12.3	16.1056	275.017	1212.98	75.9202	220.622	164.186	0.0197322	0	191.811	19.0499	0.32558	140.581	4.49298	104.837	11.1832	7.79711	5.81675	4.21954	2.19713	81.4562	30.2739	72.6921	1.31147
fluoxetine hydrochloride	29 day	Low	748.908	14.3163	44.2873	59.6837	19.2477	32.9643	4.94538	117.768	110.462	15.9862	0.992988	0.00201654	5.36608	77.9885	13.1978	17.3739	243.43	966.96	60.0993	220.746	145.737	0.0518903	0	194.252	14.2884	0.484099	138.04	4.77473	103.976	10.7215	6.97883	6.20617	4.06155	1.89062	74.2082	39.6105	196.1	1.28278
fluoxetine hydrochloride	4 day	Middle	612.881	13.1948	39.4203	64.9762	21.1924	32.2623	6.62474	121.187	88.5661	14.8973	0.930298	0.0428589	3.70257	79.3933	11.9544	16.6871	246.943	1665.29	88.5822	109.384	161.588	0.0730803	0.0156347	189.196	15.815	0.379174	140.214	5.01656	105.335	10.3697	7.64016	5.49975	4.03658	2.33399	58.7211	30.3175	63.6203	1.10845
fluoxetine hydrochloride	8 day	Middle	674.821	13.8947	42.497	63.0346	21.1492	32.8375	6.75853	120.171	90.5663	16.5533	0.933359	0	6.69808	80.2595	11.9085	15.9001	263.933	1209.44	76.3603	120.045	146.182	0	0.0723167	187.23	18.8207	0.418963	137.705	5.17033	105.948	10.2069	7.44439	5.68701	3.88661	2.52027	48.9584	23.7628	40.5426	0
fluoxetine hydrochloride	15 day	Middle	696.984	13.9978	43.4116	62.4511	20.4852	32.5562	5.54329	128.067	88.804	15.0395	0.918708	0.0208557	6.25233	75.7325	13.4702	15.3186	261.251	1473.75	84.0598	183.583	152.912	0.0834911	0.00713872	183.102	15.2303	0.36409	138.404	4.88531	106.48	11.1611	8.0307	6.01652	4.21944	2.37396	58.4951	30.7639	59.82	0.916827
fluoxetine hydrochloride	29 day	Middle	766.538	14.818	44.6825	59.3194	19.8495	32.5943	3.7754	112.836	100.086	10.3836	0.975882	0.0740361	6.00686	78.4991	12.8072	15.618	254.957	909.534	80.3747	161.966	127.142	0.0913284	0.035659	194.027	17.7846	0.535601	137.971	4.64673	104.066	11.1856	5.89877	5.99076	4.17529	1.98832	34.975	35.6648	89.7639	1.03151
fluoxetine hydrochloride	4 day	High	681.036	13.7619	42.4399	64.2865	20.6616	31.8844	3.22952	126.655	89.3574	14.1776	0.99472	0.0108298	4.87811	80.6441	12.3194	15.8598	231.957	1433.19	67.8533	84.4493	158.733	0	0.0443139	181.831	13.4327	0.384643	139.338	4.97273	103.716	10.4218	7.63825	5.8145	4.16379	2.52724	41.8988	26.3895	162.165	0.983344
fluoxetine hydrochloride	8 day	High	698.295	14.5032	43.0648	63.8689	20.8957	32.408	2.52351	125.246	76.808	22.4448	2.06603	0.0448509	5.47123	72.4902	12.7994	15.1497	258.55	1283.61	89.9203	88.2896	131.892	0.0378595	0.0238796	177.376	18.2965	0.421701	136.662	5.05464	103.54	10.11	6.11357	5.85927	4.01325	2.19948	47.7827	25.0913	68.4002	0.214484
fluoxetine hydrochloride	15 day	High	705.29	14.4018	43.0793	62.1162	20.4814	32.6799	3.61362	127.323	107.92	21.8651	0.996814	0.00638794	4.07531	69.1854	11.9578	15.0798	256.235	1144.35	60.4742	103.046	148.36	0.0730665	0	190.699	22.3791	0.374715	136.913	5.21535	106.269	10.934	7.22368	5.8121	3.85038	1.88377	124.27	39.6233	130.973	1.15117
fluoxetine hydrochloride	29 day	High	795.08	15.157	46.285	55.9951	19.1569	32.7392	2.84277	138.161	119.321	20.3778	1.00287	0.0616098	11.4432	65.4878	12.6055	14.6453	425.007	606.896	101.07	92.1891	145.946	0.130177	0.0115962	175.114	19.0733	0.406932	136.199	5.02189	104.175	10.8327	7.02303	5.96112	3.67823	1.51772	991.358	125.995	302.397	1.1021
methylene dianiline	4 day	Low	627.333	13.0106	37.9661	62.6775	21.2629	34.1215	5.8441	144.373	101.748	22.7531	1.03663	0	2.20063	71.822	11.1926	13.2665	269.672	1912.34	85.5528	117.827	151.096	0	0.0655977	187.542	14.6042	0.242387	144.265	4.23216	106.11	11.1232	7.49688	6.09385	2.62855	0.661359	80.6893	45.9976	71.3738	0.836164
methylene dianiline	8 day	Low	636.894	12.9117	37.7852	61.5311	21.0184	34.1257	5.93167	147.457	95.7291	28.9603	0	0	2.97826	65.396	10.785	12.2653	260.396	1569.06	64.1138	126.819	153.686	0.151676	0.0731217	185.385	17.8761	0.147694	143.993	4.0182	103.852	11.2643	7.46811	5.98551	2.80542	0.761993	62.3898	35.1921	53.7395	0.95025
methylene dianiline	15 day	Low	667.273	13.3249	39.0168	58.5246	20.0715	34.4332	5.24178	133.344	117.788	21.3137	1.09039	0.0744582	1.90146	75.1448	11.4026	13.9767	271.974	1601.11	84.9576	121.669	143.789	0.0575194	0.0564955	179.869	12.9747	0.234792	142.702	3.93976	106.063	11.252	6.78252	6.19551	2.71457	0.794069	71.1405	34.6712	54.4535	1.03248
methylene dianiline	29 day	Low	763.671	14.8917	42.1519	56.1848	19.5477	35.4179	2.14479	114.953	118.165	20.8662	1.08319	0	0.82706	76.6124	11.8094	17.0528	264.506	955.735	62.6903	132.705	135.039	0.168327	0	173.659	17.3107	0.157713	145.175	4.09287	104.677	10.8095	6.22344	6.35247	2.84405	0.79252	59.6705	30.0333	38.2219	0.997978
methylene dianiline	4 day	Middle	645.42	13.0306	38.6441	59.4436	20.2683	33.625	6.16203	125.397	104.465	23.6781	0.997414	0.0177179	3.304	74.6209	11.9142	15.3304	275.38	1949.74	87.7851	69.4498	156.221	0	0.0289395	157.263	15.6413	0.24684	142.594	4.19667	106.215	11.1104	7.50276	5.66282	2.73862	0.810355	73.4553	51.2734	106.713	1.94347
methylene dianiline	8 day	Middle	688.806	13.8662	40.4215	57.5917	20.5712	35.262	5.51765	147.685	98.383	25.2937	1.04813	0	3.49264	70.0277	12.1417	13.7339	266.185	1421.34	79.9656	92.8094	162.009	0	0	168.473	14.2166	0.281776	143.249	4.32805	104.654	11.3919	7.50951	5.99816	2.69696	0.731106	43.0398	32.4106	61.5278	0.878441
methylene dianiline	15 day	Middle	690.845	13.8918	39.851	57.65	20.3338	34.2623	3.74591	130.556	112.719	20.0568	1.02713	0	1.45992	76.7401	11.0662	13.9523	274.396	1821.62	90.879	89.8304	157.04	0.00233115	0	196.77	13.2512	0.223351	142.722	3.84876	103.799	10.7757	7.40225	6.04712	2.42329	0.821994	65.4989	39.5388	51.404	1.33461
methylene dianiline	29 day	Middle	740.08	15.0361	41.4404	56.1257	19.3407	36.1741	2.89558	103.47	134.011	19.8895	1.05995	0.991653	1.61045	72.2706	11.5171	17.7473	292.966	1029.38	78.3795	99.5389	145.201	0.105223	0.110756	175.122	11.7222	0.215452	145.079	3.81662	103.771	11.1179	6.43643	6.61798	2.59286	0.705058	60.6597	33.4573	42.5197	0.926966
methylene dianiline	4 day	High	659.117	13.3049	36.8475	54.3644	19.6192	35.3769	3.32761	162.761	187.827	26.2309	1.05171	0.982285	6.0327	67.4645	12.6462	16.3417	379.91	3351.81	250.487	56.723	351.016	1.89765	0.856388	143.14	11.4741	0.148056	140.641	4.46451	102.854	11.2162	7.1166	5.91968	2.45226	0.613152	549.859	248.791	189.831	7.05116
methylene dianiline	8 day	High	644.82	12.5855	33.8294	55.4701	19.9217	36.2509	8.47301	197.019	224.893	29.4253	1.05757	1.02803	4.65638	61.5006	11.4361	15.5172	250.404	2762.25	138.259	32.778	208.565	1.58732	0.711574	148.997	17.7271	0.224069	142.62	4.25858	104.351	11.8825	7.07515	6.03121	2.48402	0.513569	206.018	92.6836	88.2831	6.59374
methylene dianiline	15 day	High	574.306	11.7524	34.4337	56.7911	20.4759	35.2097	8.83067	168.919	319.952	23.3692	1.02402	1.07039	4.68758	70.8872	11.8756	19.7474	262.008	2332.36	142.268	29.6858	230.216	1.64181	0.778487	142.81	22.2131	0.192247	143.244	4.11218	104.573	11.4718	6.24457	6.77331	2.3292	0.489755	279.916	95.0054	119.56	6.91188
methylene dianiline	29 day	High	672.533	12.2013	33.743	51.6446	17.9728	35.9582	5.31328	122.157	260.882	25.3422	1.05077	1.03723	4.50346	65.6825	13.9624	29.9345	285.782	2746.14	114.457	25.0957	168.389	1.57128	0.658899	149.866	18.2837	0.343787	145.602	4.07734	102.267	11.6834	5.57642	7.6971	2.64001	0.535802	331.799	129.074	131.845	4.73033
butylated hydroxyanisole	4 day	Low	601.876	12.9689	37.7555	58.8766	20.0436	34.128	4.83411	144.811	111.604	12.1367	0.91831	0.304419	2.09768	81.9432	12.7261	16.3471	252.417	1577.93	104.047	90.2833	171.323	0.160624	0.0272329	171.465	14.884	0.247139	141.953	4.29749	105.682	11.128	6.62627	5.77445	2.70537	0.776848	37.464	29.3966	57.1557	0.918252
butylated hydroxyanisole	8 day	Low	625.788	12.8636	39.1373	61.3158	20.0995	33.9815	5.86464	144.861	84.8703	23.1653	0.401803	0.218672	2.80566	71.1285	11.8273	15.0345	302.762	1507.41	81.8298	107.972	167.514	0.0158173	0.0420682	172.523	13.7782	0.238255	142.846	3.91279	105.038	11.2692	7.43975	6.23306	2.45959	0.824433	64.1997	27.9965	67.2673	0.87474
butylated hydroxyanisole	15 day	Low	683.331	13.8099	39.3503	57.4692	20.0253	34.9157	3.97947	144.376	81.1483	18.4194	0.789838	0.243766	1.38352	77.9092	11.5847	15.9178	333.928	1227.41	79.5312	99.5898	146.08	0.101737	0	192.336	16.5939	0.218916	145.079	3.6937	105.829	10.9972	6.24301	6.42218	2.87463	0.815629	54.2944	29.6872	52.9542	0.889977
butylated hydroxyanisole	29 day	Low	743.601	14.5861	40.4835	53.9619	19.5342	35.5908	2.86084	110.147	122.068	21.0805	0.706647	0.347243	1.22213	73.8912	12.3906	19.0698	281.652	779.27	93.4157	123.051	173.722	0.107439	0	180.979	12.0982	0.327037	143.873	3.58647	104.452	11.2139	6.41328	6.28639	2.65332	0.729402	59.1865	39.1411	72.4754	0.941709
butylated hydroxyanisole	4 day	Middle	595.307	12.3868	35.8748	60.1771	20.7668	33.9853	3.93683	128.08	141.012	18.5538	0.765599	0.285901	2.18782	77.2387	11.0282	18.1867	332.864	1511.87	107.108	56.7175	211.966	0	0.0373063	171.308	21.3028	0.199817	142.023	4.0063	103.621	11.4937	7.29904	6.07608	2.71498	0.867327	65.4921	39.304	65.8297	2.25449
butylated hydroxyanisole	8 day	Middle	667.279	13.4915	37.3838	60.1738	20.5401	34.3025	6.02015	158.53	133.396	19.2466	0.550751	0.330074	1.72303	76.8981	12.5526	14.9625	347.157	1070.72	104.283	125.128	180.994	0.0931024	0	165.466	15.267	0.233884	143.243	3.63228	104.955	11.2392	6.42228	6.35447	2.63694	0.916292	36.4973	40.4188	72.8008	0.482576
butylated hydroxyanisole	15 day	Middle	653.264	13.4313	38.1578	59.4705	20.0047	34.1281	4.24102	137.896	99.6164	23.599	0.801612	0.35405	2.67025	72.9879	11.8217	20.7846	336.416	940.394	107.294	156.813	216.044	0.0268974	0.0126024	178.737	22.8347	0.189712	142.976	3.94258	104.915	10.9487	6.23353	6.75042	2.81975	0.618376	54.1558	36.9465	81.9921	1.85016
butylated hydroxyanisole	29 day	Middle	772.437	14.3425	40.9546	55.6383	19.7705	35.8673	2.80068	113.713	122.427	19.9811	1.12912	0.405517	2.1905	74.6587	11.9367	21.0231	305.3	809.159	98.1687	91.143	151.519	0.0971573	0.00781953	180.588	13.9599	0.293571	144.95	3.29438	105.002	11.1102	5.99999	6.37861	2.71965	0.684573	44.1256	33.5683	55.1914	0.598819
butylated hydroxyanisole	4 day	High	679.554	13.6552	38.3925	58.4183	20.1653	34.2411	1.54201	142.66	80.343	16.458	0.508751	0.261469	3.343	77.5211	10.3396	17.5221	273.718	1415.6	122.614	115.624	205.571	0.151271	0.0809938	142.901	12.6	0.21553	141.63	3.81302	107.029	10.7414	5.45898	5.32642	2.58961	0.699356	75.4812	58.0467	41.008	3.00368
butylated hydroxyanisole	8 day	High	688.673	13.0279	38.8909	58.8057	20.5121	34.9252	3.50249	180.175	159.732	18.2871	0.64017	0.441719	3.19221	77.5639	11.7408	14.0748	344.058	921.606	107.499	90.8703	182.591	0.0810282	0.0157746	153.063	20.0904	0.219521	144.171	3.27621	104.939	11.5177	7.80408	6.08485	2.74063	0.846399	71.2336	50.0256	29.2677	1.92275
butylated hydroxyanisole	15 day	High	703.711	13.9542	40.206	57.3033	19.4219	34.5373	3.28509	132.381	115.852	21.7052	0.497676	0.223853	3.18912	76.7686	12.7112	18.9507	280.156	982.515	102.481	140.756	193.689	0.0728455	0	164.114	16.105	0.20195	144.95	3.58784	105.984	11.3269	5.95324	6.24804	2.82025	0.753611	68.908	40.3476	76.3646	3.07665
butylated hydroxyanisole	29 day	High	769.978	14.4551	41.9652	54.6547	19.1393	34.7657	2.91634	124.878	113.064	18.9222	0.52017	0.36628	2.10686	78.7054	12.6942	23.9879	305.226	698.773	120.94	100.323	195.063	0.128782	0	167.425	25.3406	0.132304	146.239	3.54287	104.87	11.2896	5.45193	6.41187	2.82539	0.688972	54.6564	33.6165	82.9252	3.36382
amphotericin B	4 day	Low	662.285	14.0395	39.9101	59.7094	20.7959	34.2127	4.4513	141.601	80.1671	17.1889	1.05915	0.022319	1.81401	79.0938	12.9226	17.3739	271.222	1879.53	77.5148	142.566	149.84	0.0201881	0.0105559	166.621	21.1836	0.0648008	143.032	4.0671	106.179	10.8004	7.8958	5.94938	2.73567	0.950785	80.1454	45.679	87.0304	2.09044
amphotericin B	8 day	Low	694.041	12.9685	38.5324	57.4002	20.4287	34.5383	3.89791	124.943	80.5565	12.8095	1.04145	0.074604	3.10449	77.9606	12.6029	16.9004	256.246	1762.53	67.3926	98.6859	149.121	0.117752	0.0320308	185.651	14.4207	0.245841	144.944	4.18204	106.166	11.4762	6.96092	5.96886	2.85	0.843721	84.5119	36.6842	67.8857	2.31789
amphotericin B	15 day	Low	693.52	14.3132	40.7618	58.8216	20.4984	35.2866	5.20132	140.432	151.298	14.6957	1.0187	1.02702	2.20811	80.8744	12.9407	14.8052	295.683	1658.9	82.2193	159.632	152.212	0	0.0941079	183.049	19.7102	0.214655	143.39	4.42126	105.173	11.2706	7.22312	6.12979	2.77684	0.806151	51.2116	30.9039	32.2169	1.3246
amphotericin B	29 day	Low	767.015	14.9056	41.854	54.2558	19.2533	34.5707	2.38674	122.146	126.186	16.7353	1.02801	0.995645	0.500758	78.5978	13.0501	17.7274	272.075	1058.96	74.7842	134.233	140.499	0.0902502	0	180.63	11.8376	0.167849	143.582	3.78122	105.101	10.9904	6.09614	6.41865	2.65831	0.782805	62.0854	34.9764	33.2032	1.26363
amphotericin B	4 day	Middle	678.734	13.3996	39.5844	59.0578	20.4925	34.6024	4.14576	135.455	124.277	17.008	1.03654	0.0323415	2.20763	78.3565	11.482	16.555	305.684	1526.62	80.4867	89.3326	146.625	0.00130581	0.0904972	170.95	19.6333	0.191968	143.282	4.34775	105.179	10.9465	7.17681	6.04242	2.5369	0.740923	30.9183	36.6382	11.4954	2.29947
amphotericin B	8 day	Middle	649.169	13.6874	40.3614	61.5963	20.9499	34.4121	4.79629	137.411	122.835	18.3267	1.04544	0.0345108	1.96435	75.9345	12.7411	15.8396	254.373	1730.58	87.0459	119.514	145.816	0.0520876	0	171.851	22.0538	0.227883	144.751	3.97449	104.765	11.3817	7.3799	5.97217	2.74231	0.787092	90.0058	33.3239	39.6169	0.88923
amphotericin B	15 day	Middle	695.634	14.0656	40.7703	57.0868	20.18	35.5538	4.65361	130.78	122.658	12.8444	1.01821	1.01584	1.89682	81.5664	13.1785	17.5987	271.372	1199.91	74.5474	134.367	124.37	0.00540478	0.0482597	183.492	18.8915	0.184011	142.357	4.22475	106.088	10.769	6.80501	6.00428	2.41623	0.886575	69.6851	25.8901	68.501	1.17238
amphotericin B	29 day	Middle	782.616	15.6114	42.7792	53.5296	18.824	35.0352	1.96439	114.778	114.005	8.65652	1.05781	1.06244	2.31364	84.7482	13.9052	18.9369	246.344	1200.24	65.0799	113.414	126.615	0.101694	0.0615029	177.898	22.1992	0.205427	145.481	3.96189	105.735	10.6003	6.26173	5.88831	2.50363	0.789352	57.6597	32.2614	40.7391	1.38133
amphotericin B	4 day	High	602.689	13.4342	39.5654	60.2668	21.7506	34.9947	3.42883	137.986	110.179	17.6735	0.958123	0.0374011	1.50908	82.6227	12.6045	15.7544	300.598	1489.92	80.4366	92.4164	138.603	0.142132	0.0323134	170.179	18.3949	0.200905	143.211	4.18253	107.239	11.0455	6.88836	5.97738	2.62732	0.86017	58.6134	39.9204	15.2011	2.3593
amphotericin B	8 day	High	644.32	13.5288	38.506	58.474	20.5919	34.7893	4.57963	148.413	141.908	16.2191	1.05913	0.0340468	1.52818	78.9307	11.9722	17.2777	261.408	1309.14	78.8047	131.198	143.575	0	0.0206011	184.868	16.5699	0.249379	142.829	4.539	104.845	11.1004	6.39561	5.95609	2.57435	0.920171	66.3854	30.523	65.0752	0.707096
amphotericin B	15 day	High	721.692	14.7067	40.8899	58.2816	20.6113	34.991	3.70893	119.444	103.262	13.1748	1.05618	0	2.14724	83.3562	13.5974	17.3298	263.482	1379.23	65.2963	140.974	143.807	0.0697776	0.0873121	190.276	25.4439	0.25325	143.257	4.533	104.767	10.6952	6.80632	6.03503	2.62874	0.886075	45.7068	24.7814	51.0007	0.970525
amphotericin B	29 day	High	789.718	15.4126	43.566	55.0082	19.1441	35.4905	2.28091	127.973	145.38	15.1895	1.03739	0.994847	1.63357	81.6512	12.018	21.4152	304.073	894.858	70.4281	86.7133	139.329	0.130095	0.0435109	180.326	24.0138	0.172308	144.686	3.96872	105.061	10.8986	6.1207	6.24902	2.67633	0.526985	73.9142	28.4176	45.2324	1.15704
desmopressin acetate	4 day	Low	641.02	13.3377	40.3437	65.7649	21.4462	32.6306	9.10166	129.889	86.8109	23.5747	0.969548	0.0172899	10.4441	69.9182	13.1317	15.7751	251.049	1425.73	68.8006	101.777	150.313	0.0801887	0.00755029	187.411	10.4509	0.442361	137.166	5.2284	105.079	11.2522	7.39679	5.57018	3.70466	1.93792	63.5171	32.1528	178.55	1.19074
desmopressin acetate	8 day	Low	677.477	13.8075	43.7925	64.4511	21.6169	32.4899	5.3914	117.668	80.8489	12.6841	1.06283	0.0433756	8.79521	69.5368	11.3931	15.3652	259.066	1038.7	71.3146	82.0731	119.852	0	0.0129772	202.933	20.4217	0.412513	131.543	5.05131	100.23	13.8196	7.96803	5.4539	3.56215	1.89015	76.6986	27.042	147.574	0.909642
desmopressin acetate	15 day	Low	702.074	13.8648	42.0873	62.5154	20.8074	32.7468	6.39206	141.269	127.28	17.076	1.02396	0.0452691	6.85921	73.2563	11.2655	17.5451	263.617	1083.91	56.2301	94.3771	116.434	0.133571	0	174.773	19.5781	0.384422	137.81	5.10046	105.818	10.6173	6.86488	5.49961	3.47565	1.80973	51.4375	37.2386	152.295	0.907766
desmopressin acetate	29 day	Low	765.991	15.277	46.4168	59.8973	19.2627	32.6922	3.67415	123.276	118.998	13.5381	1.00707	0	9.23757	74.311	12.0008	16.4748	242.453	847.04	64.5402	150.26	126.98	0	0.0487251	197.306	24.3794	0.443762	138.802	4.68248	105.02	9.1028	6.43306	6.14527	3.56334	1.41323	63.2528	20.178	166.634	1.14978
desmopressin acetate	4 day	Middle	616.926	13.1614	39.9505	64.9785	21.328	32.6729	8.08966	121.037	113.865	19.4458	1.05707	0.0779461	7.7669	71.6798	12.0346	16.499	284.069	1291.89	69.1981	130.092	146.163	0.0790082	0	189.653	14.7312	0.434205	135.476	5.42081	103.245	11.5133	7.70558	5.72131	3.89309	1.70141	89.0593	38.069	197.434	1.06805
desmopressin acetate	8 day	Middle	622.167	13.3286	40.3573	64.9903	21.2192	32.5583	7.38502	124.282	102.456	23.3275	0.930831	0.0129385	5.65538	70.0741	12.0581	17.4027	269.128	1161.94	84.4895	94.9993	151.016	0	0.0347995	201.646	12.6793	0.370406	131.006	5.10609	100.038	13.576	8.16789	5.37317	3.80781	1.83324	53.3595	32.1504	192.317	0.824562
desmopressin acetate	15 day	Middle	709.196	14.2453	43.5139	61.7149	19.7469	33.1542	5.45638	128.665	108.939	15.4171	0.96317	0.0818542	8.65617	73.0193	11.9283	16.2299	242.975	1273.52	55.6536	94.136	134.397	0	0	194.917	17.2713	0.37103	139.167	5.476	104.846	10.6415	7.44563	5.87094	3.64043	1.79622	59.5678	31.5423	114.447	1.23556
desmopressin acetate	29 day	Middle	773.022	15.1177	46.4848	59.9605	19.4453	32.6561	4.35288	117.358	140.473	20.9986	1.07247	0.0496237	4.90584	72.5569	12.0242	15.3402	268.75	801.519	56.7256	102.474	127.047	0.0585838	0	194.499	18.2096	0.442778	138.116	4.88979	104.035	9.00138	6.94142	6.20438	3.5692	1.54098	72.0449	22.733	129.916	0
desmopressin acetate	4 day	High	634.151	13.5577	39.8675	63.2428	20.9798	32.2651	6.96707	128.326	78.7126	21.0262	1.01806	0.062877	12.378	70.3989	11.9651	17.1396	251.068	1312.85	72.4836	51.768	120.646	0	0	195.776	22.2162	0.407183	134.746	5.60182	103.133	11.4436	7.85773	5.70608	3.59551	1.71883	52.1838	40.585	206.754	1.09255
desmopressin acetate	8 day	High	623.534	13.657	40.8213	61.6825	20.591	33.322	6.61461	120.849	118.444	11.0482	1.03027	0.0576237	6.32515	76.091	11.4318	15.9661	267.686	935.227	82.6924	78.7569	139.729	0	0	206.865	22.4999	0.42242	130.307	4.70016	99.2364	13.5377	7.28707	5.22988	3.49604	1.83078	54.3594	26.4505	142.317	1.3267
desmopressin acetate	15 day	High	692.393	13.6757	42.2372	64.0741	20.4873	32.4853	5.43561	114.819	95.9208	22.2639	0.946931	0.0184822	7.26498	69.7517	12.2587	15.6927	257.313	1113.81	71.4225	89.8124	143.485	0.116046	0	207.241	19.0385	0.42459	139.033	4.91108	106.131	10.9299	7.0893	5.65784	3.72428	1.97721	85.6168	31.9145	108.884	1.14235
desmopressin acetate	29 day	High	791.689	15.0353	46.6489	56.9504	18.4914	32.9449	2.66458	116.405	103.384	12.7396	1.06946	0.0537455	5.82505	79.0623	12.4401	15.9298	259.931	967.009	95.9486	100.228	142.866	0.0924755	0.0336077	186.925	24.2725	0.415303	137.307	4.80226	106.191	9.04569	6.19806	5.97891	3.87705	1.71159	56.21	31.2177	138.212	1.22993

## Sheet: Supplementary Fig2_Note
For all boxplot pairs, the ones on the right are the same as those in the main Figure 1.

## Sheet: Supplementary Fig2a
RMSE_Real_Generated	Quantiles_RMSE_Real_Generated	CosSim_Real_Generated	Quantiles_CosSim_Real_Generated
29.8605	6.48738	0.993504	0.944771
36.0427	14.1763	0.995488	0.996447
20.8979	20.1752	0.996534	0.998034
11.7175	28.4379	0.997953	0.998957
21.21	62.1294	0.998578	0.999892
23.4507		0.997031
18.7249		0.997626
10.3083		0.998962
32.2446		0.997909
37.9865		0.997783
34.5204		0.998795
25.7089		0.99592
30.5079		0.98949
13.4356		0.997492
13.7313		0.997404
11.0695		0.998337
21.8324		0.997428
16.3738		0.998879
17.1023		0.997009
13.6124		0.997164
46.4032		0.981294
26.3308		0.996081
25.6476		0.991332
8.30065		0.999365
12.6452		0.999309
13.2709		0.998212
19.0526		0.997241
10.1667		0.998981
22.3921		0.995103
13.4472		0.998137
18.6136		0.996308
11.6007		0.998226
27.242		0.998237
16.7164		0.998743
29.126		0.997704
13.5967		0.998894
20.6049		0.997768
9.33481		0.999505
18.6851		0.998261
19.1857		0.998829
33.091		0.99909
6.48738		0.999892
19.524		0.99778
18.3244		0.997076
31.727		0.997593
12.8706		0.999098
38.4519		0.997902
18.1713		0.998989
18.2322		0.999374
25.2879		0.996375
11.4871		0.999255
13.2762		0.998952
28.0769		0.997859
14.6255		0.998979
27.4051		0.998028
7.41183		0.999743
38.7036		0.997985
35.0833		0.995938
11.6924		0.99962
21.0069		0.996042
20.3897		0.998675
31.3533		0.998355
22.2313		0.999199
7.7684		0.999566
31.9253		0.99856
17.2071		0.999245
10.4856		0.999313
30.3162		0.99861
34.2013		0.999093
11.3747		0.999265
13.1004		0.999267
14.3356		0.998554
43.2429		0.998553
15.4192		0.999623
15.4934		0.998155
25.4015		0.9971
21.5108		0.998815
11.9441		0.999757
26.345		0.996989
34.564		0.995428
30.7491		0.997988
19.4403		0.99945
25.63		0.995448
21.3631		0.996567
40.3879		0.98342
20.4616		0.997361
24.9776		0.995119
9.50805		0.998855
20.002		0.998255
15.0956		0.99817
21.544		0.996824
8.79791		0.9992
45.7532		0.993908
26.5382		0.996453
15.5534		0.997319
28.7717		0.990316
20.2633		0.997915
22.2217		0.998687
28.9366		0.998323
13.0991		0.998895
48.6865		0.996986
21.9583		0.997945
34.6681		0.996465
9.98949		0.999126
21.9675		0.997828
39.1484		0.99898
13.7878		0.999028
24.8758		0.996525
24.474		0.997474
14.8289		0.996841
20.0872		0.995486
18.2108		0.995521
15.0888		0.99849
26.8165		0.995167
8.32592		0.998963
28.987		0.989827
20.4246		0.997756
25.7198		0.994755
25.1338		0.992819
10.2474		0.998479
11.9865		0.999631
30.021		0.999019
13.1594		0.998187
19.9301		0.99625
29.2143		0.996923
31.7487		0.991586
14.3576		0.998592
16.6551		0.998335
18.4344		0.997907
37.0789		0.981232
22.7098		0.998862
11.4501		0.998295
40.4838		0.984487
19.3916		0.996023
14.2989		0.99923
11.7984		0.999161
16.8297		0.99817
11.3509		0.999003
14.3748		0.999468
16.7152		0.998677
44.7223		0.996319
36.4926		0.99498
29.0626		0.999422
32.0336		0.99837
24.9548		0.99782
17.6389		0.997874
19.3869		0.99694
19.3038		0.99659
15.3738		0.996718
20.0547		0.99567
11.8969		0.998184
23.2799		0.992859
17.6675		0.996109
12.2311		0.997985
27.3899		0.989627
46.1866		0.973159
25.0295		0.994796
34.6423		0.990992
14.0563		0.997908
31.4257		0.992425
52.2083		0.984547
11.3623		0.998031
28.8875		0.995875
20.9278		0.993303
28.1175		0.992904
10.2741		0.998723
27.9898		0.992967
14.1731		0.998534
20.6387		0.995984
18.0191		0.995652
22.7364		0.998228
23.0284		0.998806
39.7907		0.994845
8.97045		0.999487
28.5448		0.997737
11.8807		0.999434
21.8006		0.999093
41.797		0.995706
36.0863		0.996915
14.3709		0.998877
34.8098		0.995564
21.289		0.996193
20.0741		0.998405
15.4684		0.999419
17.9861		0.998914
12.9262		0.998912
31.1976		0.997619
24.2832		0.998819
14.1858		0.999219
26.6428		0.996825
30.9808		0.997527
27.3712		0.996924
59.1237		0.990344
12.7234		0.99911
26.0602		0.996967
10.4927		0.9986
14.6439		0.997407
13.826		0.997552
12.1407		0.99853
30.8857		0.995226
21.1189		0.993036
20.4021		0.996664
18.876		0.996244
20.8688		0.99589
33.2462		0.994219
22.3134		0.993759
17.0683		0.996444
15.5248		0.997025
22.6238		0.995472
24.8624		0.99299
21.5255		0.995935
17.912		0.996656
30.3871		0.990228
7.04358		0.999322
15.3022		0.996558
29.8894		0.989409
12.4682		0.998247
43.0232		0.975929
17.5525		0.998967
10.5756		0.999578
42.2654		0.998613
10.9165		0.998898
9.44143		0.999524
10.1969		0.999435
22.7		0.996161
15.7942		0.998338
24.0619		0.997564
8.26901		0.99951
28.886		0.990876
13.6619		0.999609
8.75148		0.999776
37.1452		0.99828
17.4274		0.999834
19.0217		0.996323
10.3773		0.99948
12.4002		0.999243
20.7074		0.999045
17.4115		0.996976
13.4441		0.998698
18.7408		0.999184
14.0998		0.999152
62.1294		0.944771
15.5423		0.999151
15.3575		0.998293
39.0263		0.998372
20.0571		0.998954
32.5496		0.999006
22.9285		0.999682
43.2702		0.998117
34.3104		0.996551
23.9685		0.998745
37.4699		0.996603
59.2481		0.995624
30.8137		0.997625
41.6734		0.997125
15.0807		0.998633
31.2645		0.998454
16.2144		0.998381
20.3758		0.999373
34.7158		0.998328
29.5466		0.995897
17.8909		0.998299
22.9281		0.998838
14.7185		0.998222
27.1384		0.995388
19.1618		0.997184
16.9731		0.99949
12.3598		0.999596
26.7275		0.997329
23.2908		0.993265
14.9425		0.999459
17.3223		0.998822
38.4525		0.991206
13.6107		0.999297
14.6345		0.999103
11.8089		0.999074
35.8763		0.982316
8.52851		0.998794
13.0674		0.99873
19.788		0.998786
33.2231		0.996591
37.8924		0.992543
24.6626		0.998622
16.8745		0.997919
34.3112		0.997155
27.0192		0.99565
33.0228		0.995765
9.7463		0.999461
11.403		0.998702
12.6018		0.998266
21.9374		0.998493
22.3974		0.998091
27.2319		0.996953
17.4269		0.997593
18.9583		0.999157
24.0555		0.996783
29.1542		0.996154
20.4703		0.997207
15.0509		0.999465
21.7495		0.997062
23.2099		0.997698
19.0636		0.998174
32.5453		0.999292
7.92755		0.999746
10.7279		0.999552
51.4336		0.985359
18.141		0.999477
32.1539		0.998576
11.9644		0.999436
11.9161		0.998959
12.8926		0.999733
7.39545		0.999686
18.3393		0.999537
11.2		0.999141
9.58243		0.999592
17.9906		0.998036
23.5084		0.995081
22.0094		0.996736
9.90719		0.999299
11.7086		0.999467
22.1943		0.998488
29.8028		0.991858
39.9518		0.996346
18.0724		0.996516
13.1371		0.998455
18.0485		0.996827

## Sheet: Supplementary Fig2b
RMSE_Real_Generated	Quantiles_RMSE_Real_Generated	CosSim_Real_Generated	Quantiles_CosSim_Real_Generated
38.2929	3.54365	0.99761	0.817444
20.3931	10.778	0.998446	0.997089
5.49931	16.7606	0.999815	0.998855
10.0624	26.7697	0.999105	0.999516
10.4126	203.663	0.99972	0.999957
12.5884		0.999237
8.86059		0.999692
31.9881		0.993115
12.66		0.998979
30.0437		0.994996
16.2269		0.995669
50.4597		0.949709
5.94757		0.999788
29.5683		0.998696
9.7163		0.999792
26.8922		0.99847
11.5968		0.999518
13.6864		0.99929
17.118		0.999138
31.3067		0.99842
10.5039		0.999913
28.4442		0.998875
14.4171		0.999605
19.3774		0.999775
19.6588		0.998774
16.8877		0.995569
17.2111		0.99795
54.6749		0.95892
9.59333		0.99891
15.7202		0.998387
31.4272		0.986245
50.8339		0.972097
7.32649		0.99927
30.4959		0.992495
7.68633		0.99895
23.1317		0.99235
18.3581		0.999841
13.8077		0.999702
13.305		0.999377
18.1197		0.999251
24.792		0.998852
17.5991		0.99904
11.4269		0.999423
81.4498		0.934204
11.4448		0.999198
23.2109		0.997788
203.663		0.817444
19.9031		0.998561
26.8264		0.994807
27.1757		0.99479
30.9486		0.996448
26.9112		0.993099
8.62764		0.9991
28.6323		0.994245
8.45027		0.999168
14.4327		0.996912
12.8108		0.999178
23.907		0.99585
14.0127		0.998349
4.46015		0.999772
34.3666		0.998302
22.7054		0.997711
34.2774		0.99805
20.4747		0.998019
38.2485		0.995742
12.6716		0.998482
14.4914		0.999007
12.0716		0.998683
7.28341		0.999787
16.6335		0.999627
41.5615		0.99701
9.99832		0.999158
49.9961		0.99714
13.0401		0.999863
19.1461		0.998296
27.7524		0.996299
37.1587		0.99858
6.99119		0.999751
59.1683		0.990159
27.9651		0.995381
6.35584		0.999705
25.0039		0.999268
13.4969		0.998576
12.5698		0.999584
7.82942		0.999728
36.4628		0.99055
55.8586		0.981953
22.9346		0.99173
32.1665		0.993638
27.6286		0.992264
13.4507		0.99752
13.4488		0.997151
12.4355		0.998386
16.3512		0.996882
9.13324		0.998837
5.66941		0.999486
34.0075		0.998838
17.0461		0.999785
5.3635		0.999907
18.4964		0.999177
5.17643		0.999879
12.4252		0.999641
11.2106		0.999865
8.18713		0.999513
23.9461		0.999605
5.66485		0.999891
8.16119		0.999873
13.4091		0.998717
36.1973		0.999296
6.72921		0.999848
19.786		0.999204
9.41786		0.999602
22.4544		0.999791
9.68421		0.999716
30.5707		0.999813
25.4229		0.998732
31.198		0.999701
28.9777		0.999757
21.8492		0.999511
3.54365		0.999914
29.2931		0.991358
19.5934		0.995901
10.8356		0.998912
13.2443		0.997783
32.7494		0.992255
31.8725		0.991956
15.3055		0.998672
32.82		0.986189
15.8735		0.998828
13.0261		0.997407
8.30429		0.999246
23.3096		0.994994
43.2408		0.998709
8.45583		0.999605
49.9129		0.991638
25.9139		0.997626
17.7772		0.998184
41.8784		0.995536
18.1509		0.998762
26.9684		0.996872
7.17427		0.99929
27.058		0.992929
26.7469		0.987817
13.795		0.996547
7.10136		0.999763
24.8025		0.999009
9.24348		0.999697
10.7263		0.999231
19.7961		0.999577
12.7744		0.999668
27.3791		0.997324
11.1553		0.99954
15.955		0.999076
13.4959		0.999749
13.5196		0.99953
7.66369		0.99956
10.7952		0.999585
16.546		0.998975
19.19		0.997877
6.30639		0.999627
18.5953		0.999161
16.2271		0.999361
37.3517		0.996269
10.9838		0.999004
19.1553		0.999087
13.4362		0.999665
35.9063		0.995235
30.1456		0.997495
8.21179		0.999558
26.3523		0.998949
8.95562		0.999491
24.5584		0.996788
9.2471		0.999608
11.4145		0.999472
31.8891		0.997103
22.679		0.996454
10.6518		0.999211
14.5298		0.99898
11.969		0.99928
21.1437		0.997176
8.36546		0.999654
27.1962		0.998057
10.3025		0.999898
27.5884		0.998815
13.2672		0.999814
19.41		0.998968
14.0135		0.999515
52.2215		0.988094
25.588		0.998323
12.9888		0.999422
23.4153		0.999129
13.232		0.999436
26.9258		0.997854
15.1477		0.998268
36.027		0.996967
10.1998		0.998678
6.8598		0.999739
19.7058		0.998128
42.4102		0.987974
13.8415		0.997848
21.5403		0.997245
20.5424		0.993855
11.4846		0.998628
20.9984		0.994943
6.61945		0.999755
21.655		0.998144
9.30906		0.999628
21.422		0.997136
26.184		0.99787
37.5256		0.996252
7.20086		0.9997
9.86322		0.99965
19.802		0.99805
13.843		0.999375
30.693		0.996112
6.62247		0.999682
20.8136		0.999448
15.8111		0.999521
30.4121		0.997829
34.3852		0.995527
10.6933		0.999692
17.4516		0.999219
6.74934		0.999711
30.9619		0.994604
18.165		0.999512
44.1118		0.996829
8.21576		0.999622
6.59891		0.999646
21.4978		0.997544
9.37783		0.999451
15.229		0.999654
13.4216		0.998657
10.9565		0.999353
15.6355		0.999219
25.1298		0.998965
7.40763		0.999606
18.5875		0.999755
15.2863		0.99841
24.9575		0.999062
10.9155		0.999001
14.2257		0.999049
6.92934		0.999353
15.9961		0.997375
13.5009		0.997553
47.0191		0.983226
11.1073		0.999222
21.8577		0.995866
11.0717		0.998572
6.90993		0.999578
5.46944		0.999526
17.6318		0.995501
54.373		0.963211
9.4969		0.999046
31.2724		0.993445
23.7061		0.997908
8.86831		0.998952
30.326		0.99435
5.68095		0.999653
19.9217		0.996746
9.29362		0.999027
29.9417		0.992585
21.1224		0.992735
7.28318		0.999276
9.79172		0.999476
17.8218		0.996814
15.2761		0.99725
11.9936		0.998204
13.4534		0.997731
13.6236		0.999149
8.6009		0.999107
12.4591		0.998724
27.3014		0.989936
9.91415		0.999035
12.7583		0.998106
7.54482		0.999558
9.45187		0.999128
34.7602		0.998603
15.5441		0.99966
42.0834		0.996958
12.1422		0.998699
47.0687		0.997196
9.94725		0.999659
22.8428		0.998585
37.2617		0.99378
10.9367		0.999706
6.00076		0.999741
10.5299		0.998502
7.12345		0.999957
24.1413		0.99958
32.0829		0.998534
14.281		0.999507
12.2785		0.998777
9.92388		0.99966
25.3135		0.999032
6.68593		0.999797
6.96301		0.999627
11.885		0.999828
26.137		0.999081
10.9879		0.999
51.1513		0.968901
39.9951		0.986262
6.97432		0.999276
23.6124		0.995249
9.20826		0.998866
12.3352		0.997963
7.94023		0.999355
20.2591		0.996189
24.7896		0.991423
21.2746		0.994483
10.6399		0.998646
20.4101		0.99609
17.029		0.997047
22.3324		0.999716
25.4049		0.998325
28.3624		0.998865
19.3978		0.997657
24.7077		0.999001
17.8534		0.999559
56.0321		0.996395
8.05523		0.999635
44.1571		0.996235
28.4896		0.998858
11.6243		0.99951
52.3846		0.997815
8.03077		0.999649
41.1587		0.994382
13.9351		0.998493
7.77227		0.999281
11.4291		0.999303
25.6787		0.999361
27.6806		0.99555
17.7832		0.996551
29.3444		0.998668
26.7508		0.996013
23.9432		0.993034
9.99489		0.998516

## Sheet: Supplementary Fig2c
RMSE_Real_Generated	Quantiles_RMSE_Real_Generated	CosSim_Real_Generated	Quantiles_CosSim_Real_Generated
32.9167	5.0658	0.99424	0.891209
39.638	13.177	0.989392	0.99506
46.0337	19.312	0.973346	0.997906
17.7354	32.0432	0.996006	0.999107
48.3032	124.103	0.988888	0.999921
9.75343		0.998846
24.7159		0.995017
40.3385		0.982969
28.9751		0.991354
22.4431		0.994092
13.6765		0.996857
14.3787		0.995955
49.4351		0.997446
26.7594		0.999712
9.47555		0.999387
54.5875		0.996487
6.56378		0.999816
21.9388		0.998934
21.6225		0.998614
13.2032		0.999093
37.3239		0.999746
17.5215		0.999849
12.6696		0.999395
10.0581		0.99945
17.8697		0.998811
42.2434		0.993942
29.0904		0.995818
38.9685		0.988472
12.4852		0.998835
21.6191		0.997922
8.00197		0.999293
51.4547		0.983527
13.4027		0.999079
50.0715		0.990434
69.2976		0.994216
21.7391		0.998174
15.5555		0.998912
15.616		0.999799
11.6715		0.999134
41.0972		0.990661
36.836		0.999505
14.8485		0.999312
25.4579		0.998382
26.7163		0.995156
18.3309		0.999314
11.9646		0.999598
24.3084		0.99921
38.8912		0.99304
12.4844		0.999275
11.5656		0.999223
37.0772		0.996877
20.7193		0.99744
56.1751		0.993388
7.31352		0.999463
32.425		0.996939
38.5313		0.993295
29.6152		0.996814
16.2791		0.997893
48.259		0.992879
11.9776		0.999388
38.5921		0.992496
12.4807		0.998551
7.01899		0.999256
10.2405		0.998118
16.4928		0.999087
23.1095		0.994368
12.2057		0.997997
7.43664		0.999034
13.7627		0.998138
12.1365		0.99791
27.3459		0.991943
25.4108		0.992082
20.1186		0.998847
28.1568		0.998495
13.0682		0.999687
26.2706		0.998339
16.1685		0.999103
22.3544		0.999727
11.355		0.999488
30.1133		0.996828
58.4199		0.998975
29.3918		0.999659
10.8112		0.999715
13.2926		0.998813
34.6085		0.991813
32.4289		0.996574
9.31017		0.999068
18.4022		0.997582
10.425		0.998794
7.42859		0.999489
10.9603		0.998974
17.5418		0.995647
19.6099		0.997601
24.2755		0.997036
52.4573		0.977205
35.0823		0.989201
32.2735		0.997011
26.0913		0.999387
14.5793		0.998706
13.0969		0.998689
10.5747		0.999266
18.6224		0.999528
10.5037		0.999447
6.27328		0.999612
26.8687		0.998348
12.4741		0.998254
11.443		0.998968
35.1686		0.995195
12.5032		0.999576
16.0133		0.998857
26.591		0.997443
8.94731		0.999435
12.3705		0.999271
15.9667		0.99902
15.1078		0.999314
31.3757		0.996739
66.1674		0.993719
16.506		0.999077
17.0671		0.998902
48.6967		0.990918
13.6069		0.99875
27.2182		0.995305
15.9264		0.997741
11.4411		0.997906
8.75698		0.999139
20.2581		0.997986
13.6187		0.99899
20.257		0.994768
13.14		0.997708
21.0406		0.995878
10.6936		0.998472
21.3941		0.99402
59.3432		0.972628
15.2241		0.998394
11.08		0.998492
49.6431		0.978301
35.1741		0.996526
40.8846		0.991417
7.95663		0.999205
41.1404		0.984042
19.312		0.995521
17.6002		0.995957
34.4722		0.990653
28.636		0.988289
16.1602		0.999268
23.0629		0.998434
29.105		0.997365
10.3985		0.999636
30.9954		0.998615
9.66769		0.999716
53.5266		0.995988
10.0827		0.999177
36.0663		0.998419
18.2768		0.999107
14.5838		0.998734
40.6088		0.992934
31.7899		0.995832
30.8598		0.994817
24.0835		0.994926
18.3733		0.99506
16.7624		0.996909
25.4115		0.996123
12.8555		0.997709
24.9567		0.993182
8.75384		0.99946
35.7269		0.988262
19.5393		0.995427
13.7417		0.996627
12.5724		0.99924
10.1139		0.999898
11.299		0.999163
45.7696		0.987574
33.9143		0.998992
16.0292		0.99907
12.2577		0.999619
17.0703		0.999167
26.9238		0.998892
28.0397		0.999039
42.5485		0.999657
12.5411		0.999565
10.7955		0.999535
47.552		0.996423
9.07779		0.999483
28.6469		0.995156
16.5282		0.998902
13.3004		0.999608
52.0566		0.995422
17.6781		0.997167
45.0573		0.997726
35.2914		0.997029
15.4884		0.999182
27.0427		0.996679
18.5473		0.999381
50.3494		0.99522
9.34676		0.99948
11.5091		0.999576
8.33616		0.999711
13.9567		0.99909
44.0757		0.997283
23.0315		0.998824
22.0663		0.999409
13.8911		0.999265
16.983		0.997509
28.3035		0.995869
71.2451		0.987077
25.4112		0.998771
12.4461		0.999131
7.97289		0.999494
16.8251		0.999539
22.7366		0.999182
10.6514		0.999446
26.3652		0.998418
10.1094		0.999641
19.4756		0.99894
17.8917		0.999192
21.3816		0.998966
36.6813		0.99108
61.1047		0.968492
16.7197		0.996888
18.941		0.996824
19.0719		0.995703
25.5641		0.994619
22.0188		0.996491
42.4597		0.989152
16.7419		0.996811
42.5456		0.978237
27.9751		0.992552
17.4571		0.998117
40.9227		0.984017
36.8668		0.992455
25.3753		0.994421
12.57		0.99764
29.1001		0.996071
17.1876		0.996861
15.3609		0.996578
8.82754		0.998697
16.8319		0.995694
31.6066		0.985926
9.414		0.998429
9.11688		0.998561
16.3983		0.998854
16.091		0.998814
12.5529		0.997932
14.9882		0.996961
24.5492		0.993118
22.3377		0.997718
19.2832		0.997979
15.6763		0.997552
12.6812		0.9965
124.103		0.891209
32.5389		0.981465
19.9253		0.996376
20.7233		0.995761
26.3603		0.99508
44.6789		0.980117
33.1856		0.993144
18.2018		0.996128
27.0288		0.996314
7.86173		0.999165
31.7093		0.987751
14.1395		0.997613
16.2146		0.995612
13.2244		0.997928
8.86513		0.999043
30.0163		0.992681
38.355		0.990769
15.9525		0.998905
46.3196		0.981083
60.2071		0.973212
17.3274		0.998815
14.6643		0.998777
48.6541		0.993253
67.8132		0.961788
42.7368		0.981649
20.6513		0.998686
14.01		0.997691
37.5786		0.990345
17.8645		0.995247
6.57778		0.99954
12.7126		0.998069
11.9471		0.99861
22.0914		0.995028
33.4953		0.995141
15.2038		0.997103
29.2309		0.991921
46.2287		0.966655
17.5863		0.998943
16.0201		0.999458
32.1653		0.999402
66.3961		0.972632
7.40188		0.999779
17.4705		0.99963
19.2593		0.998938
37.2966		0.994977
18.8899		0.999237
41.2038		0.997909
33.828		0.99447
50.3636		0.962701
13.3665		0.998351
9.30387		0.999215
13.1677		0.997893
43.0137		0.987633
21.1862		0.996949
13.177		0.997961
17.5121		0.998509
9.84105		0.998564
15.5586		0.998616
31.1079		0.989874
45.9317		0.98834
42.5629		0.99237
16.7919		0.996353
12.906		0.997252
50.8052		0.98489
30.364		0.992017
41.8286		0.986172
23.2297		0.997579
22.039		0.996134
6.23015		0.999565
32.0432		0.993677
25.2183		0.992495
13.9894		0.997835
28.254		0.998842
40.0291		0.994308
8.74266		0.999586
31.6445		0.99643
9.91804		0.99955
23.7601		0.999723
5.0658		0.999921
12.4126		0.999261
7.34858		0.999703
39.3006		0.997483
16.6427		0.999412
7.3312		0.999756

## Sheet: Supplementary Fig3a_True
COMPOUND_NAME	SACRI_PERIOD	DOSE_LEVEL	RBC.x10_4.ul.	Hb.g.dL.	Ht...	MCV.fL.	MCH.pg.	MCHC...	Ret...	Plat.x10_4.uL.	WBC.x10_2.uL.	Neu...	Eos...	Bas...	Mono...	Lym...	PT.s.	APTT.s.	Fbg.mg.dL.	ALP.IU.L.	TC.mg.dL.	TG.mg.dL.	PL.mg.dL.	TBIL.mg.dL.	DBIL.mg.dL.	GLC.mg.dL.	BUN.mg.dL.	CRE.mg.dL.	Na.meq.L.	K.meq.L.	Cl.meq.L.	Ca.mg.dL.	IP.mg.dL.	TP.g.dL.	RALB.g.dL.	A.G	AST.IU.L.	ALT.IU.L.	LDH.IU.L.	GTP.IU.L.
carbon tetrachloride	4 day	Low	606.8	13.4	39.24	64.8	22.12	34.14	7.54	134.72	108.16	18.8	1	0	2.4	77.4	11.56	18.7	237.4	1206	86.6	72.6	166	0.122	0.072	197.8	15.2	0.42	140.6	3.96	103.4	10.82	7.28	5.6	3.24	1.36	65.8	44.4	206.4	1.4
carbon tetrachloride	8 day	Low	666.4	14.14	41.04	61.7	21.24	34.46	5.52	112.56	96.76	14	0.8	0	2.6	82	11.92	19.6	232.6	1004.8	75.2	87.2	159.8	0.132	0.076	200.8	14.8	0.4	141.6	4.08	104.8	10.66	7.68	5.58	3.46	1.64	70.8	39.2	202	1.2
carbon tetrachloride	15 day	Low	724.8	14.58	42.98	59.36	20.1	33.94	3.74	113.32	110.28	16.8	0.8	0	2	80	11.96	20.34	238.4	898.4	67.4	55	138.6	0.124	0.056	201.4	15.4	0.4	141.6	3.68	103.4	10.52	8.02	5.98	3.6	1.54	75	42.2	207.4	1
carbon tetrachloride	29 day	Low	776.8	14.82	43.28	55.76	19.06	34.22	2.82	113.34	104.8	10.2	1	0	2.8	85.4	12.34	21.18	238	634.2	59.6	86.6	132	0.128	0.072	211.2	17.2	0.44	140.6	3.88	102.2	10.62	6.6	6.22	3.54	1.32	75.2	40	228	0.8
carbon tetrachloride	4 day	Middle	653.4	13.88	40.92	62.6	21.3	34	5.6	123.26	95.02	19.6	1	0	3.4	75	12.64	20.1	220	1153	61.6	30	132.2	0.118	0.066	184.4	13	0.44	140	3.96	103.4	10.88	7.28	5.4	3.18	1.48	164.4	68.6	279.4	1.4
carbon tetrachloride	8 day	Middle	642.2	13.9	40.48	63.04	21.66	34.36	5.8	112.34	127.06	12.8	1	0	3	83.4	12.06	19.88	229.6	942.6	63.4	62.6	142.8	0.136	0.074	193.8	15.4	0.42	141	4.02	104.4	10.62	7.56	5.48	3.24	1.44	113.4	53.4	231.2	1.4
carbon tetrachloride	15 day	Middle	699	14	41.64	59.6	20.06	33.64	4	113.04	110.84	16	0.8	0	3.2	80.2	12.24	22.06	217.4	1040.6	64.4	38.8	131.2	0.132	0.06	184.2	15.2	0.42	142	3.82	104	10.68	7.64	5.7	3.5	1.58	165.4	106	281.4	0.8
carbon tetrachloride	29 day	Middle	801.8	14.68	42.82	53.44	18.32	34.3	2.98	111.22	148.26	16.8	0.6	0	3.8	78.4	12.54	20.8	209.4	760.2	57	32.2	122.8	0.132	0.072	203.6	16	0.46	140.8	3.76	102.6	10.28	6.84	5.92	3.44	1.38	131	103.2	390	1.2
carbon tetrachloride	4 day	High	655	14.1	41.34	63.18	21.58	34.14	5.5	114.16	96.34	20.4	1	0	4	73	13.52	21.36	217	1664.6	49.8	28.6	116.4	0.128	0.068	178.4	14.6	0.4	140.4	3.78	103.8	10.68	7.34	5.26	3.12	1.48	283.8	124.8	355.2	1.2
carbon tetrachloride	8 day	High	629.6	13.48	39.2	62.32	21.42	34.4	6	106.66	130.84	16.2	1	0	3.6	78.8	12.42	20.7	230.4	1583	56	44.4	129.2	0.132	0.074	186.2	16	0.4	140.6	4.14	104.4	10.58	8.54	5.44	3.32	1.6	139.2	72.2	305.4	1.4
carbon tetrachloride	15 day	High	744.4	14.22	42.3	56.9	19.14	33.66	3.48	101.16	113.34	14.2	1	0	3	81.4	12.62	23	211.6	1597.4	51.6	21	113	0.138	0.064	187.6	16.4	0.46	140.8	3.86	103.8	10.42	7.48	5.66	3.44	1.58	238.6	149.4	389.6	1.4
carbon tetrachloride	29 day	High	811.4	14.48	43.06	53.12	17.86	33.64	2.34	99.7	151.64	13.2	1	0	3.4	82.4	13.72	25.26	198.8	1255	39.4	20.8	103.6	0.168	0.092	174.2	17.8	0.5	141.6	3.86	103.4	10.58	6.44	5.88	3.36	1.34	396.2	300.8	534.6	1.2
rifampicin	4 day	Low	673.8	13.98	42.3	62.8	20.72	32.98	5.48	125.88	119.2	7.2	0.8	0	8	84.2	12.1	15.24	239.4	787.6	73.4	66	124.8	0.304	0.002	194.8	16	0.54	139.4	4.64	107	10.44	8.82	5.76	3.64	1.74	66.8	35.6	113.2	1.8
rifampicin	8 day	Low	658	13.98	41.74	63.44	21.22	33.44	5.94	115.18	129.44	9	0.8	0	4.8	85.4	12.24	16.82	232.6	835.8	80.6	120.4	156.2	0.308	0.016	193.4	16.8	0.5	138.8	5.14	106.2	10.56	7.74	5.82	3.82	1.94	65.4	33.6	96.6	1.8
rifampicin	15 day	Low	726.2	14.68	44.04	60.74	20.26	33.38	3.52	121.9	131.2	6	0.8	0	2.8	90.4	12.04	16.14	227.2	712.2	77.4	168.2	159.8	0.272	0.04	190.2	18.6	0.52	140	4.88	107.2	10.02	7.74	6.08	3.86	1.76	56.6	28.6	75.8	0.8
rifampicin	29 day	Low	819	15.56	46.4	56.66	18.98	33.54	1.96	107.16	119	7.6	1	0	4.4	87.2	11.78	16.52	225	548.6	76.8	121.4	146.8	0.294	0.016	187.8	18.6	0.62	141.2	4.34	108.4	10.64	7.12	6.26	4.12	1.96	59.4	31	84.8	1.6
rifampicin	4 day	Middle	658.2	13.78	41.36	62.86	20.92	33.26	5.7	118.34	104.88	7.4	1	0	5.8	86.4	11.94	16.2	236.6	841.6	83	71	135.4	0.364	0.02	189	19	0.62	139.2	4.66	106.6	10.54	8.96	5.72	3.56	1.66	60.4	35.2	98.8	1
rifampicin	8 day	Middle	683.2	14.12	42.6	62.5	20.7	33.16	5.72	106.98	130.86	7	0.6	0	5.2	87	12.12	16.2	239.6	813.8	80.4	90.6	145.4	0.328	0.032	193.6	16.8	0.54	139.2	4.96	106.8	10.32	8.04	5.96	3.94	2	64.6	31.2	89.4	2.4
rifampicin	15 day	Middle	742.6	15.18	44.92	60.56	20.44	33.76	3.5	115.24	161.2	3.4	0.6	0	3.2	92.8	11.84	17.06	226.6	779.4	83.6	116.6	160.8	0.272	0.044	193.4	18.2	0.48	139.8	5.16	108	10.08	7.66	6.14	3.92	1.8	58.6	33.8	70.8	1.2
rifampicin	29 day	Middle	803.6	15.2	44.88	55.84	18.9	33.84	2.34	117.9	138.4	9.6	1	0	3.4	86.2	11.7	16.52	226.4	610.4	81.6	132	159.6	0.298	0.038	185	18.4	0.6	140.6	4.4	109.6	10.5	7.04	6.18	4.02	1.9	55.6	26.4	76.2	1.2
rifampicin	4 day	High	684	14.32	43.3	63.38	20.98	33.1	3.86	122.46	123.26	2.6	1	0	5	91.2	12.24	15.88	229	864.8	67	48.2	108	0.566	0.118	189	15.8	0.46	138.8	5.08	106.4	10.22	8.78	5.96	3.72	1.66	61.8	31.4	204.6	1.2
rifampicin	8 day	High	653.6	13.78	41.12	62.94	21.08	33.5	4.74	106.5	165.2	7.4	0.4	0	6.4	86	11.76	17.64	226.8	976.6	74.8	75.8	139.6	0.488	0.196	181.2	17.4	0.5	139.8	4.86	105.4	10.56	8.96	6.18	3.9	1.72	62.2	31.4	158.4	1.8
rifampicin	15 day	High	702.8	13.86	41.24	58.72	19.76	33.66	4.24	114.26	185.6	4.8	0.2	0	3.4	91.2	11.72	16.94	222.4	781	82.2	73	144.8	0.408	0.204	182.2	17.2	0.48	140.8	4.94	107.8	10.22	8.28	6.14	4.08	2.02	60.2	31.4	163.8	1.8
rifampicin	29 day	High	786.6	14.02	42.22	53.7	17.82	33.14	2.36	111.8	116.32	8.8	0.6	0	5.4	84.6	11.52	17	214.4	771	76	75.4	134	0.612	0.258	185.4	19.2	0.52	141.2	4.42	108.2	10.44	8.08	6.28	4.12	1.92	54.8	32.4	160.6	0.8
amiodarone	4 day	Low	610.8	13.52	39	63.86	22.14	34.68	6.06	125.18	101.8	16.6	0.8	0	3	78.2	12.76	18.44	227.8	1159.8	72.8	88.8	144.2	0.136	0.088	200	17	0.38	140.4	3.78	103.2	10.74	7.52	5.66	3.36	1.46	71	38.8	215.2	1.6
amiodarone	8 day	Low	630	13.32	39.06	62.04	21.12	34.1	6.06	126.58	117.08	15.6	0.8	0	2.8	79.6	12.48	18.46	222	1065	70.8	89.4	143	0.152	0.102	216.6	15.2	0.4	140.6	3.82	103	10.68	7.54	5.54	3.26	1.42	61.8	33	197.4	1.2
amiodarone	15 day	Low	696.4	14.2	41.2	59.2	20.42	34.5	4.62	116.84	84.52	15.6	1	0	2.8	79.6	12.76	19.72	216.8	861.4	81.2	148.2	161.6	0.156	0.108	220.6	17.4	0.44	139.6	3.98	102	10.5	7.78	5.66	3.28	1.38	63.6	38	196.2	1.4
amiodarone	29 day	Low	777.2	15.24	43.48	56	19.64	35.06	2.74	109.56	117.62	16.6	1.2	0	2.8	78.2	12.32	19.6	221.6	765.6	73.8	164.6	160.8	0.176	0.116	213.2	18.2	0.5	140.4	3.82	103	10.5	6.34	6.1	3.48	1.34	66.2	40	192.6	1.4
amiodarone	4 day	Middle	637.8	13.5	39.56	62.06	21.14	34.12	5.5	127.06	99.28	15.8	1.2	0	2.6	79.2	12.78	18.22	225.8	1120.2	73.8	101.8	147	0.148	0.096	196.6	16	0.34	140.8	3.76	103.6	10.7	7.16	5.5	3.36	1.58	68.6	37.8	194.6	1
amiodarone	8 day	Middle	622.6	13.04	38.24	61.48	20.94	34.12	5.44	132.56	103.2	18.6	1	0	3.2	76.2	12.28	17.88	216.8	981	90.8	98.6	166.8	0.152	0.1	208	17.4	0.34	140.2	3.96	102.8	10.48	8.22	5.54	3.3	1.46	60	34.8	174.8	0.8
amiodarone	15 day	Middle	688.2	14.38	41.06	59.68	20.86	34.96	4.32	115.44	115.1	17.4	0.4	0	2.2	79	12.58	20.84	214.4	996.2	90.4	102	171.6	0.136	0.086	224.6	16.6	0.44	140.4	3.54	102	10.58	7.24	5.94	3.44	1.38	64.6	41.4	174.6	1.8
amiodarone	29 day	Middle	748.8	14.74	42.12	56.26	19.72	35	2.8	111.24	115.18	17	1	0	2.6	78.2	12.46	20.6	218.6	803.2	86.6	120	167.2	0.158	0.098	192.6	18	0.46	141	3.74	103.2	10.44	7.24	6.02	3.34	1.26	56.4	34.4	152.6	1.6
amiodarone	4 day	High	672.8	14.08	40.88	60.82	20.94	34.44	3.54	122.06	70.52	9.2	1.2	0	3.2	84.6	15.92	27.34	214.6	1623.2	135	33.2	181.6	0.118	0.062	193.2	14.2	0.34	140.2	3.62	104.4	10	7.28	5.66	3.44	1.56	71.4	43.6	222.2	0.8
amiodarone	8 day	High	690.2	14.62	41.9	60.72	21.2	34.92	1.36	127.04	119.04	13.2	0.8	0	2.6	82.8	17.5	33.74	202.2	1316.2	144.8	24.6	182.8	0.12	0.068	184.4	13.6	0.36	139.2	3.96	103	9.96	7.86	5.8	3.42	1.46	56.4	31	215.6	1.2
amiodarone	15 day	High	803.6	16.04	44.7	55.64	19.98	35.9	0.82	109.52	77.9	29.6	0.8	0	1.6	68	14.98	26.86	180.2	1457.8	163.4	18.8	190.4	0.124	0.064	200.8	16.6	0.46	139.4	3.56	101	9.6	7.24	5.72	3.44	1.54	59.8	44.8	176.6	1.6
amiodarone	29 day	High	819	15.575	42.825	52.25	18.975	36.35	2.125	159.125	95.975	32	0.75	0	2	64	17	27.375	215.75	1315	127.5	26.5	177	0.1375	0.065	169	15.5	0.45	139.75	3.925	101.25	9.4	6.6	5.825	3.325	1.35	82	39.75	184	1.25
perhexiline	4 day	Low	637.8	13.36	39.54	62.08	20.96	33.74	5.76	127.54	90.64	14.2	0.8	0	1.6	82.4	16.56	21.96	313.4	1691.8	74	131	150	0.008	0	186.2	16.2	0.18	142.6	4.2	106.4	10.8	6.64	5.66	3.14	1.26	69.8	40.6	253.2	1
perhexiline	8 day	Low	639.4	13.58	39.9	62.46	21.24	34.02	5.28	115.26	110.74	16.6	1	0	2.2	79.4	15.98	22.78	313.2	1491.4	75	162.4	157.8	0.004	0	199.8	17	0.18	143.6	4.2	106.8	10.26	7.24	5.72	3	1.12	70.8	41	213.8	1.6
perhexiline	15 day	Low	702.2	14.9	42.56	60.76	21.28	35	3.68	112.04	125.74	13.8	0.4	0	1.6	82.8	16.06	23.12	320.2	1618.8	65.4	177.2	145.4	0.004	0	191.8	18.6	0.2	143.8	4.06	107	10.54	6.06	5.98	3.22	1.18	73.8	41.2	207.4	1.6
perhexiline	29 day	Low	639.4	13.58	39.9	62.46	21.24	34.02	5.28	115.26	110.74	16.6	1	0	2.2	79.4	15.98	22.78	313.2	1153.2	63.2	130.2	138.6	0.012	0.002	191	18.2	0.2	144.4	3.98	108	10.28	6.44	6.2	3.16	1.04	63.6	39.4	156	1.2
perhexiline	4 day	Middle	643.2	13.46	40.36	62.84	20.96	33.4	6.06	125.74	117.42	23.2	1	0	2.2	72.2	16.5	19.92	339.8	1647.4	72.8	125	146.8	0.008	0	184.8	13.6	0.14	141.8	4.1	107	10.78	7.64	5.56	3.02	1.18	70.2	40	241.2	0.8
perhexiline	8 day	Middle	666.4	14.08	41.64	62.56	21.18	33.86	4.72	113.68	85.36	16.6	0.6	0	1.6	79.8	15.82	22.16	314	1686.4	78.4	181	166.2	0.004	0	202	18	0.18	142.8	4.08	106.2	10.52	7.32	5.76	3.08	1.16	67	38.8	192	1
perhexiline	15 day	Middle	662.8	14.04	40.82	61.74	21.16	34.34	5.26	118.76	116.64	15	0.4	0	1.4	82.2	15.76	23.14	303	1470.4	72.2	178.6	155.2	0.002	0	209.8	18.6	0.18	143.2	4.24	107.4	10.74	6.5	5.8	3.04	1.12	76.6	42.2	231.4	1.6
perhexiline	29 day	Middle	666.4	14.08	41.64	62.56	21.18	33.86	4.72	113.68	85.36	16.6	0.6	0	1.6	79.8	15.82	22.16	314	1171.8	71.6	157.4	156.4	0.004	0	209.2	18.8	0.2	143	4.02	107	10.44	6.58	6.06	3.08	1.04	67.2	39.8	186.8	1.4
perhexiline	4 day	High	673.25	13.925	41.3	61.425	20.75	33.8	4.4	130.85	100.025	16.5	0.75	0	1.75	80	16.85	22.9	309.25	1607	78.25	107.25	155.25	0.005	0.0025	183.5	15.75	0.15	142.5	4	106.5	11.025	7.25	5.475	3.025	1.225	70	45	287.75	1
perhexiline	8 day	High	665.4	14.3	42.22	63.42	21.46	33.86	5.18	120.22	103.36	17.8	0.6	0	1.4	79	15.54	23.32	313.8	1641	76	138.4	158.4	0.006	0	197.6	17.8	0.18	142.8	4.3	106.2	10.64	8.1	5.68	3.04	1.16	61.8	35	200.4	1.4
perhexiline	15 day	High	697.8	14.38	41.76	59.86	20.62	34.44	4.66	115.78	121.2	24	0.8	0	2.2	72	15.82	22.3	311	1470.2	70	154.6	151.8	0.008	0.004	206.6	18.2	0.18	143	4.24	105.8	10.68	7.18	5.76	3.04	1.14	63.2	38	180.2	1.2
perhexiline	29 day	High	665.4	14.3	42.22	63.42	21.46	33.86	5.18	120.22	103.36	17.8	0.6	0	1.4	79	15.54	23.32	313.8	1254	68	150.4	148	0.006	0	199.2	16	0.2	144.2	3.98	107.2	10.44	6.42	5.9	3.04	1.04	62.8	39.8	162.8	1
ketoconazole	4 day	Low	589.4	12.86	37.66	63.98	21.84	34.12	6.62	122.82	81.96	13.6	0.8	0	2	82.6	16.28	19.54	308.2	1629.2	78	100.6	152.6	0.006	0	184.8	18.2	0.18	140.8	4.26	106.6	10.96	6.64	5.66	3.02	1.14	75	45.6	226	1
ketoconazole	8 day	Low	648.6	13.62	40.34	62.24	21	33.74	5.44	111.84	117.02	15.6	1.2	0	2.4	80	16.16	21.18	311	1544.4	71.6	120.2	144	0.004	0	193	19	0.2	142	4.04	107	10.62	6.9	5.7	3.04	1.12	68.4	39.4	228.6	1.2
ketoconazole	15 day	Low	669.2	13.58	40.18	60.08	20.32	33.8	4.4	118.04	116.44	14.6	0.8	0	1.2	81.6	15.94	21.34	308.2	1416.2	77.8	155	155.2	0.004	0	182.2	17.6	0.2	143	4.14	107	10.56	6.38	5.84	3.12	1.16	67.6	37.4	187.6	1
ketoconazole	29 day	Low	764.6	14.84	43.48	56.88	19.4	34.14	2.62	108.8	109.28	15.2	1	0	1.8	80.8	16.76	23.8	308.8	1283.8	69.8	121.2	140.6	0.004	0	182.4	17.8	0.22	143	4.08	107.6	10.4	5.44	6.06	3.22	1.14	59.2	32.6	138.4	1.2
ketoconazole	4 day	Middle	627.6	13.4	39.66	63.26	21.36	33.78	5.62	117.12	101.06	18.2	1	0	2.4	77.4	16.34	20.66	303.8	1639	71	88.6	141.8	0.01	0	181.8	17.8	0.14	139.8	4.36	106.4	10.76	6.68	5.66	3.1	1.22	67.4	41.8	236.6	1.2
ketoconazole	8 day	Middle	636.6	13.5	39.7	62.4	21.22	34.04	5.44	121.42	103.74	20.2	1	0	2.4	75.8	16	21.82	321.6	1565.4	70.4	135.4	145	0.004	0	176.4	18.2	0.14	142	4.32	108.2	10.62	6.92	5.72	3.04	1.16	70.4	42.6	171.8	1.6
ketoconazole	15 day	Middle	652.8	13.38	39.6	60.74	20.54	33.82	4.88	126.14	115.06	19.2	0.8	0	2.4	76	16.2	21.1	291.8	1247.8	68.6	134	140	0.004	0	180.8	18.2	0.14	142.2	4.28	106.8	10.4	6.6	5.76	3	1.1	65.4	37.2	194.8	1
ketoconazole	29 day	Middle	773.4	15.18	43.92	56.9	19.64	34.54	2.62	105.28	102.4	19.4	1	0	1.6	76.8	16.86	25.02	286.6	1104.2	61.6	108	126	0.008	0	179	18.4	0.2	142.4	4.24	108	10.36	4.94	6.08	3.1	1.06	66.8	38.2	155.2	1.2
ketoconazole	4 day	High	639	13.34	39.82	62.36	20.92	33.54	5.22	128.44	83.48	16.2	0.8	0	2.8	78.2	16.24	20.54	321	1481	72.4	73.2	133.6	0.004	0	179.6	19.2	0.2	141	4.02	105.6	10.78	7.02	5.84	3.02	1.08	63.8	36.4	261.8	1.6
ketoconazole	8 day	High	616.2	12.94	38.52	62.62	21.04	33.6	5.48	111.46	106.38	17.6	0.4	0	1.2	79.4	16.12	20.64	302.4	1138	62.4	73.8	119.6	0	0	189.6	17.2	0.1	143.6	3.88	107.6	10.76	7	5.76	2.94	1.06	64.8	36.6	203	1
ketoconazole	15 day	High	687.8	13.94	41.6	60.56	20.3	33.5	4.52	122.84	85.68	24.6	0.4	0	1.4	72.4	16.28	20.92	316	1375.6	70.4	114.8	138.2	0.004	0	177.8	16.8	0.12	143.8	3.98	106	10.42	6.28	6.02	3.14	1.12	67.8	42.2	194.4	1.2
ketoconazole	29 day	High	758.8	14.46	42.28	55.76	19.06	34.2	2.96	109.78	86.26	24	1.2	0	1.8	72	17.06	23.16	314.2	1014.6	57	56.4	111.8	0.016	0	187.6	16.8	0.16	142.2	3.98	106.8	10.32	5.92	6.12	3.22	1.1	65.8	43.4	154	1.6
adapin	4 day	Low	625.6	13.44	39.3	62.82	21.48	34.18	7.38	107	67.22	18	1	0	2.8	78	12.9	16.2	283.2	1531.8	85.8	100.8	156.8	0.044	0.024	191	15.4	0.2	141.6	4.26	106.2	10.92	7.66	5.82	2.72	0.9	70.8	42.2	74.2	1.4
adapin	8 day	Low	627.6	13.52	38.82	61.82	21.52	34.84	6.02	115.76	88.28	15.6	1	0	3	79.8	12.94	16.32	283.4	1775.6	81	135.2	156	0.04	0.024	191.2	19.2	0.2	142	4.28	106.4	10.86	7.52	5.76	2.62	0.8	84.2	51.6	148.2	1
adapin	15 day	Low	656.4	14.06	40.54	61.8	21.46	34.74	4.66	106.24	76.1	20	1.2	0	3	75.4	12.92	16.76	296.8	1686.4	73	138.4	150.2	0.024	0.012	193.4	18.4	0.22	142.6	4.4	106.2	10.78	7.44	6	2.72	0.8	67.6	42.2	70.2	1.2
adapin	29 day	Low	737.6	14.6	41.26	56	19.82	35.4	2.42	109.06	71.38	14.6	1.4	0	2	81.4	12.86	16.18	283.8	1247.4	74	154.8	147.6	0.03	0.02	173.6	16.4	0.2	144	4.02	107.6	10.48	5.62	6.3	2.84	0.82	62	37.8	53	1.2
adapin	4 day	Middle	600.6	12.98	37.76	62.88	21.64	34.42	6.88	113.6	66.42	22.6	0.8	0	2.8	73.4	13.1	16.78	336.2	1714.2	81.2	97	147.6	0.032	0.018	193.6	15	0.2	142.2	4.5	107.4	11.16	7.32	5.86	2.72	0.86	75	50	94	1.2
adapin	8 day	Middle	624.8	13.44	38.24	61.18	21.5	35.12	5.78	115.78	90.56	14.4	1	0	2.6	81.4	12.96	18.34	293.4	1770.4	75.8	106.4	145.4	0.034	0.018	191.2	17.4	0.2	142	4.32	105.8	10.9	7.18	5.72	2.68	0.88	72.6	48	76.2	1.4
adapin	15 day	Middle	671.4	14.02	40.68	60.6	20.9	34.48	4.58	101.48	80.28	18.8	1	0	2.4	77.2	12.94	16.16	310.4	1433.6	71.4	153.8	148.6	0.026	0.014	191.4	18.8	0.2	142.8	4.06	106.8	10.76	6.78	5.96	2.7	0.8	69	42.8	69.6	1
adapin	29 day	Middle	754.2	14.88	42	55.76	19.72	35.36	2.36	112.2	93.44	16.4	1.4	0	2.6	79	13.34	18.04	282	1369.6	66	166.4	140.6	0.034	0.022	185	17	0.2	143.6	4.06	106.8	10.44	6.14	6.2	2.8	0.82	67.2	43.6	81.4	1.4
adapin	4 day	High	637.4	13.58	39.16	61.46	21.32	34.66	6.28	113.16	77.54	17.2	1.2	0	3.2	78	13.24	18.14	285	1907.8	85.4	58.2	145.2	0.038	0.014	196.2	16.6	0.2	142.6	4.24	105.6	11.06	8.44	5.72	2.68	0.88	75.4	51	86	1.2
adapin	8 day	High	665.6	14	40.12	60.42	21.08	34.86	5.12	106.28	94.7	20.2	1.2	0	2.8	75.6	12.9	16.38	311.4	1566.6	77	116.8	145	0.036	0.018	193	17.4	0.2	142	4.14	104.6	11.1	7.94	6	2.76	0.84	72.4	44.8	88.8	1.8
adapin	15 day	High	731	14.74	42.7	58.38	20.2	34.58	3.82	101.38	105.98	17.6	1	0	3.2	77.6	13.02	17.88	284.2	1470	76	106.6	141.6	0.022	0.012	179.8	17.8	0.2	142.8	4.28	103.8	10.84	8.06	6.02	2.74	0.82	71.4	46.2	53.8	1.2
adapin	29 day	High	815.6	16.22	45.76	56.16	19.86	35.38	2.26	100.88	90.5	17.8	1.2	0	1.8	78.8	13.3	20.22	290.6	1314.6	79.2	74.6	139.6	0.028	0.018	181	17.2	0.2	144.2	4.1	104.4	10.52	6.6	6.42	2.96	0.88	68.6	46.8	83.4	1
methyltestosterone	4 day	Low	617	13.28	38.84	62.98	21.5	34.18	6.58	111.22	57.64	20.8	1.2	0	2.6	75.2	12.82	15.84	296.2	1870.2	67.2	123.6	144	0.03	0.018	195	15	0.2	144	4.12	107.6	11	7.92	5.8	2.7	0.88	69.6	45.4	58.2	1.4
methyltestosterone	8 day	Low	625.6	13.14	38.14	61.02	21	34.42	5.84	111.9	78.28	18.6	1	0	3	76.8	13	16.52	308.4	1824.8	54.6	133	133	0.026	0.02	190.4	15	0.2	142.4	4.1	106	10.88	7.6	5.84	2.7	0.86	75.2	46.8	63.6	1.2
methyltestosterone	15 day	Low	700.2	14.42	41.74	59.6	20.6	34.6	3.92	114.36	96.06	16	1	0.2	2.4	79.2	13.26	17.7	289.2	1301	54	178.6	134.2	0.026	0.02	192.6	16.4	0.2	142.2	4.04	106.8	10.5	7.06	5.94	2.74	0.84	72.8	49.8	132.6	1.2
methyltestosterone	29 day	Low	809.2	15.72	44.94	55.64	19.5	35	2.16	101.58	84.04	20.2	1.4	0	2.6	75.8	13.1	19.22	300.2	1236.2	56.2	214	141.4	0.034	0.022	192	16.6	0.22	143.6	3.92	105.2	11.1	6.72	6.32	2.88	0.82	66.8	43.6	76.6	1
methyltestosterone	4 day	Middle	623.4	13.66	40.1	64.48	21.92	33.98	6.98	106.96	71.36	22.6	1	0	2.4	73.6	12.96	15.94	325.4	1787	55	155.2	135	0.026	0.02	180	14.6	0.2	143.4	4.1	107.2	11.12	8.2	5.96	2.78	0.88	65.2	41.8	77.4	1
methyltestosterone	8 day	Middle	663.8	13.94	40.76	61.38	20.98	34.14	5.3	116.02	72.52	16.8	1	0	2.6	79	13.4	15.68	324.2	2042.4	45.8	238.4	133.6	0.028	0.028	194.8	16.6	0.2	143	3.96	105.4	10.98	8	5.9	2.74	0.88	71.6	46.8	100	1.2
methyltestosterone	15 day	Middle	701.4	14.32	41.02	58.48	20.42	34.9	3.56	113.06	101.84	17.2	0.6	0.2	3.2	78.2	13.48	19.74	304	1318.6	52.8	157	137.8	0.026	0.018	198.8	15	0.2	141.6	4.14	105.2	10.56	7.94	6.12	2.78	0.84	76.2	64.2	118.2	1.2
methyltestosterone	29 day	Middle	776	15.6	43.65	56.3	20.05	35.65	3	100.75	104.975	17.25	1.25	0	2.25	79	13.6	16.85	352.25	1212.5	46	335.75	151.5	0.0275	0.0275	195	14	0.25	143	3.575	103.25	11.1	6.35	6.35	2.825	0.8	60	44	106.75	1
methyltestosterone	4 day	High	630.6	13.8	39.88	63.24	21.84	34.58	6.12	115.36	71.38	21	1	0	2.8	74.8	13.44	15.74	295.4	1988.4	37.8	189	110.4	0.024	0.028	179	14.4	0.2	143.2	4.18	106.2	11.04	8.36	5.82	2.76	0.9	72	52.4	129.6	1.2
methyltestosterone	8 day	High	650.2	13.96	40.38	62.2	21.56	34.62	5.34	121.04	65.9	15.4	0.2	0	3.2	80	13.26	19.48	345.8	1693.8	38.6	228.8	117.2	0.03	0.028	182.4	13.8	0.18	143.4	3.82	105	10.94	7.6	6.18	2.86	0.88	63.4	44.4	89.4	1
methyltestosterone	15 day	High	750	15.4333	44.0667	58.7	20.5667	35	3.33333	112.867	81.3667	20.3333	0	0	3.66667	75.3333	13.2667	22.5	325.667	1149.33	47.3333	187	149	0.0366667	0.0233333	171	13	0.2	143.333	3.86667	106	10.4	7.8	6.23333	2.83333	0.833333	75.6667	66.6667	176	1.66667
methyltestosterone	29 day	High	819	15.78	44.28	54.1	19.28	35.66	2.58	111.94	81.22	17.4	1	0	3.2	77.8	13.64	19.92	325.4	1072	36.2	202.2	118.6	0.032	0.026	172	12.4	0.2	144.2	3.44	101.6	10.9	6.48	6.3	2.86	0.84	60.2	49.8	100	2.6
tetracycline	4 day	Low	608.6	13.2	39.56	65.06	21.74	33.4	7.86	103.9	100.28	9	0.8	0	5.2	85	12.06	16.32	225.6	900.4	86.2	48.8	145.2	0.346	0	195.6	16.8	0.6	140	4.76	106.4	11.24	9.04	5.7	3.86	2.14	73.4	40.6	134.4	0.8
tetracycline	8 day	Low	642	13.5667	40	62.3333	21.1333	33.8667	6.76667	102.133	121.333	8.66667	1	0	4	86.6667	12	16.7333	241	738	86.3333	87.6667	164.667	0.32	0.00333333	181.333	19.6667	0.566667	140	5	105	11.4333	9.93333	5.86667	3.93333	2.06667	71	37.3333	105.667	1.66667
tetracycline	15 day	Low	667.2	13.94	41.68	62.46	20.94	33.5	5.52	108.72	180.6	6.2	0.6	0	2.4	91.2	11.7	16.54	229.6	983.4	71	107.4	149.6	0.368	0.002	177	17.2	0.56	141	4.62	104.4	10.86	8.32	5.88	4.08	2.28	66.6	35.8	79.2	2.6
tetracycline	29 day	Low	780	14.84	44.52	57.1	19.04	33.36	3.24	80.98	163.78	5.2	1	0	3.8	90	12.06	17.5	230.2	765.4	73.8	141.8	154	0.304	0.032	173.8	19.8	0.58	141.4	4.24	107.2	10.8	7.52	6.16	3.8	1.68	61.8	30.2	88.2	1.2
tetracycline	4 day	Middle	620.2	13.58	40.7	65.7	21.9	33.36	5.82	99.48	89.4	6	0.6	0	5.6	87.4	12.26	16.32	239.2	1035.4	93.6	42.6	147.2	0.348	0.01	180.6	16.2	0.6	141	4.78	107.2	10.94	9.78	5.78	3.8	1.92	66.8	35.6	122.6	1.6
tetracycline	8 day	Middle	653.5	13.825	41.225	63.225	21.2	33.525	7.775	103.025	137.75	6.75	1	0	7.5	85	12.125	17.875	238.5	1103.5	87	86.25	166	0.325	0.005	172.25	19.5	0.575	140.5	5.675	106.75	11.425	9.95	5.9	3.925	2	69.75	39	149.75	1
tetracycline	15 day	Middle	694	14.04	42.16	60.8	20.26	33.32	5.34	101.9	135.4	5.8	0.6	0	4.8	88.8	11.88	16.7	224	1009.2	72.4	111.4	157	0.342	0.006	178.2	20.8	0.52	142.4	4.8	103.8	11.08	8.6	5.98	3.94	1.98	61.6	36.8	88.6	1.2
tetracycline	29 day	Middle	766.8	14.6	43.44	56.64	19.04	33.62	2.66	94.88	147	7	1	0	3	89.4	11.76	16.46	222.6	813.4	75.2	127	146	0.282	0.026	173.2	19.4	0.58	141	4.2	107	10.94	7.44	6.02	3.82	1.76	62.4	29	73.8	1
tetracycline	4 day	High	621.8	13.18	39.62	63.76	21.18	33.22	5.2	111.22	98.6	6.6	1.2	0	4.6	87.6	12.28	16.3	220.4	1151	85.8	40.4	143.2	0.34	0.006	181	17.2	0.54	140.8	4.64	105.8	10.8	9	5.52	3.76	2.18	72.2	37.8	144.4	1.8
tetracycline	8 day	High	644	13.45	39.825	61.875	20.925	33.8	6.125	114.525	129.625	6.75	1.25	0	5.75	86.5	12.3	16	220.75	1120.5	74.5	39.75	136.75	0.22	0.01	184.75	16.75	0.525	140.75	5.2	106.5	11.225	9.275	5.575	3.8	2.175	71.5	35.25	115.75	1.25
tetracycline	15 day	High	656	13.52	40.92	62.46	20.64	33.02	6.7	109.56	146	5.4	1	0	2.6	91.2	11.88	16.2	225.4	1024	89.2	84.2	168.8	0.332	0.074	176	20.2	0.58	143	4.86	104	11.34	9.24	5.88	3.9	1.98	64.8	33.8	156.6	2
tetracycline	29 day	High	761.4	14.42	43.22	56.92	18.98	33.36	2.94	95.02	154.2	8.6	1	0	3.6	86.8	11.84	16.64	233.6	773.6	77.6	73.8	140.4	0.272	0.024	168.8	19.2	0.62	142	4.38	106	11.1	7.64	5.68	3.62	1.78	71.8	35.2	143.6	1.6
erythromycin ethylsuccinate	4 day	Low	645.4	13.36	39.36	61.1	20.68	33.88	4.94	120.24	101.8	11.6	1	0	3	83.4	15.86	21.38	324.6	1729.8	69.2	72.2	130	0.024	0	187.2	18	0.14	141.4	4.42	107.2	10.34	7.1	5.5	3	1.24	77.2	44.4	179.8	1.2
erythromycin ethylsuccinate	8 day	Low	667.2	13.58	40.04	60.12	20.4	33.92	5.26	107.86	77.92	11.4	0.8	0	2.2	84.6	16.8	21.68	311.8	1592.6	68.6	111.4	135.8	0	0	194.2	18.4	0.16	141.2	4.16	108.2	10.5	7.02	5.5	2.92	1.12	64.6	36.4	129	1.6
erythromycin ethylsuccinate	15 day	Low	673.25	13.85	39.775	59.1	20.6	34.875	4.7	113.3	110.5	13.75	1.25	0	2.25	82	16.325	20.225	338	1442.75	79	102	150.25	0.005	0	196.75	20.25	0.175	142.25	4.375	107.25	10.65	6.825	5.65	3.075	1.2	66	36.75	150	2.25
erythromycin ethylsuccinate	29 day	Low	772.2	15.12	43.88	56.84	19.62	34.54	2.7	107.18	102.18	9.4	1.2	0	2	86	16	23.58	339	1003.2	78.8	127.4	152	0.006	0	194.4	19.2	0.2	141.8	4.06	106.4	10.32	6.9	5.86	3.12	1.16	59.2	37.8	114	2.2
erythromycin ethylsuccinate	4 day	Middle	627.6	13.5	39.3	62.66	21.52	34.4	5.14	114.14	94.08	11.8	1	0	3	83.2	15.8	21.34	311.6	1728.8	72.2	100.6	133.8	0.016	0	192.6	18.6	0.16	141.2	4.24	108	10.36	7.34	5.48	3	1.2	76	44	261	1.4
erythromycin ethylsuccinate	8 day	Middle	653	13.66	40.62	62.26	20.9	33.58	6.32	120.34	86.12	11.2	1	0	2.2	84.8	16.34	22.24	331.6	1819.6	76	123.6	148.2	0.002	0	194.6	19	0.16	142	4.14	107.6	10.62	7.28	5.52	3.02	1.22	70.4	42.4	185.6	1.6
erythromycin ethylsuccinate	15 day	Middle	692.25	14.25	40.975	59.175	20.6	34.825	4.725	116.75	112.45	7.75	1	0	2	88	16.15	21.975	330	1328.25	76.75	99.5	141.5	0.0075	0	202	18.75	0.175	142	4	108	10.35	7	5.45	2.875	1.1	70.75	34	163.75	1.5
erythromycin ethylsuccinate	29 day	Middle	819.8	15.56	45.32	55.3	19	34.32	2.5	99.22	96.84	9.2	1.2	0	2.4	85.4	16.02	24.08	339.2	1061.2	78.2	140	151.8	0.014	0	203.4	19.6	0.2	141.4	3.96	106.4	10.52	6.9	5.84	3.08	1.12	59.2	36.8	130.6	2.2
erythromycin ethylsuccinate	4 day	High	679.6	14.42	41.82	61.6	21.22	34.44	3.36	124.98	68.56	8.6	1	0	3	86.4	15.72	20.58	325	1860.4	95.2	58.4	155.6	0.032	0.002	178	17	0.16	141.8	4.16	108.4	10.5	7.18	5.66	3.08	1.2	67.4	38.2	198.2	1.4
erythromycin ethylsuccinate	8 day	High	666.4	13.64	40.26	60.42	20.48	33.86	3.82	112.52	93.32	14	1	0	2.2	81.6	16.6	21.38	338.6	1998.2	84.8	97.6	155	0.01	0	188.6	18.2	0.2	141.8	4.06	108.2	10.54	7.44	5.4	2.8	1.06	71.8	35.2	156.6	1.6
erythromycin ethylsuccinate	15 day	High	690	14.16	40.64	58.98	20.54	34.82	4.62	107.4	91.88	11.4	0.8	0	3.2	83	16.24	20.48	327.6	1716	88.8	140.8	163.2	0.006	0	187	19.6	0.2	142	4.44	108.6	10.7	6.64	5.58	2.88	1.06	68.8	36	161	1.8
erythromycin ethylsuccinate	29 day	High	804.4	15.2	43.74	54.34	18.9	34.72	2.26	102.86	79.84	12.6	1	0	2.2	82.4	16.32	24.86	340.4	1257.4	75.2	99.6	138	0.012	0.002	173	19.2	0.2	141.8	4.12	108.8	10.4	6.92	5.74	3.04	1.14	67.6	37	132.8	1.6
tannic acid	4 day	Low	590.2	13.16	39.22	66.42	22.32	33.6	8.8	111.44	90.64	14.4	1	0	12.2	72.6	11.52	16.94	234.4	864	84.6	100.8	154.6	0.294	0	204.8	18.8	0.48	139.8	4.78	104.2	10.98	8.64	5.74	3.96	2.26	61.4	33.4	68.4	1.2
tannic acid	8 day	Low	638.6	13.44	40.34	63.28	21.04	33.26	6.54	122.5	119	16.8	1	0	7.4	74.8	10.98	16.32	221.6	796.4	84.2	116.2	160.8	0.386	0.004	207.4	18.4	0.52	138	4.34	103.2	11.1	8.34	6.02	3.6	1.5	62.6	32.2	87.6	1.6
tannic acid	15 day	Low	685.75	14.3	42.9	62.575	20.9	33.375	4.6	129.425	136	18	1	0	6.75	74.5	11.475	16.725	261	726.5	69.5	100.25	140.25	0.26	0.01	207.5	18.5	0.625	140	4.2	102.75	10.95	8.35	6.1	3.875	1.75	58.25	32	77	1.75
tannic acid	29 day	Low	757.4	15.06	45	59.5	19.94	33.54	2.76	116.38	142.06	12.4	1.2	0	5.8	80.4	11.96	15.88	230	659.6	70.6	108	145.8	0.268	0.006	196.8	20.2	0.58	139.4	4.34	106.4	10.8	7.44	6.2	3.82	1.62	64.6	34	78.2	2
tannic acid	4 day	Middle	606.2	13.08	39.28	64.9	21.62	33.3	7.72	118.8	77.16	12.4	1	0	10	76.8	11.52	16.14	240.8	808.4	84.6	109.2	159.2	0.344	0.004	207.6	17.8	0.48	139	4.64	103.4	10.9	8.7	5.64	3.8	2.1	62.8	35	83	0.6
tannic acid	8 day	Middle	631.8	13.44	40.56	64.24	21.26	33.08	6.48	123.16	103.72	12.8	1.4	0	4.8	81.2	10.92	17.12	226	926.8	81.2	119.6	154.6	0.41	0.016	205.6	19.4	0.56	137.4	4.52	103	10.84	7.92	6.06	3.7	1.58	62.2	35.8	98.6	1.6
tannic acid	15 day	Middle	662.6	13.72	41.14	62.12	20.74	33.38	5.46	123.34	101.88	15.4	1.2	0	8	75.4	11.5	16.72	261.2	702.2	79.6	116.8	151.6	0.348	0.008	202.4	20	0.58	139.8	4.38	103.4	10.66	8.26	6	3.76	1.68	62.8	32.4	83.4	1.4
tannic acid	29 day	Middle	765.25	14.975	45.175	59.125	19.625	33.175	3	113.275	112.25	14.5	1.75	0	6.25	77.75	11.875	16.65	232.75	534	70.25	133.75	141.75	0.3175	0.01	201.75	20	0.55	139.5	4.475	105.75	10.975	7.85	6.2	3.95	1.75	55.5	32.25	83.25	0.5
tannic acid	4 day	High	621.4	13.2	39.6	63.78	21.26	33.32	7.9	110.84	91.3	20.6	1.4	0	10.2	67.8	11.6	16.98	234.6	818.6	85	88.6	152.8	0.364	0.004	204.4	17.6	0.42	139.4	4.64	104.2	10.88	7.92	5.46	3.64	2.02	65.6	42.6	81.6	1.2
tannic acid	8 day	High	610.4	13.28	39.96	65.52	21.8	33.26	7.42	121.14	103.9	21.2	1	0	6	72	11.26	17.28	227.4	897.4	62.6	91	125.4	0.438	0.012	200.4	16.2	0.48	136.6	4.6	103.2	10.8	7.96	5.9	3.7	1.7	60	34.2	93.4	1
tannic acid	15 day	High	705.6	14.46	43.22	61.28	20.46	33.42	4.68	121.12	116.16	14.8	1	0	9.4	74.8	11.48	16.42	241.2	720.4	70.4	115.8	145.2	0.414	0.024	204.2	17.8	0.54	140.4	4.56	104.6	10.74	8.32	5.82	3.78	1.88	58.6	35.4	87.6	0.8
tannic acid	29 day	High	741.4	14.4	42.96	57.92	19.42	33.54	3.08	118.3	130.6	12.6	1.6	0	7.6	78.2	11.6	16.02	225.2	573	73.4	139.4	152.6	0.362	0.006	199.2	20.4	0.54	139	4.48	105.8	10.72	7.76	6.02	3.82	1.76	54	31.6	87.8	1
phalloidin	4 day	High	667.2	13.54	42.3	63.44	20.34	32.04	6.66	119.26	88.48	16.8	1.2	0	3.2	78.2	15.5	19.38	270.8	2057	107.4	24.2	153.6	0.084	0.066	168.8	13.2	0.12	140.4	5.18	105.4	11.06	8.32	5.76	3.02	1.1	85.6	49	169.2	1.6
phalloidin	8 day	High	702.8	13.74	41.84	59.64	19.58	32.86	4.12	150.76	147.46	15.8	1.2	0	3	79.6	14.76	17.64	254.4	2253.4	115.6	28.6	168	0.408	0.318	177.8	15	0.1	141	4.8	104.6	10.68	7.32	5.82	2.64	0.84	202.2	86.2	258.2	3.2
colchicine	4 day	Low	625.8	13.2	39.96	63.88	21.12	33.08	6.12	118.96	88.7	13	1	0	9	77.2	11.4	16.5	213	844	86.6	115.8	166.6	0.366	0.012	199.2	17.4	0.4	140	4.24	103.6	11.24	7.52	5.84	3.9	2.04	61.8	31.2	136.2	1.4
colchicine	8 day	Low	634.2	13.64	41.34	65.24	21.52	33.02	6.56	119.24	116.34	9	1	0	4.8	85.4	11.4	16.2	219.8	905.4	84.6	129.2	168	0.332	0.006	201.8	19.6	0.56	139.6	4.6	103.6	11	6.82	6.12	3.9	1.76	61.4	31	99.4	1.2
colchicine	15 day	Low	709.2	14.22	43.28	61.12	20.08	32.88	2.5	114.36	92.18	11	1	0	7.4	81	11.12	17.44	232	811.4	79.2	143	162	0.348	0	191	20	0.48	138.4	4.68	103.4	10.5	6.64	6.44	4.06	1.72	61.6	29.6	86.4	1.2
colchicine	29 day	Low	785.4	14.88	44.94	57.2	18.96	33.12	2.68	110.84	128.8	9	1.2	0	4.6	85.2	11.2	17.24	225.8	742.6	74.4	195.2	163.4	0.294	0	203	21	0.58	142.6	4.44	104.2	10.52	6.42	6.22	3.96	1.76	63	31.4	96.8	1.4
colchicine	4 day	Middle	643.6	13.16	40.02	62.16	20.48	32.92	5.18	122	98.62	15.4	1.2	0	4.8	78.8	11.32	15.8	216.8	938	77	73.8	147.2	0.382	0.022	205.4	19.6	0.48	140.2	4.36	103.8	11.42	7.14	5.78	3.78	1.92	63.4	35.4	118.6	1.8
colchicine	8 day	Middle	635.2	13.5	40.76	64.16	21.24	33.1	6.56	121.9	101.62	12	0.8	0	6.4	81	11.42	16.8	222.2	871.2	79.2	95.6	152.8	0.29	0	194.8	17.8	0.5	139.4	4.54	104	11.06	7.04	6.04	3.88	1.82	54.8	33.4	97	0.6
colchicine	15 day	Middle	698.4	13.84	41.8	59.84	19.82	33.14	2.76	120.54	103.18	14.4	0.8	0	8.2	76.8	10.9	17.48	243.2	840	74.6	119.8	152.2	0.354	0.004	201	19.6	0.52	139	4.66	104.8	10.62	6.46	6.46	4.08	1.72	59.8	35.2	97.4	0.6
colchicine	29 day	Middle	764.6	14.8	44.74	58.6	19.38	33.1	3.04	115.76	107.76	11.8	1.2	0	3.8	83.4	11.32	17	231	594.4	83.6	153.2	167	0.308	0.006	191	20.2	0.5	141.4	4.4	102.8	10.68	6.42	6.34	3.94	1.64	66	38.2	118.2	0.6
colchicine	4 day	High	678.6	13.94	42.42	62.52	20.56	32.9	3.58	127.1	126.2	14	1	0	13.4	71.8	11.38	16.26	225.6	1088.8	126.2	43	194.2	0.462	0.134	183.2	16	0.46	137.6	4.98	102.6	12.36	5.98	5.66	3.68	1.88	200.4	108	135	3.2
colchicine	8 day	High	610	12.86	38.46	63.02	21.06	33.42	5.28	159.72	158.8	13.2	0.8	0	6.8	79.4	11.46	17.1	217.4	831.4	100.6	63.4	164.4	0.3	0.01	196.6	19.4	0.52	139.2	4.58	102.6	11.26	6.34	6.02	3.8	1.72	63.4	39.8	102.4	1.2
colchicine	15 day	High	664.25	13.35	40.2	60.5	20.1	33.25	5.75	122	121	12.75	0.75	0	8.5	78	10.775	17.025	219.75	740.75	88.25	90.75	165.25	0.2775	0	197.75	20	0.45	139	4.7	103.5	10.9	6.15	6.225	4.125	2	63.5	39.5	96.5	1
colchicine	29 day	High	787.2	15.26	46.04	58.48	19.36	33.14	2.5	115.82	138.8	10.8	1.2	0	6.2	81.8	11.42	17.56	198.4	754.4	80	93.4	156.8	0.282	0.02	194.6	19.6	0.5	141.6	4.7	103.6	10.9	5.76	6.16	4	1.86	73.8	49.6	116.6	1.6
acarbose	4 day	Low	646.8	13.2	39.44	61	20.4	33.46	6.74	126	97.56	15.4	1	0	2.6	79.4	13.28	17.08	279.2	1544.2	72.2	101.8	142.4	0.056	0.01	182	13.8	0.2	140.6	3.94	103.8	10.72	7.48	5.56	2.64	0.9	70.2	40.2	84.2	1
acarbose	8 day	Low	649.8	13.76	40.9	62.96	21.18	33.64	6.12	130.58	81.08	21.6	1	0	3	73.6	12.86	17.58	291.8	1544.4	74.6	103.6	148.4	0.052	0.008	176.4	15.8	0.2	141.8	3.82	104.2	10.86	7.4	5.66	2.64	0.88	73.2	44	76.8	0.8
acarbose	15 day	Low	719.2	14.86	44.14	61.42	20.68	33.74	4.4	126.6	98.72	15	1.4	0	2.6	80.6	13.16	17.62	290.2	1438.4	75.4	146.8	153.4	0.052	0.01	182	16	0.2	141.8	4.22	104.2	10.9	6.74	6	2.74	0.82	62.8	36.2	119.4	1
acarbose	29 day	Low	780.8	15.3	43.98	56.36	19.58	34.74	2.42	103.6	101.54	17.4	1	0	1.4	78.8	13.26	18.72	301	1221	70	156	149.2	0.056	0.018	179.8	17	0.22	142.4	4.1	104.8	10.84	6.4	6.18	2.78	0.82	66.2	36.8	79.6	1
acarbose	4 day	Middle	650.8	13.64	40.96	63.02	20.98	33.3	7.22	120.56	104.12	18.4	1	0.2	3	76.6	13.04	16.3	299.4	1565.8	81	98	148.4	0.06	0.01	170.8	12.6	0.2	140.4	3.9	103	10.72	8.2	5.52	2.6	0.9	67.2	39.4	89.6	1.2
acarbose	8 day	Middle	669.4	14.12	41.72	62.38	21.1	33.8	6.06	128.3	95.8	21	1	0	2.6	74.6	13.08	17.24	323	1607	75	91.6	147.6	0.054	0.012	183.6	16.4	0.2	142	4.16	104.2	10.86	7.46	5.7	2.64	0.86	77.2	50	80.6	1
acarbose	15 day	Middle	706.8	14.84	43.96	62.16	20.98	33.72	5.04	126.64	105.82	17.8	0.8	0	2	78.8	13.2	23.42	272.2	1744.6	67.4	135.4	141.6	0.05	0.01	186	16.2	0.2	142	4.08	105	10.6	6.8	5.92	2.74	0.84	69.8	39	95.2	1
acarbose	29 day	Middle	757.4	15.26	44.42	58.64	20.16	34.36	2.24	95.78	88.54	16	1	0	2	79.6	13.7	20.2	282.8	1170.4	65.4	154.8	141.6	0.048	0.012	190.8	15.6	0.22	142.2	4.06	105	10.84	5.94	5.98	2.72	0.82	70.8	46.4	82.6	1
acarbose	4 day	High	638.2	13.52	40.58	63.66	21.18	33.3	6.88	118.16	90.6	19.6	1	0	2.8	75.8	13.02	17.8	308.6	1494.4	75.2	87	140	0.062	0.012	169.8	13.4	0.2	140	3.86	104.2	10.68	7.68	5.5	2.6	0.88	74	46.8	95.2	1
acarbose	8 day	High	649.4	13.62	40.38	62.18	20.94	33.68	6.06	119.78	119.96	16.2	1	0	2.2	79.8	13.1	16.86	302.6	1346.8	66.4	134.8	140.2	0.048	0.012	182.4	16.6	0.2	141.4	3.94	103.2	10.92	7.3	5.7	2.64	0.86	66	41.2	88.4	1
acarbose	15 day	High	713.4	14.66	43.82	61.44	20.56	33.52	4.36	134.98	106.94	17.4	1	0	1.8	79	13.28	21	297	1516	69.8	89	138.2	0.046	0.006	184	17.4	0.26	142.2	4.06	105.2	10.66	6.96	5.8	2.66	0.84	69.8	40	88.8	1
acarbose	29 day	High	829	16.22	47.18	57	19.64	34.4	2.2	102.76	110.08	12.6	1.2	0.4	2	83.6	13.28	17.72	283	1153.4	73.4	166.2	151.8	0.058	0.014	180.2	18.4	0.26	142	4	104.6	10.78	6.54	6.16	2.76	0.8	63.6	35.4	72.6	1.2
simvastatin	4 day	Low	639.6	13.62	41.14	64.32	21.34	33.16	5.14	125.72	97.08	13.6	1	0	8.6	77	11.48	16.66	222.8	959.2	88.2	69.6	148.4	0.344	0.004	188.2	18	0.54	140	4.36	104.4	10.64	7.06	5.6	3.82	2.2	67	40.6	102.4	1.8
simvastatin	8 day	Low	619.6	13.28	39.94	64.5	21.44	33.24	4.22	120.42	122.96	10.4	0.6	0	6	83	11.04	16.44	232.4	877.6	86.2	99.2	155	0.336	0	197.6	20.6	0.62	141.4	4.86	106.4	10.96	6.94	5.86	3.78	1.84	60.8	38.4	112.2	1.8
simvastatin	15 day	Low	675.8	13.9	41.68	61.7	20.56	33.32	5.34	119.68	121.66	12.4	0.6	0	5.6	81.6	11.22	17.42	219.4	819.8	76.6	118.4	145.6	0.342	0.006	203.2	20	0.56	140.8	4.66	105.8	10.84	7.08	5.94	3.92	1.98	61.4	37	82	1.8
simvastatin	29 day	Low	766.6	14.78	44.7	58.3	19.26	33.04	2.3	111.04	112.32	11.6	1.2	0	6.4	81	11.48	17.3	244.4	751.6	78.2	165.2	163	0.298	0.024	224	20.6	0.66	143.2	4.32	104.6	10.62	6.78	6.2	4.02	1.84	60.4	34.2	113.6	1.4
simvastatin	4 day	Middle	644.2	13.62	41.04	63.74	21.18	33.24	5.52	119.94	81.02	10.2	1	0	8.4	80.2	11.5	17.46	217.2	885.4	81.6	48.2	131.2	0.34	0.012	193	16.4	0.56	139.6	4.36	103.6	10.76	7.28	5.64	3.86	2.2	62.2	42	106.2	1.4
simvastatin	8 day	Middle	630.6	13.26	40.04	63.46	21.02	33.12	3.28	123.44	106.56	8.4	1	0	7.4	83.8	10.98	17.26	222.8	848	74.6	78.8	140.8	0.336	0.012	204.4	21.4	0.62	141.2	4.8	105	11.06	7.14	5.78	3.86	2.04	67.4	38.2	124.8	0.8
simvastatin	15 day	Middle	698	14.16	42.54	61	20.3	33.26	6.02	121.16	106.24	14.4	0.8	0	5.2	80	11.18	18.1	223.6	763.4	76.2	119.6	150.4	0.37	0.01	195.6	20.6	0.56	140.4	4.34	105.2	11.02	7.16	5.92	3.96	2.04	67	37.6	110.6	1.2
simvastatin	29 day	Middle	778.6	15.02	45.38	58.34	19.28	33.1	2.42	116.78	114.52	10.6	1	0	5.2	83.4	11.82	18.4	238.8	716	71.4	128.2	139.6	0.288	0.016	211.8	19.8	0.68	142.6	4.16	103.4	10.9	6.4	6.2	3.98	1.82	59.4	36.6	107.8	2.2
simvastatin	4 day	High	699.4	15.12	45.48	65.1	21.66	33.26	2.64	126.8	96.5	20.6	1	0	5.8	72.4	15.56	21.5	202.2	613.8	51.4	17.6	82.2	0.384	0.012	182.4	15	0.54	137.2	4.96	105.2	10	6.94	5.34	3.98	3	134	173.4	155.8	1.6
simvastatin	8 day	High	658.25	13.675	41.7	63.425	20.825	32.8	3.375	138.65	98.775	13.5	1	0	7.5	78	12.775	19.45	212.25	693.75	67.5	36.75	116.75	0.315	0.025	193.25	21	0.65	141.25	4.725	106	11.3	6.25	5.875	4.1	2.35	100.25	96.25	136	1.25
simvastatin	15 day	High	673.5	13.475	40.7	60.4	20	33.1	8.125	147.975	114.125	17.25	1	0	9.5	72.75	12.125	19.275	255.25	717.5	66.5	60.5	115	0.345	0.0075	190.75	19.25	0.6	140	4.2	104.25	10.825	6.725	5.55	3.7	2.025	275.75	100.5	121.25	2.25
simvastatin	29 day	High	753.2	14.6	44.02	58.46	19.36	33.1	3.02	130.1	117.8	13.8	1	0	5.6	80.2	13.04	20.34	234.2	691.8	57.6	85.4	116.2	0.35	0.018	195.6	23.6	0.62	142.6	4.42	104.8	10.86	5.56	6.14	4.06	2	71.6	55	132	1.2
ajmaline	4 day	Low	599	12.98	39.34	65.74	21.7	32.98	8.9	118	92.98	12.8	1.2	0	8.4	78	11.68	16.16	210	904.4	78.2	85	141.4	0.33	0.024	198.2	18.2	0.52	139.6	4.32	102.6	11.1	7.18	5.64	3.8	2.12	66.6	36.2	113	0.8
ajmaline	8 day	Low	609.8	13	39.12	64.24	21.36	33.26	7	118.32	106.1	13.6	1.2	0	10.2	75.4	11.42	16.98	229.4	975.8	82	123.2	160	0.336	0.012	196.8	20.2	0.46	141.4	4.66	104.4	11.4	7.28	5.86	3.76	1.82	65.6	34.8	119.6	1.4
ajmaline	15 day	Low	683.4	13.88	41.9	61.42	20.34	33.1	4.26	121.6	138.2	10	1	0	4.2	85	11.06	16.72	224	942.2	80	106.8	157.6	0.346	0.01	201	20	0.54	141.4	4.54	105.2	10.92	7.06	5.78	3.94	2.16	61	32.4	104.8	1.8
ajmaline	29 day	Low	754.8	15.4	45.54	60.34	20.4	33.8	2.14	96.56	110.24	11.4	1	0	4.6	83	11.24	17.16	221.6	659.2	71.8	190.2	158.2	0.276	0.008	198.2	19.6	0.6	142.4	4.52	105.2	10.52	6.2	6.08	3.9	1.84	62.8	30.8	109.6	1
ajmaline	4 day	Middle	601.8	12.82	39.16	65.1	21.32	32.76	7.8	114.78	101.28	13.6	1	0	6	79	11.82	16.3	202.6	888.2	71.8	81	138	0.346	0.04	201	16.2	0.5	139.2	4.26	102.2	10.62	7.94	5.34	3.5	1.94	63	39.2	98.6	1
ajmaline	8 day	Middle	628	13.28	40.42	64.38	21.1	32.82	6.86	128.6	119.72	13	0.8	0	7.6	78.8	11.34	16.64	231.4	770	80	94.6	154.4	0.338	0.012	219.2	18	0.52	142.8	4.68	103.8	11.64	8.66	5.74	3.82	2.02	61.4	32.8	106.8	1.4
ajmaline	15 day	Middle	690	14.1	42.56	61.66	20.44	33.14	4.66	140	140	13.4	0.8	0	5.6	80.6	11.24	16.9	231.4	802.8	77	109.6	153.2	0.376	0.012	207	19.4	0.58	140.6	4.66	104	11.02	7.58	5.74	3.74	1.88	65.6	31.8	116.4	1.2
ajmaline	29 day	Middle	795	15.26	45.64	57.48	19.18	33.36	2.1	123.82	123.28	11.2	1	0	4.8	83	11.5	16.54	218.6	699.2	60.6	108.4	131.6	0.304	0.036	189.8	17.8	0.64	141.2	4.52	104.4	10.16	6.64	6.02	3.86	1.84	59.8	33.4	87.6	1.6
ajmaline	4 day	High	616.8	12.88	39.74	64.42	20.9	32.42	7.8	121.12	133.02	9.6	1	0	7.2	82.8	11.58	16.16	214	989.6	87.6	57.2	150	0.332	0.034	200	17	0.52	138.8	4.4	100.4	11.46	8.34	5.38	3.58	2.02	68.2	44.2	123.2	0.8
ajmaline	8 day	High	627.2	13.2	39.88	63.6	21.06	33.14	7	142.34	118.76	13.4	0.8	0	4.4	81	11.28	16.42	225.6	944.4	80.8	56.8	142	0.408	0.026	189.8	16.8	0.48	141.4	4.62	103	11.58	8.32	5.38	3.52	1.9	57.8	37	98.8	1.2
ajmaline	15 day	High	670	13.88	41.98	62.74	20.76	33.12	5.6	140.58	139.86	11.8	1	0	4.2	83.2	11.24	16.3	234.8	849.4	73.6	82	142.4	0.454	0.022	201.8	17.8	0.52	140	4.76	102.6	11.38	8.2	5.48	3.68	2.1	62.2	35.4	101.8	1.6
ajmaline	29 day	High	772.4	15.3	45.06	58.32	19.78	33.92	2.76	141.8	147.52	13.4	1.2	0	5	80.8	11.3	17.26	244.2	589.2	96.8	73.6	172.8	0.346	0.036	187.2	19	0.66	140.8	4.84	103.2	10.96	7.28	6.14	3.92	1.8	61.8	38.4	88.4	1.4
chlormadinone	4 day	Low	702.6	14.12	42.6	60.64	20.12	33.14	5.78	122.14	113.04	15.6	1	0	2.4	80.4	15.28	26.26	311.6	1589	74	129.4	160.2	0.006	0	192.4	15.8	0.18	141.6	4.5	106.2	10.68	7.44	5.5	3.14	1.34	72.8	54	171.4	1.6
chlormadinone	8 day	Low	720.2	14.52	43.16	60.06	20.22	33.64	4.18	133.1	118.12	12	1	0	2.2	84	15.16	27.72	343.2	1694.8	67.4	200.6	155.2	0.002	0	185.4	16.2	0.18	140.6	4.2	106.8	10.74	7.18	5.7	3.14	1.24	74.6	46.4	148.4	2
chlormadinone	15 day	Low	762.8	14.84	43.88	57.58	19.46	33.8	3.56	103.8	100.18	14.6	0.8	0	2	82	15.24	27.88	327.6	1379.4	69.2	142.2	142.6	0.006	0	183.8	17.2	0.2	142.2	4.18	107.8	10.26	6.52	5.74	3.12	1.22	72.8	44.8	144.4	2
chlormadinone	29 day	Low	809	15.48	45.08	55.74	19.18	34.38	2.22	95.02	106.06	11.4	1	0	1.6	84.8	14.94	27.14	303.4	1170.6	73.2	178	155.4	0.006	0	192.8	18.8	0.2	142	4.16	105.8	10.54	6.5	6.04	3.14	1.1	66.6	46.8	142	2.2
chlormadinone	4 day	Middle	684	14.1	42.32	61.96	20.6	33.24	5.92	130.2	96.1	18.4	1	0	3.4	76.8	14.76	27.64	334.4	1623.2	77	181.4	172.4	0.008	0	194.2	17.2	0.16	141.4	4.64	106	10.96	7.52	5.8	3.16	1.22	76.4	51	243.2	1.4
chlormadinone	8 day	Middle	704.2	14.66	42.88	60.94	20.82	34.18	4.26	129.9	119.72	10.2	0.6	0	2.4	86	14.78	29.48	335.8	1379.4	91.2	205.8	182.2	0	0	194.6	19.4	0.2	139.4	4.64	105.2	10.92	7.36	5.96	3.16	1.14	70.8	53	198.8	1.8
chlormadinone	15 day	Middle	787.4	15.24	44.74	56.84	19.32	33.98	3.14	105.82	84.64	17.6	1	0	2.6	78	14.78	28.42	326.6	1447.6	83.8	173	171.6	0.002	0	196.2	20	0.2	141.4	4.5	106.8	10.46	6.94	5.98	3.14	1.14	67	44.2	161.4	1.8
chlormadinone	29 day	Middle	860	16.22	46.44	54.04	18.86	34.94	1.96	92.94	105.06	12.8	1	0	2.2	82.8	14.8	28.02	313.2	1248.8	89.2	153.6	171	0.012	0	186.8	19.4	0.22	141.2	4.04	105.6	10.64	6	6.34	3.34	1.08	76.6	61.6	156.2	2.4
chlormadinone	4 day	High	690	13.92	42.04	60.96	20.2	33.12	6.94	126.44	122.04	18.2	1.2	0	3	76.8	14.38	28	321.4	1434.6	95.2	154.2	198.4	0.004	0	191.8	17.4	0.2	140.4	4.8	105.2	11.04	7.74	6	3.28	1.24	71	53	190.2	2
chlormadinone	8 day	High	748.8	15.14	44.54	59.52	20.2	33.98	3.76	127.86	120.3	11.8	0.8	0	2.2	84.4	15.02	29.96	327.6	1456.8	83.2	136	163.8	0.006	0	187.2	19.6	0.2	140	4.6	106.8	10.78	7.22	5.98	3.32	1.26	71.4	45.8	194	2
chlormadinone	15 day	High	774.6	15.24	45.02	58.14	19.68	33.9	2.56	100.32	106.22	14.4	1	0	2.8	80	14.66	28.88	322	1187.6	81.2	177.4	171.2	0.004	0	195	18.6	0.18	142	4.38	107.6	10.66	6.82	6.06	3.3	1.2	71.2	45.2	160.8	2
chlormadinone	29 day	High	873	15.84	45.46	52.06	18.18	34.9	1.94	91.72	94.9	9.6	1	0	2.2	86.4	15.06	29.74	308	1076	97.6	161.6	190.4	0.006	0	194.8	17.4	0.2	142	3.94	105.2	10.54	6.08	6.6	3.38	1.02	70.8	58.4	156	2.6
danazol	4 day	Low	651.2	13.48	40.98	62.96	20.66	32.84	6.3	115.06	91.46	19	1	0	2.8	77	16.28	23.6	344.8	1493.6	55.2	161.4	131.2	0	0	187.2	16.4	0.18	143	4.28	107	10.96	7.04	5.72	3.14	1.26	72.4	45.6	168.2	1.8
danazol	8 day	Low	672.6	13.7	40.4	60.06	20.38	33.92	5.1	117.6	112.36	13	0.4	0	2	84	15.68	24.98	318	1505.8	51.8	140.4	128.4	0.002	0	181.8	18	0.2	143.2	4.38	105.8	10.74	6.2	5.56	3	1.16	65	39.6	139.6	2.2
danazol	15 day	Low	681.2	14.46	41.06	60.3	21.22	35.24	3.28	134.86	105.5	12	0.8	0	1.8	84.8	16.16	26.56	354.4	1681.6	49	177.6	132.8	0	0	182.8	18.2	0.18	143.6	4.12	106.6	10.74	6.78	6	3.1	1.1	57.4	38.4	154	2.6
danazol	29 day	Low	756.2	14.54	42.42	56.1	19.22	34.24	2.36	109.14	85.7	17.6	1	0	1.6	78.8	17.08	26.88	326.6	1348.8	46.6	334.4	142.4	0	0	191.4	17.8	0.2	142.8	3.86	105.8	10.48	6.1	6.16	3.04	0.98	59.2	39.8	121.8	3.2
danazol	4 day	Middle	645.6	13.48	40.3	62.42	20.84	33.38	6.58	115.76	87.06	15.8	1	0	2.4	80	16.46	22.74	355.8	1638.6	50.2	172.2	129.6	0.004	0	180.2	16.4	0.18	141.6	4.54	106.4	10.88	7.86	5.66	3.1	1.22	65.8	45.2	169.6	2
danazol	8 day	Middle	666.4	13.92	41.14	61.8	20.9	33.8	5.34	127.52	104.24	14.8	0.8	0	2	81.8	16.24	25.68	360	1469	49.4	210.2	132.2	0.002	0	181.6	16.2	0.18	142.2	4.26	106.2	10.76	6.48	5.84	3.06	1.1	64	42.6	134.6	1.8
danazol	15 day	Middle	701.4	14.58	41.2	58.78	20.8	35.38	2.76	124.56	113.76	10.8	0.8	0	2.4	85.2	17.26	26.4	334.2	1443.4	35.6	240.6	115	0	0	170	16.6	0.2	141.8	4.3	105.2	10.64	6.76	6	3.12	1.08	58	35.6	134.8	2.4
danazol	29 day	Middle	779.4	14.54	42.18	54.12	18.68	34.5	2.04	108.22	79.9	12.4	0.6	0	1.8	84.2	17.86	26.12	310.8	1201.6	41.4	280.2	130.4	0.002	0	178	14.8	0.2	142.2	3.98	105.6	10.24	5.76	6.24	3.12	1	57.6	35.6	121.6	2.8
danazol	4 day	High	626	13.14	39.42	62.96	20.96	33.3	5.28	122.18	100.36	12.2	1	0	3	83	16.6	23.9	355.8	1658.2	47.2	132.6	116.2	0	0	173.4	16.2	0.18	141	4.46	106	10.9	7.58	5.76	3.08	1.16	60.6	39.2	153.4	2
danazol	8 day	High	693.2	14.02	41.54	60	20.26	33.76	4.88	143.92	103.56	10.4	0.8	0	1.6	86.4	16.72	25.66	351.6	1593	44.2	200.6	121	0	0	184	15.6	0.14	142.4	4.28	105.8	10.88	6.98	5.84	3.16	1.2	61.2	36.4	136.6	2.4
danazol	15 day	High	734.6	14.84	42.06	57.28	20.18	35.24	2.38	118.96	81.16	9.6	0.8	0	2.2	86.8	17.08	28.86	345.6	1541.2	38.6	255.8	124.2	0	0	174.8	17.8	0.18	142.2	4.32	105.4	10.58	7.2	6.16	3.08	1	58.6	37.6	133.8	2.8
danazol	29 day	High	749	14.28	41.9	56.06	19.12	34.12	2.16	112.34	69.92	15.8	1.2	0	3	79.4	18.16	27.68	320.6	1028.8	41.4	275.4	133.6	0	0	177.8	15.2	0.18	141.6	4.22	104.4	10.58	6.56	6.4	3.16	1	55.8	37.6	122.6	3.6
benziodarone	4 day	Low	629.4	13.78	40.76	64.72	21.9	33.84	6.48	115.3	104.54	13.2	1	0	6.4	79.4	11.66	17.52	216.8	1087.2	79.4	74.4	155.4	0.306	0.016	191.2	16.8	0.52	141	4.46	104	10.68	7.84	5.72	3.64	1.78	67.4	42.6	103.8	1.6
benziodarone	8 day	Low	661.6	14.2	41.76	63.22	21.46	33.98	4.7	117.86	111.92	10	1	0	4.6	84.6	11.92	17.52	221.6	918	73.6	110.6	153.2	0.346	0.018	191.8	18	0.56	139.6	4.64	103.4	10.82	7.34	5.94	3.74	1.72	63.4	32.6	101.6	2
benziodarone	15 day	Low	710	14.58	43.36	61.06	20.54	33.62	2.54	117.5	109.12	11.2	1	0	5.2	82.8	11.8	18.06	223.6	914	71.6	159.4	152.8	0.294	0.008	200.4	19.6	0.54	141.2	4.62	105.2	10.28	6.7	6.18	3.86	1.66	63.2	31.8	109.6	1.8
benziodarone	29 day	Low	799.8	15.24	45.38	56.74	19.04	33.58	2.98	124.26	128.8	11	1.6	0	4.8	83.2	11.98	18.9	231.2	629.8	78.4	123.8	156.6	0.264	0.01	194.4	20.2	0.66	139.6	4.44	104.2	10.88	6.4	6.32	4.02	1.76	63.8	36.4	121.4	1.8
benziodarone	4 day	Middle	651.4	13.86	41.62	63.92	21.3	33.28	6.38	123.86	123	12.4	0.8	0	5.8	80.4	11.4	17.76	228.6	1104	79	66	148.4	0.314	0.038	196	17.6	0.54	140.6	4.4	103.4	10.78	7.3	5.86	3.8	1.86	61	38.2	112.6	2
benziodarone	8 day	Middle	666.6	14.08	41.58	62.46	21.14	33.88	3.84	139.6	95.66	13	1.2	0	7.2	78.6	11.68	17.92	241	1041.8	78.8	87.2	153.4	0.3	0.03	184	20.6	0.58	140.6	4.48	103	11.04	7.78	6.08	3.82	1.68	65.2	35	119.8	1.6
benziodarone	15 day	Middle	700.6	14.28	42.48	60.7	20.38	33.6	2.46	122.78	113.06	9.2	0.8	0	5.2	85	11.8	18.4	229.4	712.4	73.8	67.6	139.6	0.25	0.04	199	20.8	0.58	141	4.42	105.2	10.6	6.86	5.96	3.98	2	61.6	34.2	105	1.2
benziodarone	29 day	Middle	778.6	15.22	45.16	58	19.54	33.66	3.44	114.46	123.68	11.2	1.4	0	6	81.8	11.82	18.86	225	685.6	86.4	78.6	159.6	0.258	0.012	195.4	22	0.66	140.6	4.44	103.6	10.7	6.44	6.48	4.1	1.74	59.2	37	96.6	1.2
benziodarone	4 day	High	619.2	13.58	40.06	64.7	21.96	33.9	7.28	119.82	107.26	20	1	0	9	70.4	11.8	19.44	220.8	951	74.2	34.2	132.4	0.312	0.038	178.4	16.4	0.56	141.4	4.28	104.8	10.6	6.98	5.74	3.8	1.98	69.6	42.6	121.6	1.4
benziodarone	8 day	High	644	13.86	40.92	63.5	21.5	33.86	4.34	125.7	103.78	10.8	0.6	0	6.8	82.2	12.02	18.56	217	932.2	72.8	47	133.2	0.248	0.03	190.8	19.2	0.6	140	4.12	104	10.88	8	5.92	3.9	1.96	59.4	35	99	1.6
benziodarone	15 day	High	685.4	14.44	42.58	62.14	21.06	33.92	2.76	116.06	120.98	10.8	1	0	6	82.8	11.98	19.26	211.8	877	64.2	48.2	123.2	0.25	0.038	195.8	21.4	0.58	141.4	4.1	104.4	10.56	6.74	6.18	3.9	1.74	63.2	36	95.8	1.6
benziodarone	29 day	High	768.2	15.02	44.32	57.8	19.56	33.88	2.84	108.92	122.34	12.2	1.6	0	7.4	78.6	12.34	20.78	223	700.6	72	43.6	133	0.25	0.022	192.6	23	0.68	140.8	4.06	106.4	10.54	6.42	6.22	3.98	1.8	63.4	39.8	106.2	1.6
etoposide	4 day	Low	639.8	14.06	41.58	65.06	21.96	33.78	7.72	121.44	107.3	11.6	1	0	5.8	81.4	11.9	16.7	223	966.6	79.6	97	149.4	0.282	0.008	196.2	16.8	0.48	140	4.58	103.4	10.96	7.46	5.62	3.56	1.76	63.4	33.6	110.6	2.2
etoposide	8 day	Low	664.8	14.14	42	63.26	21.34	33.68	5.92	127.2	110.8	15	1	0	5.2	79	11.58	16.52	216.6	880.2	78.8	122.4	163.2	0.34	0.038	208.2	17	0.5	140	4.56	103.8	10.6	7.18	5.72	3.66	1.8	62.8	34.2	103.6	1
etoposide	15 day	Low	731.2	14.98	44.4	60.76	20.48	33.72	4.28	124.84	108.94	20.6	1.2	0	6.6	71.8	11.6	17.8	224.4	906.4	68.4	111.2	138.4	0.324	0.022	193	17.8	0.54	141.2	4.54	106	10.4	6.54	5.9	3.6	1.56	63.8	30.8	102.6	1.4
etoposide	29 day	Low	775	15.54	45.68	58.98	20.06	34	5.78	106.66	109.38	15.6	1.6	0	7.2	75.6	11.74	18.52	227.8	733.2	71.4	144	142.6	0.288	0.004	204.8	20.2	0.6	141.4	4.42	106	10.32	5.54	6.14	3.66	1.5	63.2	29.2	111.6	2.2
etoposide	4 day	Middle	619	13.86	40.96	66.24	22.42	33.82	5.48	134.46	84.24	13.2	1.2	0	8	77.8	11.8	17.3	217.6	979.2	80.6	89.4	150.2	0.296	0.008	189	19.8	0.54	140.6	4.58	104.2	11.26	7.44	5.68	3.56	1.72	68	32.8	128.6	1.2
etoposide	8 day	Middle	667.4	14.1	41.66	62.52	21.18	33.86	5.12	126.46	87.22	13.6	1	0	5.8	79.6	11.44	17.02	223.8	831	103.4	69	174.2	0.36	0.054	194.6	21.2	0.54	141	4.48	104.6	10.66	7.12	5.84	3.56	1.58	63.4	28.6	111.6	1.6
etoposide	15 day	Middle	718	14.94	43.9	61.18	20.86	34.08	4.18	126.14	91.02	13.2	1.4	0	6.2	79.4	11.34	17.46	221.4	847.2	75.8	104.4	152	0.292	0.018	195.6	19.2	0.56	141.4	4.62	105.6	10.44	6.38	5.94	3.72	1.7	61	27.6	96.8	1.2
etoposide	29 day	Middle	804	15.64	46.1	57.32	19.42	33.9	5.7	114.5	104.86	15.4	2	0	4.8	78	11.94	17.46	208	700.2	61	122.4	128.4	0.306	0.012	199.8	20	0.54	141.2	4.36	106.4	10.18	6.04	5.84	3.6	1.64	59.4	27.8	90.6	1.8
etoposide	4 day	High	660.8	14.46	42.76	64.78	21.88	33.82	3.02	127.34	77.38	9.2	1.2	0	5.8	84.2	11.94	16.98	224.8	801.8	82	59.4	141.6	0.276	0.018	183	19.6	0.5	140	4.68	104.8	10.92	7.54	5.6	3.66	1.9	55.2	20.6	102.2	1.8
etoposide	8 day	High	662.2	13.92	40.92	61.9	21.08	34.04	4.32	138.48	73.42	10.8	1.2	0	5.2	82.8	11.88	17.9	204.2	708.4	73.6	84.4	147.6	0.31	0.046	189.2	18.4	0.48	140.2	4.64	105	10.54	6.8	5.66	3.5	1.62	64.8	26.4	111.6	1.4
etoposide	15 day	High	711.4	14.84	43.62	61.44	20.88	34	5.46	116.92	67.74	20.2	1.4	0	7.6	71	11.44	16.98	216.2	788.6	76	81.6	142	0.362	0.032	215	18.6	0.58	141	4.26	104.6	10.46	6.7	5.72	3.44	1.52	61.8	29.6	83.2	1.6
etoposide	29 day	High	781.8	15.46	45.76	58.56	19.78	33.78	6.66	117.5	74.12	13.6	2.2	0	8.4	76	11.7	17.44	227.6	663	67.4	139.8	147.4	0.27	0.02	204	21.4	0.56	141.6	4.46	105.6	10.28	5.62	5.92	3.62	1.62	63	26.6	104.2	2.2
cisplatin	4 day	Low	649.6	13.36	40.88	62.98	20.56	32.64	4.94	127.82	112.58	15.4	1	0	2.8	80.4	15.6	23.18	298	1669.8	66.6	118.6	137.8	0.012	0	183.8	16	0.18	140.8	4.52	106	10.96	7.2	5.44	3.04	1.28	74.8	38	157	2
cisplatin	8 day	Low	656.4	13.44	40.48	61.78	20.5	33.2	4.76	129.88	138.18	13.2	1	0	2.6	82.6	15.74	25.44	293.8	1640.2	76.2	113.8	142.6	0.012	0	178	17.2	0.2	141.4	4	105.8	10.78	6.6	5.36	2.94	1.24	69.6	41.8	147.2	2
cisplatin	15 day	Low	681.4	13.84	41.28	60.62	20.32	33.54	3.6	121.44	110.54	14.6	1	0	2.6	81.2	15.54	25.52	319.2	1614.4	69.2	171	146.8	0	0	170.8	18.8	0.2	141	4.48	105.6	10.72	6.72	5.78	3.02	1.1	71.2	37.6	128	1.8
cisplatin	29 day	Low	761.8	14.54	43.06	56.48	19.04	33.78	1.64	103.48	111.96	8.8	1	0	2	86.6	15.82	25.64	301.2	1088	65.6	137.4	137.6	0.002	0	184.4	18.6	0.2	142	4.16	106.2	10.38	6.04	6.04	3.16	1.08	62.6	35	117	3
cisplatin	4 day	Middle	638.6	13.12	40.22	63.02	20.56	32.64	4.28	127.22	92.7	12.6	0.8	0	2.6	83	15.46	23	284.8	1668.2	72.8	84.2	130	0.006	0	192.8	16.4	0.18	140.6	4.04	106	10.62	6.78	5.52	2.94	1.16	82.2	41.8	251.2	1.8
cisplatin	8 day	Middle	654.4	13.38	40.6	62.12	20.5	32.96	4.38	119.16	104.72	14.4	1	0	2.8	80.8	15.84	24.24	305.2	1590.6	72.6	131.6	143.6	0.012	0	180.8	18.2	0.2	140.8	4.36	106.6	10.66	6.68	5.44	2.98	1.22	68.4	33.8	149.6	1.8
cisplatin	15 day	Middle	686	13.96	42.12	61.38	20.36	33.24	3.06	120.32	97.54	10	0.6	0	3	85.4	15.3	24.86	311.2	1176	75	115.4	149.4	0.006	0	173	19.4	0.2	142.4	4.34	106	10.88	6.34	5.74	3.14	1.2	66.4	32.2	129	1.8
cisplatin	29 day	Middle	785.2	14.96	43.94	56	19.06	34.06	1.36	104.56	86.88	10.6	1.2	0	3	84	15.7	25.14	303.6	1069	67.8	169.4	146.2	0.004	0	166	19.4	0.24	141	4.24	105.6	10.5	5.62	6.12	3.26	1.16	70	33.6	118.6	2.2
cisplatin	4 day	High	667	13.52	40.94	61.44	20.26	32.96	2.54	136.98	69.24	9	1	0	2.2	87	15.74	23.66	288.4	1528.2	75.8	54.8	132.6	0.026	0.002	180.8	12.2	0.16	140.6	4.3	105.4	11.02	7.28	5.6	3.12	1.26	75.8	32.4	270.4	1.4
cisplatin	8 day	High	708.8	14.28	42.38	59.84	20.14	33.64	1.04	136.42	54.24	11.4	0.8	0	3.6	82.8	16.02	27.46	299.8	1309.4	63.4	64.2	118.8	0.02	0.002	170.8	18.4	0.2	140.8	4.08	106.4	10.74	5.94	5.82	3.2	1.22	79	31.2	247.4	1.6
cisplatin	15 day	High	739	14.88	43.38	58.76	20.14	34.26	0.42	68.36	50.78	13.4	0.4	0	4	80.8	15.32	26.8	276.4	720.4	86	43	134.8	0.006	0.002	165.8	42.2	0.54	142	4.2	106.8	10.42	5.52	5.78	3.14	1.2	102.8	37.6	248.4	3.8
cisplatin	29 day	High	653	12.1	33	50.5	18.5	36.7	0.1	3.1	32.4	20	0	0	3	77	16.9	17.9	270	311	77	91	140	0	0.01	210	332	3.6	129	5.4	93	9.1	11.7	4.5	2.3	1.1	125	47	2660	2
carboplatin	4 day	Low	647.8	13.02	40.42	62.48	20.12	32.18	4.52	122.48	100.06	12.6	0.8	0	2.8	83	16.24	23.9	317.8	1749.2	76.2	106.8	147.8	0.004	0	175.8	16.6	0.2	141.2	4.64	106.2	10.66	6.94	5.5	3.06	1.26	72.8	44.2	189.6	1.4
carboplatin	8 day	Low	662	13.16	40.66	61.5	19.88	32.36	4.62	136.32	108.64	15.2	1	0	2.4	80.8	15.76	22.18	304	1760.4	72.6	94.6	138.2	0.008	0	168.4	16.4	0.18	140.2	4.6	104.6	11	7.5	5.56	3.02	1.24	75	40.6	138.8	2.2
carboplatin	15 day	Low	698.75	14.1	42.125	60.3	20.175	33.45	3.125	111.05	122.25	12	1	0	2.5	83.25	15.825	26.35	302.25	1625	65.5	90.25	127.75	0.0125	0	176.75	18	0.2	142	4.375	105.25	10.775	6.75	5.75	3.15	1.2	77	37.75	160	2.75
carboplatin	29 day	Low	777.8	14.84	42.28	54.38	19.1	35.14	1.66	105.62	94.62	12	1.2	0	2.6	83.2	15.82	24.68	311.6	1005	68.8	102.2	133.8	0.006	0	181	17.4	0.2	142	4.2	106.6	10.58	6.02	6.02	3.04	1.02	73.4	40.4	140.2	2.4
carboplatin	4 day	Middle	657.4	13.42	41.18	62.66	20.42	32.58	4	127.38	89.92	20.6	1.2	0	3	74.6	16.52	24.08	324.4	1530.2	65	104.6	129.2	0.004	0	173.6	14.2	0.2	141	4.7	105.2	10.78	7.1	5.5	3.1	1.3	74.8	43	185.8	1.4
carboplatin	8 day	Middle	649.2	13.06	40.36	62.2	20.16	32.44	4.56	130.42	97.32	16.6	0.8	0	2.4	79.4	15.52	23.62	296.2	1757.2	70.4	110	143	0.006	0	169.6	17.8	0.22	140	4.68	106	10.66	6.96	5.62	3.14	1.28	82.6	40.6	186	1.6
carboplatin	15 day	Middle	670	13.96	41.12	61.38	20.86	33.96	2.84	119.16	100.34	9.2	0.6	0	3.2	86	15.52	25.36	327	1299.2	74.2	131.2	148	0.006	0	170.4	17.8	0.2	141.4	4.42	105.8	10.96	6.76	6	3.2	1.16	84.2	41.4	147	3.4
carboplatin	29 day	Middle	777.6	14.76	42.12	54.18	18.98	35.06	1.9	118.9	87.9	12.4	0.8	0	2.8	83	15.76	26.74	332.2	1001.8	72.4	96	134.2	0.004	0	179.6	18	0.24	141.6	4.18	106.2	10.96	6.08	6.26	3.18	1	78	40.6	131	2
carboplatin	4 day	High	635.4	13.02	39.86	62.84	20.54	32.68	2.72	122.46	75.4	8.8	1.2	0	3.2	85.8	16.36	23.52	288	1408.4	63.2	84.4	129.6	0.008	0.002	170.4	16.4	0.2	140.2	4.6	105	10.64	6.96	5.5	3.1	1.3	72.6	33.8	192.2	1.4
carboplatin	8 day	High	665.8	13.74	41.44	62.28	20.68	33.18	1.46	124.48	46.66	9.6	0.8	0	4.8	83.6	15.72	27.06	285.8	1401.8	66	38.2	118.6	0.012	0.002	170.8	14.8	0.2	140.4	4.4	106.2	10.78	7.26	5.96	3.24	1.22	102	41.4	192	1
carboplatin	15 day	High	701	14.1	41.56	59.28	20.1	33.94	0.82	50.18	57.14	12.8	0.4	0	4.6	80.8	15.46	26.78	299.6	1127	74.8	83.4	139.8	0.016	0	170.4	16.6	0.2	141.4	4.52	107.4	10.76	6.6	5.78	3.16	1.18	93.2	48	161	1.8
carboplatin	29 day	High	607.8	11.82	33.84	55.76	19.42	34.82	3.08	66.54	60.44	14.2	0	0	3.6	81	15.6	25.44	275.2	682.8	78.6	48.8	127.8	0.052	0.016	170	22	0.22	142.2	4.5	108.4	10.4	6.2	5.98	3	1.02	97.8	40	533	1.8
cyclosporine A	4 day	Low	625	13.34	38.96	62.36	21.3	34.18	4.58	115.5	91.9	14.4	1	0	3.4	80.2	16.44	23.06	304.2	1961.6	78	104.6	151.4	0.026	0.002	181	16	0.2	141.4	4.58	105.6	11.08	7.34	5.3	2.92	1.2	71.4	42.2	223	1.8
cyclosporine A	8 day	Low	619.6	12.72	37.46	60.54	20.5	33.9	4.7	122.88	99.26	17.4	0.6	0	3.4	77.4	15.74	22.82	285.4	1397.8	72.4	145.4	152	0.03	0	186.8	15.6	0.18	143.4	4.6	103	11	7.44	5.4	2.94	1.2	65.2	41.2	176.4	2.2
cyclosporine A	15 day	Low	647	13.12	37.88	58.58	20.3	34.64	4.86	118.6	100.88	19.6	0.4	0	2.8	76.4	15.7	21.92	312.8	1508.4	77.2	140.2	169.8	0.04	0.002	233	17.6	0.2	142.4	4.16	103	11.1	7.64	5.66	3	1.14	59.2	40.8	152.6	2.4
cyclosporine A	29 day	Low	757	14.54	41	54.28	19.24	35.48	2.4	103.2	115.52	16	1.2	0	3	78.2	15.48	22.3	313	986.2	70.6	119.8	150.6	0.06	0.01	213	16.8	0.2	143.4	3.88	103.8	10.78	7.04	5.96	3.12	1.1	60.2	38.2	155.6	2
cyclosporine A	4 day	Middle	631.8	13.32	38.86	61.5	21.08	34.3	3.16	115.3	99.72	9	0.6	0	3.6	85.8	16.4	23.36	318.2	1758.4	79.4	86.6	149.4	0.098	0.046	185.6	15.6	0.16	141.2	4.46	105.6	10.66	8.06	5.38	3.08	1.32	65.8	35.2	201.4	1.8
cyclosporine A	8 day	Middle	621.2	12.78	38.24	61.6	20.6	33.46	4.16	124.98	74.28	15	0.4	0	4.2	79.6	15.56	23.26	298.4	1972.2	82.6	139.8	177.6	0.094	0.052	324.6	22.6	0.2	141.8	4.62	102.2	11.24	8.6	5.4	2.94	1.2	55	36.4	176.8	1.4
cyclosporine A	15 day	Middle	662	13.06	38.52	58.32	19.76	33.9	3.68	93.7	98.7	13.2	0.4	0	5	80.6	16.1	22.8	309.6	2175	80.6	218.6	187.6	0.056	0.026	390.8	26.4	0.22	139.6	4.2	102.6	10.96	8.4	5.58	2.88	1.08	53	45.2	164	2.2
cyclosporine A	29 day	Middle	783.4	14.64	41.34	52.84	18.68	35.4	2.08	91.98	104.36	12.2	1.2	0	4.2	81.8	15.44	23.1	334.8	1457.8	75.4	113	159.2	0.068	0.026	202.4	19.4	0.22	144.2	3.62	103	10.9	7.72	5.92	3.02	1.08	62.2	48	152.6	2.2
cyclosporine A	4 day	High	701.4	14.36	41.22	58.74	20.42	34.78	1.82	121.64	102.62	5.8	0.2	0	4.6	87.6	18.24	30.52	298	1626.6	74.8	39	137.6	0.194	0.132	191.8	15.8	0.16	140.8	4.34	106	10.44	8.5	5.2	2.96	1.32	61.2	28.2	292.8	1
cyclosporine A	8 day	High	661	13.24	39.3	59.54	20.04	33.66	1.72	132.58	84.14	12	0	0	5.8	81	17.42	29.94	312.6	1797	71.8	47.4	149.2	0.202	0.146	267.4	22	0.22	143.8	4.42	105.2	10.66	8.44	5.18	2.86	1.24	61	37	241.8	1.4
cyclosporine A	15 day	High	677	12.86	37.4	55.26	18.98	34.36	2.52	116.74	120.06	13.4	0	0.2	5.6	79.6	16.62	27.98	348	1873.2	85	77	172.2	0.18	0.14	198.6	28	0.28	141.2	4.88	107.4	10.68	8.38	5.18	2.68	1.1	62.8	44.8	219.8	1.4
cyclosporine A	29 day	High	728.2	12.92	38.08	52.42	17.76	33.92	2.76	85.86	161.5	14.4	0.4	0	7.4	76.8	17.16	23.94	306.4	1820.4	75.6	51	145.4	0.318	0.278	245	39	0.32	144.4	4.44	107	10.72	7.7	5.48	2.84	1.06	61.4	46.6	149.2	1.8
gentamicin	4 day	Low	640	13.32	38.34	59.92	20.86	34.82	5.24	124.42	102	22	0.8	0	3.8	71.8	17.02	21.48	300.8	1544	66.4	84.6	131.2	0.012	0	174.6	18.2	0.18	140.6	4.5	106.2	10.88	6.64	5.48	3.02	1.24	71.8	44.4	157.2	1.4
gentamicin	8 day	Low	660.6	13.72	40	60.6	20.78	34.36	4.7	122	106.34	19.4	1.4	0	2.6	75.8	15.76	22.12	290	1411.6	70.4	121.8	146.8	0.008	0	188.6	18.2	0.2	142.2	4.26	106	10.8	6.52	5.52	3.02	1.22	73	40.2	203.6	1.2
gentamicin	15 day	Low	683	14.08	39.72	58.18	20.64	35.46	4.42	124.76	118.22	18.8	1	0	2.8	75.8	16.48	22.46	298.2	1519.6	61.8	152	136.8	0.006	0	186.6	17.4	0.2	142.6	4.4	104.2	10.78	6.26	5.78	3.08	1.1	65.4	37	131.2	1.8
gentamicin	29 day	Low	803.4	15.6	43.22	53.86	19.46	36.12	1.88	112.78	114.2	16.4	1.6	0	2	78.6	16.46	25.58	309.2	1030.6	67.4	113.6	132	0.004	0	176	17.8	0.22	140.8	4.1	106	10.52	5.84	6.1	3.1	1	66	36.2	137.2	2
gentamicin	4 day	Middle	608.6	12.8	37.4	61.5	21.04	34.24	5.4	116.24	99.7	19.8	1	0	3.2	75.4	16.52	21.96	292.8	1568.4	69.2	133.4	147.8	0.008	0	170.6	19	0.18	141.8	4.72	106.8	10.9	6.84	5.44	3.04	1.26	70.6	38.4	175	1.8
gentamicin	8 day	Middle	644.4	13.52	39	60.56	20.98	34.66	4.12	111.1	106.38	18.6	1.2	0	4	75	15.94	24.34	303.4	1481.6	72	131.4	146.8	0.006	0	174.8	17	0.2	141.8	4.5	106.2	10.84	6.14	5.6	3.04	1.18	74.6	40.6	152.6	1.6
gentamicin	15 day	Middle	693.6	14.38	40.34	58.18	20.76	35.68	3.16	106	131.7	14.8	0.8	0	2.2	81.4	16.66	22.84	296.4	1265.2	68.6	114	140.2	0.008	0	176.4	17.4	0.2	142	4.34	104.6	10.74	5.9	5.66	3	1.12	67.6	36.8	144.8	1.8
gentamicin	29 day	Middle	799	15.28	42.88	53.7	19.16	35.7	1.82	107.18	105.98	14.8	0.8	0	2.4	80.4	16.74	23.32	308	959	68.4	103	130	0.01	0.002	176.4	18.8	0.26	141.4	4.18	106.2	10.32	5.58	5.84	3.04	1.1	69.2	31	109.8	2.2
gentamicin	4 day	High	625.8	13.12	38.24	61.14	20.98	34.3	4.78	115	83.9	13	1	0	3.8	80.8	16.54	22	294.4	1437	64.8	100	131.4	0.014	0	170	18.6	0.16	141.6	4.7	105.6	11.08	6.82	5.52	3.04	1.24	67.4	34.6	137.2	1.4
gentamicin	8 day	High	646.4	13.54	39.18	60.64	20.94	34.54	4.26	106.66	117.3	15.8	1.2	0	4.2	77.6	15.78	24.26	314.2	1249	71	91.4	139.8	0.004	0	182.6	18.8	0.2	141.8	4.56	105.6	10.78	5.98	5.64	3.02	1.16	73	39.8	158.8	2
gentamicin	15 day	High	701.75	14.75	40.8	58.125	21.05	36.25	1.75	114.35	106.625	11.75	1	0	3	83	16.425	23.275	320.75	1114.5	81.75	98.25	148.75	0.015	0	167.5	20	0.3	143	4.2	104.5	10.8	6	5.725	3.075	1.15	71.75	33.5	192	2.5
gentamicin	29 day	High	773	14.7	40.675	52.65	19.025	36.125	1.275	118.275	112.875	11.5	1.25	0	2.25	83.5	16.45	23.9	282.25	662.5	67	40	112	0.03	0	187.5	18	0.3	141.5	3.6	103.5	10.65	5.775	5.875	3.075	1.1	67	31.5	109.25	2.5
doxorubicin	4 day	Low	639.6	13.06	38.3	59.82	20.46	34.16	5.54	112.52	91.6	18.4	1.2	0	3.4	75.8	16.6	23.12	292.4	1587.8	69	113.6	136.4	0.01	0	183.6	15.2	0.2	142	4.22	106	10.9	6.7	5.44	3	1.24	70.6	38.2	139.2	1.2
doxorubicin	8 day	Low	663.6	13.5	38.74	58.48	20.36	34.9	5.98	139.64	111.3	14.8	1.2	0	2.4	80.8	16.62	23.74	297.6	1333.4	67.8	138.2	146	0.012	0	187.4	17	0.18	143	4.42	104.6	10.98	6.94	5.58	3.14	1.28	61.4	30.6	155.6	1.8
doxorubicin	15 day	Low	712.2	14.3	39.76	55.9	20.06	35.96	4.16	119.92	95.54	13.8	1	0	2.6	82	16.2	23.88	320	1164.8	73	131	147.6	0.014	0	184.2	18.2	0.2	141.4	4.6	107.2	10.78	6.74	5.6	3.02	1.18	59.2	29.8	122.8	1.8
doxorubicin	29 day	Low	764.4	14.8	41.22	54.02	19.38	35.86	2.94	113.34	88.94	14	1.2	0	2.8	81.6	16.68	24.62	303.6	833.6	71.6	105.8	133.4	0.014	0	200.2	15.4	0.28	141	3.74	105.6	10.1	5.96	5.96	3.14	1.1	58.2	26.4	124.4	2.2
doxorubicin	4 day	Middle	616.4	13.16	38.26	62.02	21.34	34.4	5.1	121.08	78.58	13.4	0.8	0	3.6	80.8	16.38	23.12	318.2	1385.6	73.8	139.8	150.2	0.01	0	186.2	17.8	0.2	140.8	4.66	106	11.04	6.82	5.52	3.12	1.28	74.6	38.4	218.2	1.2
doxorubicin	8 day	Middle	651.4	13.34	37.7	57.9	20.5	35.36	4.44	145.74	67.74	12.6	1.2	0	2.8	82.4	16.82	23.44	310.6	1595.6	68.8	117	142	0.022	0	189.4	15.4	0.2	142.8	4.1	104.4	10.76	6.82	5.52	3.12	1.3	62	28.6	151	1.6
doxorubicin	15 day	Middle	653.2	13.82	37.98	58.2	21.22	36.44	2.66	152.26	65.26	8.8	0.8	0	3	87	15.86	25.22	296	1076.8	68	120	139.4	0.014	0	195.6	18.2	0.24	141.8	4.18	108.2	10.66	6.68	5.7	3.1	1.2	59.4	24.2	145.4	2.4
doxorubicin	29 day	Middle	683	13.6	37.94	55.54	19.94	35.88	2.64	140.16	60.76	12.8	1.6	0	4.2	80.6	16.38	26.3	320.8	768	79.6	116.4	147.4	0.016	0	202	17.4	0.26	140.2	4.06	108.2	10.14	5.86	5.8	3.08	1.12	55.4	24.2	130.2	2.8
doxorubicin	4 day	High	616	13.16	37.6	61.06	21.42	35.04	0.96	116.94	40.5	12	1	0	2.4	83.6	16.28	22.14	293	1562.4	79	78.2	144.8	0.014	0	194.4	15.8	0.2	141.4	4.3	106.2	10.78	6.96	5.64	3.06	1.22	64.4	28.2	116	1.4
doxorubicin	8 day	High	600.6	12.3	34.08	56.78	20.52	36.08	0.06	195.44	32.86	11	1.4	0	2.4	84.2	16.06	23.38	307.2	963	88.8	110.2	170.4	0.018	0	199.6	17.4	0.2	142.8	4.46	105	10.64	7.32	5.56	3.04	1.2	66.6	25.6	171.4	1.6
doxorubicin	15 day	High	566.8	11.68	31.52	55.66	20.64	37.1	0.04	34.28	14.22	21.4	0.4	0	1	76.8	15.38	23.54	315.6	635.6	90.8	110.4	166.4	0.032	0.002	200.8	15	0.2	142	4.1	107.2	10.54	7.08	5.42	2.86	1.14	56.4	21.8	153.8	1.4
doxorubicin	29 day	High	301.5	5.45	14.3	47.6	18.15	38.05	0.2	140.95	44.85	53.5	0.5	0	8	31.5	15.15	17.85	669	339	233	309	357.5	0	0	197	31	0.25	141.5	3.9	110	8.75	5.6	4.55	1.65	0.6	39.5	32.5	169	14.5
rosiglitazone maleate	4 day	Low	634.8	13.16	40.24	63.36	20.74	32.72	6.72	133	88.6	18.8	1	0	7.4	73	11.68	15.72	233.4	1105.8	83	88.2	152.2	0.034	0.01	189.4	15.6	0.2	140.8	4.6	104.4	11.52	8	5.82	3.92	2.1	64.2	36	128.2	0
rosiglitazone maleate	8 day	Low	636.8	13.28	40.4	63.5	20.86	32.88	5.1	134.4	102.8	16.2	1	0	5.2	77.6	11.48	16.12	246.6	1242	73.6	100.6	144.6	0.034	0.012	183.4	19	0.48	140.8	4.3	104.6	11.44	7.22	5.7	3.78	2	62.2	32.4	118	0.6
rosiglitazone maleate	15 day	Low	666	13.44	40.94	61.54	20.22	32.84	3.78	116.6	109.2	16.2	0.8	0	5.4	77.6	11.72	15.28	233.4	1340.2	70.4	110	142.2	0.032	0.01	189.8	18	0.4	143.2	4.36	105.6	11.24	7.76	5.66	3.82	2.08	64.8	35.2	92.2	1
rosiglitazone maleate	29 day	Low	769.25	14.375	44	57.2	18.7	32.675	2.225	108.5	93.75	12	1	0	3.75	83.25	11.95	15.725	236.75	1172.5	54.75	126.5	119	0.035	0.01	185.25	18.25	0.4	141.25	4.2	105	10.625	6.4	5.875	3.875	1.975	62.75	34	90.25	0
rosiglitazone maleate	4 day	Middle	603.2	12.68	38.6	63.98	21	32.82	7	136.2	83.2	16.6	0.8	0	8	75.2	11.74	16.44	231.2	1378.6	80.4	79.6	147.4	0.04	0.012	187.4	16.4	0.22	140	4.34	103.6	11.68	7.56	5.64	3.92	2.28	67.8	38.8	93.4	0
rosiglitazone maleate	8 day	Middle	608.4	12.58	38.62	63.54	20.66	32.54	6.5	123	87.6	17.4	0.8	0	6	76	11.9	15.72	225.6	1428.6	71.8	55.2	134.8	0.032	0.01	171.2	18.8	0.44	141.2	4.3	104.8	11.26	7.84	5.66	3.8	2.08	67.6	36.2	92	0.4
rosiglitazone maleate	15 day	Middle	631.8	13.02	39.66	62.98	20.66	32.8	3.74	110.8	108.6	13.6	0.8	0	6	79.8	11.64	15.9	240.4	1500.8	73.8	69.4	134.4	0.032	0.01	188	19	0.4	143.8	4.22	106.4	11.1	7.34	5.62	3.76	2.04	64.2	35.2	63	1
rosiglitazone maleate	29 day	Middle	721.25	13.925	42.325	58.8	19.375	32.95	2.725	111.75	110	11	1	0	5	83	11.95	15.9	252.25	1117.75	66.25	69.25	125	0.0325	0.01	184	17.75	0.425	140.5	4	105.5	10.55	6.4	5.825	3.75	1.825	61.5	35	88.25	0.5
rosiglitazone maleate	4 day	High	570.8	12	36.44	63.82	21.06	32.98	7.66	122	111.2	19.2	1	0	7.2	73.4	11.72	16.08	214	1258	77.6	48	142.2	0.034	0.01	179.8	17.2	0.24	141.8	4.12	106.2	11.38	8.12	5.38	3.82	2.46	74.2	44.4	115.6	0
rosiglitazone maleate	8 day	High	530.8	11.56	35.28	66.42	21.78	32.82	7.72	111.4	99	15.4	1.2	0	9.2	74.6	12.18	16.08	195.8	1176	73.8	43.4	135.4	0.034	0.014	178.8	20.8	0.46	142	3.98	105.6	11	7.52	5.4	3.76	2.3	67.6	33	77	0.4
rosiglitazone maleate	15 day	High	614.6	12.78	38.94	63.4	20.78	32.76	4.92	94.8	108.6	17.6	1	0	10.4	70.8	12	16.06	227	1156	69.4	38.8	120	0.028	0.01	190.4	18.2	0.4	145.8	3.84	107.6	11	7.36	5.52	3.66	2	68.2	36	87.2	1
rosiglitazone maleate	29 day	High	657.8	12.92	39.54	60.18	19.64	32.64	3.2	87.6	104	13.4	1.2	0	7.8	77.4	12.08	16.1	220.8	951	74.8	37.8	123.2	0.04	0.01	179.6	18.6	0.4	141.2	3.94	105	10.98	6.24	5.82	3.9	2.08	59.2	29	88.4	0
fluoxetine hydrochloride	4 day	Low	625.8	13.52	41.84	66.94	21.64	32.36	6.9	121.6	96.8	19.2	0.8	0	10.6	69.4	11.94	16.1	267.6	1512.6	89.4	122.8	173.8	0.032	0.01	192.6	16.2	0.4	139.6	5	105	10.6	8.6	5.78	4.04	2.32	67	38	155.2	1
fluoxetine hydrochloride	8 day	Low	617.2	13.14	40.22	65.32	21.34	32.66	7.14	132.4	96.2	23.4	1	0	10.6	65.2	12	15.5	283.2	1262.6	87.8	157.8	163.4	0.03	0.01	201.2	17.4	0.42	138.6	4.92	105.4	9.76	7.52	5.82	3.98	2.18	62.2	33.2	102	0.4
fluoxetine hydrochloride	15 day	Low	676.4	13.6	41.92	62	20.12	32.44	4.72	126.8	130.8	13.4	1	0	5.4	80	12.2	16.18	263.4	1168.2	76.6	204	160.2	0.032	0.012	202	17.4	0.44	140	4.46	105.6	11.1	7.7	5.94	4.06	2.18	61.4	30.2	108.4	1
fluoxetine hydrochloride	29 day	Low	755.4	14.62	44.72	59.24	19.34	32.68	4.3	115.4	119.6	14.6	1.2	0	4.8	79.8	12.5	16.34	243.8	981.6	62.2	224.2	144.6	0.032	0.012	207	18.2	0.5	138.2	4.68	104.2	10.94	6.64	6.22	4.12	1.982	65.8	34.6	175.8	1
fluoxetine hydrochloride	4 day	Middle	607.2	12.96	40.18	66.08	21.36	32.34	7.32	126.2	88.2	17.2	1.4	0	5	76.2	12.32	15.6	265.4	1587.6	81.8	109	154.8	0.034	0.01	194.4	16.6	0.4	139.6	4.9	104.8	10.58	7.32	5.6	3.96	2.44	58.4	31	106.2	1
fluoxetine hydrochloride	8 day	Middle	655.8	13.64	41.88	63.92	20.82	32.56	6.06	128.4	98	14.8	1.4	0	5.6	78.6	12.44	15.98	247.4	1235.6	79.6	104.8	151.8	0.028	0.01	186.8	17.4	0.4	138.2	5.22	106	10.1	7.32	5.72	4.02	2.38	55	26.2	83.6	0
fluoxetine hydrochloride	15 day	Middle	669	13.84	42.54	63.6	20.74	32.56	5.06	123.6	96.2	20.4	1.2	0	6	72.8	12.16	15.44	267	1390.4	80.6	163.2	158	0.03	0.01	187.6	16.2	0.42	139.2	4.86	105.2	11.04	7.62	5.9	4.02	2.18	60.4	30	130.4	1
fluoxetine hydrochloride	29 day	Middle	745	14.76	44.84	60.26	19.78	32.88	3.66	110.4	108.6	13.2	1.2	0	6.2	79.4	12.82	16.66	253	1022.4	73.2	185.4	145	0.03	0.01	191	17.2	0.46	138.2	4.72	104	10.96	6.24	5.96	3.98	2.018	55.8	28.2	118	1
fluoxetine hydrochloride	4 day	High	678.2	13.98	43.38	63.94	20.64	32.26	3.78	136.4	92.2	15.2	1	0	6	77.8	12.32	15.94	249.4	1497.8	75.6	88	141.6	0.036	0.01	187.8	14.6	0.4	138.4	5.18	104.2	10.54	7.84	5.7	4.06	2.5	55.4	28.2	124.8	1
fluoxetine hydrochloride	8 day	High	695.4	14.28	43.7	62.88	20.5	32.6	3	122.8	72.8	22	1.6	0	6.4	70.2	12.44	15.94	256.2	1312.4	74	102.6	140.6	0.026	0.01	185.8	18	0.38	137.8	5.12	105.4	10.06	6.64	5.78	4	2.26	58.6	24.2	98.2	0
fluoxetine hydrochloride	15 day	High	708.6	14.3	43.36	61.24	20.2	33.02	4.34	116.2	104.8	22.4	1.4	0	6	70.6	12.66	16.32	261.2	1304	71.2	94.6	139	0.026	0.012	185.2	18.8	0.42	137.4	5.368	105.8	10.92	7.02	5.66	3.78	2.04	212.4	48.6	114.6	1
fluoxetine hydrochloride	29 day	High	810.8	15.4	46.54	57.42	19	33.08	3.9	144	128.2	24.2	1.2	0	10	64.4	12.42	15.72	403.2	679.4	104	92.8	156.2	0.028	0.006	184.8	19.6	0.4	136	5.16	103.2	10.78	6.9	5.86	3.52	1.508	1028.2	131.6	330	1
amphotericin B	4 day	Low	653.2	13.78	39.98	61.28	21.06	34.38	4.98	136.56	92.98	20.2	1	0	2.2	76	12.5	17.54	276.2	1816.2	75.2	125.4	143	0.052	0.024	174.2	18	0.14	142.6	4.18	105.4	10.96	7.62	5.84	2.7	0.86	73	41.4	58.8	1.8
amphotericin B	8 day	Low	665.8	13.26	38.54	57.98	19.98	34.42	4.32	131.7	84.24	15	1	0	2.6	80.2	11.86	15.24	268.4	1839	74.2	106	138	0.046	0.018	177.4	16.8	0.18	144.6	4.06	105.4	11.3	7.28	5.9	2.66	0.8	67.8	34.2	53	1.8
amphotericin B	15 day	Low	683.2	14.14	40.22	58.88	20.68	35.14	4.26	135.02	134.4	16.6	0.8	0.6	2	79.6	12.2	16.26	288.2	1595.4	69.6	175.4	150	0.042	0.02	180.8	17.6	0.2	142.6	4.34	104.4	11.14	6.88	6.22	2.68	0.78	61.6	34	60.8	1
amphotericin B	29 day	Low	786.4	15.04	43.04	54.8	19.16	34.96	2.68	127.78	126.34	15.2	1	0.8	1.8	80.6	13.22	21.64	282.6	1005.6	85.2	130.2	154.8	0.054	0.014	187.6	18.2	0.22	144.4	3.86	104.2	11	6.24	6.38	2.58	0.68	61.2	34.2	49.2	1
amphotericin B	4 day	Middle	663.2	13.42	38.96	58.8	20.26	34.46	4.82	139.24	111.4	18.4	1	0	2	77.4	12.42	16.68	301.4	1591	74.4	103	139.2	0.052	0.02	172.4	18.6	0.18	142.8	4.3	105	10.84	7.58	5.92	2.62	0.8	63.4	37.2	50.8	1.6
amphotericin B	8 day	Middle	657.6	13.62	39.48	60.16	20.72	34.48	4.54	133.92	113.2	15	0.6	0	1.8	81.6	12.08	16.12	274.6	1658.8	72.4	109.6	136	0.042	0.014	174.6	17	0.18	143.8	4.1	105.4	11.22	7.34	5.88	2.6	0.8	65.8	33.8	51.4	0.8
amphotericin B	15 day	Middle	703.4	14.26	40.3	57.34	20.28	35.34	4.04	136.24	121.6	12.4	1.2	0.6	2.2	83.6	12.32	16.98	284.8	1320.2	67.6	136.4	134.4	0.042	0.018	186.6	16.8	0.2	143.2	4.16	105.4	10.76	6.68	5.9	2.54	0.76	60.8	31.6	57.2	1
amphotericin B	29 day	Middle	806.8	15.28	43.34	53.74	18.96	35.26	1.86	115.5	102.46	10.4	0.8	0.6	1.6	85.2	13.08	19.88	258.6	1200.8	60	115	124	0.056	0.016	183	19.4	0.2	145	3.8	106.6	10.8	6.08	6.1	2.62	0.78	64.4	34.4	43.4	1
amphotericin B	4 day	High	643	13.66	39.24	61.14	21.28	34.84	4.18	136.2	106.36	15.2	0.8	0	2.2	80.8	12.3	15.78	303.4	1621.8	85	94.8	147	0.05	0.018	174.6	22.6	0.2	143	4.14	106.4	10.88	7.14	5.86	2.6	0.8	61.2	32	51.8	1.8
amphotericin B	8 day	High	665.8	13.62	39.02	58.6	20.48	34.94	4.72	141.16	126.32	18.6	1	0	2.2	78	11.94	17.22	287	1417.8	77	138.6	145.6	0.044	0.018	177.8	22.4	0.2	143.2	4.44	105.2	11.24	6.72	6.02	2.64	0.8	57.2	29.8	57.4	1.2
amphotericin B	15 day	High	711.2	14.42	40.72	57.22	20.28	35.4	4.06	122.84	116.32	14.2	0.8	0.4	1.6	82.8	12.54	16.64	281.6	1437.6	75.6	132.8	149.8	0.048	0.016	183.2	27.2	0.2	142.8	4.62	105	10.78	6.68	5.98	2.56	0.76	63	31.6	54	1
amphotericin B	29 day	High	798.75	15.1	42.85	53.75	18.95	35.25	2.775	127.825	135.725	14.5	1	1	2.25	80.75	12.95	19.325	322.5	1068.25	63.25	105	128.75	0.06	0.0175	178	26.75	0.225	145.25	4.05	106	10.95	6.1	6.4	2.575	0.65	60.25	30.25	52.75	1.25
desmopressin acetate	4 day	Low	630	13.3	41.02	65.2	21.12	32.42	8.44	133.6	92.6	18.2	1.2	0	8.6	72	12.16	16.34	261.2	1631.2	79.2	95.2	146.4	0.034	0.01	199	15	0.4	136.8	5.14	104.8	11.22	7.06	5.6	3.72	1.99	69.2	37	180.4	1
desmopressin acetate	8 day	Low	655.8	13.9	42.74	65.22	21.2	32.52	6.92	106	101	19.8	1	0	9.4	70	12.12	16.7	265.2	1102.8	68.6	99.4	132.2	0.044	0.012	198.6	17.8	0.4	130.6	4.8	99.4	13.56	8.24	5.66	3.7	1.886	69.6	32.8	155.6	1
desmopressin acetate	15 day	Low	696.6	14.02	42.78	61.54	20.2	32.78	5.64	134.8	119.2	15.2	1	0	8.6	75	12.1	16.6	253.8	1109.8	66.6	111.2	135.6	0.028	0.01	183.8	16.6	0.4	138.4	5.32	106.2	10.84	6.94	5.68	3.62	1.762	70	33.8	146.8	1
desmopressin acetate	29 day	Low	774.6	15.08	45.98	59.36	19.44	32.76	4.22	117.6	132	15.8	1.2	0	7.2	76.2	12	17.48	251.8	926.6	71.8	158.2	142	0.046	0.012	193	16.6	0.4	139.4	4.86	105	9.26	6.38	6.3	3.76	1.486	62.6	27.8	168	0.6
desmopressin acetate	4 day	Middle	613.8	13.26	40.4	65.84	21.62	32.82	7.98	123.6	99.6	20.6	1	0	8.6	69.8	11.8	16.22	270.4	1305	87.6	108.8	157.2	0.04	0.012	193	16.2	0.4	135	5.34	103	11.36	7.92	5.7	3.78	1.978	72.8	39	205.2	1
desmopressin acetate	8 day	Middle	627	12.98	39.8	63.58	20.76	32.66	7.08	125.6	114	20	1.2	0	6.8	72.2	12.16	16.6	263.2	1103	75.8	95	138	0.042	0.01	201	15.4	0.42	130.8	5.06	100.2	13.36	7.92	5.5	3.64	1.964	69.6	29.6	160.2	1
desmopressin acetate	15 day	Middle	710.2	14.18	43.22	60.88	19.96	32.8	5.96	123.2	101.6	16.6	1.2	0	10.6	72	12.24	17.5	253.6	1136	65.2	109.4	130.6	0.032	0.014	190.6	17.8	0.44	138.4	5.32	105.8	10.56	7.28	5.74	3.68	1.79	68.2	29.4	133.8	1
desmopressin acetate	29 day	Middle	780.2	15.04	46.3	59.36	19.26	32.46	3.46	112	128.4	17.4	0.8	0	6	75.8	11.8	16.66	250	834.8	69.4	107.8	135.2	0.048	0.014	190	18	0.4	137.6	4.92	104.2	9.14	6.74	6.12	3.72	1.554	65	27.4	143.8	0.4
desmopressin acetate	4 day	High	635.6	13.36	40.8	64.26	21.06	32.76	6.8	126.8	73.8	18.8	1	0	11.8	67.8	12.18	17.16	258	1277.4	75.6	85.2	138.6	0.042	0.012	196.4	20	0.4	136	5.54	102.8	11.26	7.6	5.62	3.72	1.978	69.2	32	179.6	1
desmopressin acetate	8 day	High	656.4	13.6	41.4	63.12	20.74	32.86	7.32	122	112.4	16.2	1	0	8.2	75	13.42	18.62	251.8	1056	71.4	90.2	130	0.042	0.014	200.8	21.2	0.4	129.8	4.84	98.8	13.22	7.42	5.48	3.64	1.988	67.6	30.2	169.6	1
desmopressin acetate	15 day	High	675.8	13.82	42.72	63.22	20.48	32.38	6.12	110.6	104.8	17.4	1.2	0	8.2	73.2	11.92	17	244.8	1196.4	75.6	119.8	150.8	0.038	0.014	207	20.8	0.4	138.6	4.98	105.6	10.74	7.52	5.7	3.72	1.882	69.2	31.8	125.6	1
desmopressin acetate	29 day	High	795.2	14.96	45.58	57.4	18.82	32.78	3.06	112.2	95	11.8	1	0	6.4	80.4	12.24	18.94	260.8	872.6	88.4	117.6	153.2	0.046	0.01	182.8	22	0.38	138.4	4.78	105.6	9.24	6.52	6.06	3.76	1.642	62.8	28	160	0.6

[truncated: 5 more sheets: Supplementary Fig3a_Predicted, Supplementary Fig3b_True, Supplementary Fig3b_Predicted, Supplementary Fig3c_True, Supplementary Fig3c_Predicted]
